# Supplementary material for: Vaccination with mRNA-encoded nanoparticles drives early maturation of HIV bnAb precursors in humans
Source: Science. Author manuscript; Available in PMC 2026 May 12. (PMC13164876; doi:10.1126/science.adr8382)
Supplement: Data S1 [file NIHMS2164451-supplement-Data_S1.xlsx]

## Sheet: Group 1
Day for each visit (Randomized Population)
Group 1 (eOD/eOD)	Days
Site	Pub ID	-56	-35	1	4 (±1)	8 (-0;+3)	15 (±3)	22 (±3)	29 (±3)	57 (-5;+0)	57 (±7)	60 (±1)	64 (-0;+3)	71 (±3)	78 (±3)	85 (±4)	113 (±7)	127 (±4)	134 (±3)	141 (-3;+7)	169 (±14)	225 (±14)
Emory	G002-254	-39	-35	1	3	8	18	18	28	46	50	52	57	66	79	79	NA	121	NA	NA	157	206
Fred Hutch	G002-509	-53	-39	1	3	10	18	21	31	46	51	53	59	67	73	80	NA	120	NA	136	157	221
	G002-479	-49	-35	1	3	9	17	24	30	52	57	NA	64	72	NA	86	NA	128	NA	141	164	211
GWU	G002-516	-48	-40	1	5	8	15	22	32	50	51	53	60	65	71	81	110	120	134	136	176	211
	G002-834	-56	-42	1	5	8	15	19	27	50	55	57	67	68	75	83	113	125	138	146	174	223
	G002-546	-49	-35	1	3	8	15	30	30	45	50	52	58	65	65	84	97	120	128	148	155	211
	G002-852	-45	-36	1	5	8	12	19	27	56	61	63	70	78	78	91	104	132	132	148	176	216
	G002-758	-49	-35	1	3	17	17	21	29	45	48	50	52	59	63	72	111	120	132	139	155	204
	G002-733	-54	-40	1	4	11	15	24	31	46	50	NA	59	66	78	78	99	127	127	137	156	231
	G002-813	-48	-37	1	5	9	16	20	30	51	54	58	64	70	79	79	114	120	138	142	156	210
UTHSA	G002-905	-56	-36	1	5	8	15	23	29	48	50	53	63	65	68	82	99	124	125	133	166	212
	G002-678	-52	-35	1	4	8	15	29	30	57	58	60	65	71	82	85	118	127	138	142	161	233
	G002-302	-56	-40	1	4	10	16	22	30	60	61	63	68	78	85	87	121	129	131	145	166	236
	G002-619	-49	-43	1	3	8	14	21	27	61	64	67	74	81	91	95	117	139	147	154	182	218
	G002-616	-42	-32	1	4	11	18	21	29	54	55	57	64	69	74	83	112	124	133	148	155	211
	G002-502	-48	-37	1	3	8	15	20	29	58	78	80	87	93	97	101	NA	153	171	175	176	239
	G002-969	-49	-35	1	3	11	15	25	32	63	67	70	75	81	81	92	124	134	144	148	182	221

## Sheet: Group 2
Day for each visit (Randomized Population)
Group 2 (eOD/CORE)
Site	Pub ID	-56	-35	1	4 (±1)	8 (-0;+3)	15 (±3)	22 (±3)	29 (±3)	57 (-5;+0)	57 (±7)	60 (±1)	64 (-0;+3)	71 (±3)	78 (±3)	85 (±4)	113 (±7)	127 (±4)	141 (-3;+7)	169 (±14)	225 (±14)
Emory	G002-620	-42	-36	1	5	8	15	22	29	49	50	54	57	64	64	78	99	120	134	155	204
	G002-943	-49	-42	1	3	9	16	24	29	44	58	62	66	71	92	92	147	156	161	184	254
Fred Hutch	G002-480	-53	-39	1	3	11	22	22	32	60	64	67	73	79	85	93	137	137	149	162	218
	G002-293	-56	-47	1	4	10	16	22	28	50	51	53	60	66	66	77	100	123	135	157	205
	G002-577	-48	-35	1	3	9	15	23	27	45	50	52	59	64	70	78	113	119	134	162	204
	G002-145	-49	-41	1	3	9	15	21	30	58	85	87	93	99	107	114	139	154	167	183	255
GWU	G002-831	-56	-50	1	5	8	12	19	26	51	56	58	64	NA	NA	91	NA	124	162	167	210
	G002-630	-46	-35	1	3	8	16	22	31	60	63	65	70	74	85	88	130	133	144	161	232
	G002-341	-42	-39	1	3	9	15	29	30	46	50	52	71	71	78	80	116	120	135	157	204
	G002-855	-44	-35	1	4	8	15	21	29	67	71	74	78	82	102	102	120	141	162	183	225
	G002-820	-49	-35	1	4	8	16	32	32	47	51	54	59	66	72	79	99	122	141	155	211
	G002-136	-47	-41	1	3	10	15	24	31	60	64	66	73	77	85	94	109	133	147	186	221
	G002-119	-47	-36	1	3	8	15	20	28	45	50	52	58	65	70	79	115	119	132	155	211
	G002-947	-42	-35	1	4	8	15	22	29	50	53	55	60	64	70	78	113	125	145	159	215
	G002-957	-42	-35	1	3	9	16	22	29	61	64	66	71	79	79	92	131	134	152	180	222
UTHSA	G002-230	-111	-97	1	4	8	15	20	29	49	52	54	62	66	69	80	100	120	140	150	206
	G002-493	-56	-42	1	4	10	15	25	30	59	60	63	67	75	78	87	116	130	144	159	236

## Sheet: Group 3
Day for each visit (Randomized Population)
Group 3 (eOD/eOD/CORE)
Site	Pub ID	-56	-35	1	4 (±1)	8 (-0;+3)	15 (±3)	22 (±3)	29 (±3)	57 (±7)	60 (±1)	64 (-0;+3)	71 (±3)	78 (±3)	85 (±3)	113 (-5;+0)	113 (±7)	116 (±1)	120 (±3)	127 (±3)	134 (±3)	141 (-3;+7)	169 (±14)	281 (±14)
Emory	G002-871	-52	-35	1	5	8	15	NA	41	63	65	72	75	84	91	107	126	128	126	142	142	155	183	294
	G002-810	-43	-36	1	4	8	18	43	27	57	60	57	71	82	90	90	119	NA	146	152	152	158	158	299
	G002-477	-49	-42	1	4	8	15	15	29	57	59	64	71	76	85	104	120	NA	127	131	148	148	170	274
Fred Hutch	G002-988	-50	-39	1	3	8	15	24	45	85	88	85	98	105	112	156	163	165	172	178	192	192	217	318
	G002-371	-40	-35	1	3	9	16	23	36	51	53	59	65	70	77	95	156	158	165	171	183	183	224	310
	G002-931	-70	-46	1	3	8	14	22	29	51	53	58	65	71	77	105	107	109	116	120	134	134	170	280
	G002-689	-54	-41	1	3	8	15	27	27	NA	NA	NA	NA	NA	NA	NA	NA	NA	NA	NA	NA	NA	NA	156
GWU	G002-796	-57	-36	1	4	8	18	21	28	56	58	63	70	77	84	109	112	114	121	128	129	150	158	267
	G002-632	-44	-35	1	3	8	14	21	28	64	66	71	79	85	93	129	133	NA	149	149	155	164	192	290
	G002-462	-50	-37	1	4	8	15	21	32	60	64	67	74	84	88	113	116	NA	124	138	144	144	159	272
	G002-595	-50	-35	1	3	10	15	21	30	50	53	58	65	72	79	102	107	109	114	127	133	141	151	266
	G002-825	-42	-35	1	4	8	12	18	26	64	67	74	75	82	89	113	118	120	125	130	137	144	169	278
UTHSA	G002-884	-56	-35	1	4	8	17	21	30	50	52	57	65	70	77	107	112	115	119	126	129	140	156	269
	G002-997	-53	-37	1	4	8	18	20	26	60	64	68	75	82	89	119	120	123	130	137	144	147	166	280
	G002-866	-56	-42	1	3	9	13	23	31	62	66	72	79	87	93	114	115	117	122	128	132	143	163	269
	G002-427	-55	-40	1	4	11	25	25	31	63	65	70	80	87	98	115	119	122	126	135	142	144	162	270
	G002-304	-79	-63	1	4	10	14	20	36	51	53	58	66	70	79	98	100	102	107	114	114	128	170	254
	G002-278	-48	-35	1	3	9	15	19	28	63	65	75	79	86	92	113	114	117	121	128	153	156	174	268

## Sheet: Group 4
Day for each visit (Randomized Population)
Group 4 (CORE)
Site	Pub ID	-56	-35	1	4 (±1)	8 (-0;+3)	15 (±3)	22 (±3)	29 (±3)	57 (±7)	113 (±7)	169 (±14)
Emory	G002-489	-43	-36	1	4	9	NA	NA	33	NA	NA	191
	G002-104	-54	-40	1	4	1	16	43	30	67	184	184
GWU	G002-611	-42	-38	1	5	9	14	19	26	61	106	155
	G002-396	-40	-35	1	3	8	18	22	31	57	106	156
	G002-710	-55	-44	1	5	9	13	22	26	55	107	155
	G002-794	-56	-50	1	3	10	16	20	31	48	115	161
UTHSA	G002-387	-56	-36	1	3	8	20	21	27	56	106	155
	G002-365	-50	-35	1	4	11	18	21	30	66	120	161
