# Supplementary material for: Vaccination with mRNA-encoded nanoparticles drives early maturation of HIV bnAb precursors in humans
Source: Science. Author manuscript; Available in PMC 2026 May 12. (PMC13164876; doi:10.1126/science.adr8382)
Supplement: Data S2 [file NIHMS2164451-supplement-Data_S2.xlsx]

## Sheet: Sheet1
Local Solicited Adverse Events by Treatment Group and Maximum Reported Severity (Safety Population)
n (%) (95% CI) [events]	Group 1 (eOD/eOD) (N=17)	Group 2 (eOD/CORE) (N=17)	Group 3 (eOD/eOD/CORE) (N=18)	Group 4 (CORE) (N=8)	Overall (N=60)
Any Local Solicited Events
Any Grade	17 (100%)	17 (100%)	18 (100%)	7 (87.5%)	59 (98.3%)
	(80.5, 100)	(80.5, 100)	(81.5, 100)	(47.3, 99.7)	(91.1, 100)
	[45]	[59]	[67]	[11]	[182]
Grade 1	11 (64.7%)	4 (23.5%)	7 (38.9%)	2 (25.0%)	24 (40.0%)
	(38.3, 85.8)	(6.8, 49.9)	(17.3, 64.3)	(3.2, 65.1)	(27.6, 53.5)
	[35]	[30]	[45]	[5]	[115]
Grade 2	6 (35.3%)	10 (58.8%)	9 (50.0%)	3 (37.5%)	28 (46.7%)
	(14.2, 61.7)	(32.9, 81.6)	(26.0, 74.0)	(8.5, 75.5)	(33.7, 60.0)
	[10]	[26]	[20]	[4]	[60]
Grade 3	0 (0.0%)	3 (17.6%)	2 (11.1%)	2 (25.0%)	7 (11.7%)
	(0.0, 19.5)	(3.8, 43.4)	(1.4, 34.7)	(3.2, 65.1)	(4.8, 22.6)
	[0]	[3]	[2]	[2]	[7]
Grade 4	0 (0.0%)	0 (0.0%)	0 (0.0%)	0 (0.0%)	0 (0.0%)
	(0.0, 19.5)	(0.0, 19.5)	(0.0, 18.5)	(0.0, 36.9)	(0.0, 6.0)
	[0]	[0]	[0]	[0]	[0]
Axillary Swelling
Any Grade	9 (52.9%)	8 (47.1%)	9 (50.0%)	2 (25.0%)	28 (46.7%)
	(27.8, 77.0)	(23.0, 72.2)	(26.0, 74.0)	(3.2, 65.1)	(33.7, 60.0)
	[10]	[11]	[14]	[2]	[37]
Grade 1	7 (41.2%)	6 (35.3%)	6 (33.3%)	2 (25.0%)	21 (35.0%)
	(18.4, 67.1)	(14.2, 61.7)	(13.3, 59.0)	(3.2, 65.1)	(23.1, 48.4)
	[8]	[8]	[9]	[2]	[27]
Grade 2	2 (11.8%)	2 (11.8%)	3 (16.7%)	0 (0.0%)	7 (11.7%)
	(1.5, 36.4)	(1.5, 36.4)	(3.6, 41.4)	(0.0, 36.9)	(4.8, 22.6)
	[2]	[3]	[5]	[0]	[10]
Grade 3	0 (0.0%)	0 (0.0%)	0 (0.0%)	0 (0.0%)	0 (0.0%)
	(0.0, 19.5)	(0.0, 19.5)	(0.0, 18.5)	(0.0, 36.9)	(0.0, 6.0)
	[0]	[0]	[0]	[0]	[0]
Grade 4	0 (0.0%)	0 (0.0%)	0 (0.0%)	0 (0.0%)	0 (0.0%)
	(0.0, 19.5)	(0.0, 19.5)	(0.0, 18.5)	(0.0, 36.9)	(0.0, 6.0)
	[0]	[0]	[0]	[0]	[0]
Erythema (Redness)
Any Grade	3 (17.6%)	4 (23.5%)	2 (11.1%)	0 (0.0%)	9 (15.0%)
	(3.8, 43.4)	(6.8, 49.9)	(1.4, 34.7)	(0.0, 36.9)	(7.1, 26.6)
	[3]	[4]	[2]	[0]	[9]
Grade 1	2 (11.8%)	0 (0.0%)	2 (11.1%)	0 (0.0%)	4 (6.67%)
	(1.5, 36.4)	(0.0, 19.5)	(1.4, 34.7)	(0.0, 36.9)	(1.8, 16.2)
	[2]	[0]	[2]	[0]	[4]
Grade 2	1 (5.88%)	3 (17.6%)	0 (0.0%)	0 (0.0%)	4 (6.67%)
	(0.1, 28.7)	(3.8, 43.4)	(0.0, 18.5)	(0.0, 36.9)	(1.8, 16.2)
	[1]	[3]	[0]	[0]	[4]
Grade 3	0 (0.0%)	1 (5.88%)	0 (0.0%)	0 (0.0%)	1 (1.67%)
	(0.0, 19.5)	(0.1, 28.7)	(0.0, 18.5)	(0.0, 36.9)	(0.0, 8.9)
	[0]	[1]	[0]	[0]	[1]
Grade 4	0 (0.0%)	0 (0.0%)	0 (0.0%)	0 (0.0%)	0 (0.0%)
	(0.0, 19.5)	(0.0, 19.5)	(0.0, 18.5)	(0.0, 36.9)	(0.0, 6.0)
	[0]	[0]	[0]	[0]	[0]
Induration (Hardness)
Any Grade	1 (5.88%)	3 (17.6%)	2 (11.1%)	1 (12.5%)	7 (11.7%)
	(0.1, 28.7)	(3.8, 43.4)	(1.4, 34.7)	(0.3, 52.7)	(4.8, 22.6)
	[1]	[3]	[3]	[1]	[8]
Grade 1	0 (0.0%)	1 (5.88%)	1 (5.56%)	1 (12.5%)	3 (5.00%)
	(0.0, 19.5)	(0.1, 28.7)	(0.1, 27.3)	(0.3, 52.7)	(1.0, 13.9)
	[0]	[1]	[2]	[1]	[4]
Grade 2	1 (5.88%)	2 (11.8%)	1 (5.56%)	0 (0.0%)	4 (6.67%)
	(0.1, 28.7)	(1.5, 36.4)	(0.1, 27.3)	(0.0, 36.9)	(1.8, 16.2)
	[1]	[2]	[1]	[0]	[4]
Grade 3	0 (0.0%)	0 (0.0%)	0 (0.0%)	0 (0.0%)	0 (0.0%)
	(0.0, 19.5)	(0.0, 19.5)	(0.0, 18.5)	(0.0, 36.9)	(0.0, 6.0)
	[0]	[0]	[0]	[0]	[0]
Grade 4	0 (0.0%)	0 (0.0%)	0 (0.0%)	0 (0.0%)	0 (0.0%)
	(0.0, 19.5)	(0.0, 19.5)	(0.0, 18.5)	(0.0, 36.9)	(0.0, 6.0)
	[0]	[0]	[0]	[0]	[0]
Injection Site Swelling
Any Grade	2 (11.8%)	5 (29.4%)	2 (11.1%)	1 (12.5%)	10 (16.7%)
	(1.5, 36.4)	(10.3, 56.0)	(1.4, 34.7)	(0.3, 52.7)	(8.3, 28.5)
	[2]	[7]	[4]	[1]	[14]
Grade 1	0 (0.0%)	1 (5.88%)	0 (0.0%)	0 (0.0%)	1 (1.67%)
	(0.0, 19.5)	(0.1, 28.7)	(0.0, 18.5)	(0.0, 36.9)	(0.0, 8.9)
	[0]	[3]	[1]	[0]	[4]
Grade 2	2 (11.8%)	4 (23.5%)	2 (11.1%)	1 (12.5%)	9 (15.0%)
	(1.5, 36.4)	(6.8, 49.9)	(1.4, 34.7)	(0.3, 52.7)	(7.1, 26.6)
	[2]	[4]	[3]	[1]	[10]
Grade 3	0 (0.0%)	0 (0.0%)	0 (0.0%)	0 (0.0%)	0 (0.0%)
	(0.0, 19.5)	(0.0, 19.5)	(0.0, 18.5)	(0.0, 36.9)	(0.0, 6.0)
	[0]	[0]	[0]	[0]	[0]
Grade 4	0 (0.0%)	0 (0.0%)	0 (0.0%)	0 (0.0%)	0 (0.0%)
	(0.0, 19.5)	(0.0, 19.5)	(0.0, 18.5)	(0.0, 36.9)	(0.0, 6.0)
	[0]	[0]	[0]	[0]	[0]
Pain
Any Grade	17 (100%)	17 (100%)	18 (100%)	7 (87.5%)	59 (98.3%)
	(80.5, 100)	(80.5, 100)	(81.5, 100)	(47.3, 99.7)	(91.1, 100)
	[29]	[34]	[44]	[7]	[114]
Grade 1	14 (82.4%)	7 (41.2%)	10 (55.6%)	2 (25.0%)	33 (55.0%)
	(56.6, 96.2)	(18.4, 67.1)	(30.8, 78.5)	(3.2, 65.1)	(41.6, 67.9)
	[25]	[18]	[31]	[2]	[76]
Grade 2	3 (17.6%)	8 (47.1%)	6 (33.3%)	3 (37.5%)	20 (33.3%)
	(3.8, 43.4)	(23.0, 72.2)	(13.3, 59.0)	(8.5, 75.5)	(21.7, 46.7)
	[4]	[14]	[11]	[3]	[32]
Grade 3	0 (0.0%)	2 (11.8%)	2 (11.1%)	2 (25.0%)	6 (10.0%)
	(0.0, 19.5)	(1.5, 36.4)	(1.4, 34.7)	(3.2, 65.1)	(3.8, 20.5)
	[0]	[2]	[2]	[2]	[6]
Grade 4	0 (0.0%)	0 (0.0%)	0 (0.0%)	0 (0.0%)	0 (0.0%)
	(0.0, 19.5)	(0.0, 19.5)	(0.0, 18.5)	(0.0, 36.9)	(0.0, 6.0)
	[0]	[0]	[0]	[0]	[0]
Database lock date: 26SEP2023 N = Number of participants in the safety analysis population within each group and overall n = Number of participants within each category of adverse event by group and overall % = Percentage of participants with events relative to the total number within each group and overall, i.e., 100 x n/N All confidence intervals are two-sided 95% via Clopper-Pearson method. So…
