# Supplementary material for: Vaccination with mRNA-encoded nanoparticles drives early maturation of HIV bnAb precursors in humans
Source: Science. Author manuscript; Available in PMC 2026 May 12. (PMC13164876; doi:10.1126/science.adr8382)
Supplement: Data S3 [file NIHMS2164451-supplement-Data_S3.xlsx]

## Sheet: Sheet1
Systemic Solicited Adverse Events by Treatment Group and Maximum Reported Severity (Safety Population)
n (%) (95% CI) [events]	Group 1 (eOD/eOD) (N=17)	Group 2 (eOD/CORE) (N=17)	Group 3 (eOD/eOD/CORE) (N=18)	Group 4 (CORE) (N=8)	Overall (N=60)
Any Systemic Events
Any Grade	17 (100%)	17 (100%)	18 (100%)	5 (62.5%)	57 (95.0%)
	(80.5, 100)	(80.5, 100)	(81.5, 100)	(24.5, 91.5)	(86.1, 99.0)
	[79]	[68]	[129]	[17]	[293]
Grade 1	4 (23.5%)	4 (23.5%)	3 (16.7%)	0 (0.0%)	11 (18.3%)
	(6.8, 49.9)	(6.8, 49.9)	(3.6, 41.4)	(0.0, 36.9)	(9.5, 30.4)
	[47]	[39]	[67]	[8]	[161]
Grade 2	9 (52.9%)	10 (58.8%)	11 (61.1%)	3 (37.5%)	33 (55.0%)
	(27.8, 77.0)	(32.9, 81.6)	(35.7, 82.7)	(8.5, 75.5)	(41.6, 67.9)
	[24]	[23]	[56]	[7]	[110]
Grade 3	4 (23.5%)	3 (17.6%)	4 (22.2%)	2 (25.0%)	13 (21.7%)
	(6.8, 49.9)	(3.8, 43.4)	(6.4, 47.6)	(3.2, 65.1)	(12.1, 34.2)
	[8]	[6]	[6]	[2]	[22]
Grade 4	0 (0.0%)	0 (0.0%)	0 (0.0%)	0 (0.0%)	0 (0.0%)
	(0.0, 19.5)	(0.0, 19.5)	(0.0, 18.5)	(0.0, 36.9)	(0.0, 6.0)
	[0]	[0]	[0]	[0]	[0]
Arthralgia
Any Grade	8 (47.1%)	2 (11.8%)	9 (50.0%)	2 (25.0%)	21 (35.0%)
	(23.0, 72.2)	(1.5, 36.4)	(26.0, 74.0)	(3.2, 65.1)	(23.1, 48.4)
	[8]	[2]	[17]	[2]	[29]
Grade 1	5 (29.4%)	2 (11.8%)	5 (27.8%)	2 (25.0%)	14 (23.3%)
	(10.3, 56.0)	(1.5, 36.4)	(9.7, 53.5)	(3.2, 65.1)	(13.4, 36.0)
	[5]	[2]	[11]	[2]	[20]
Grade 2	2 (11.8%)	0 (0.0%)	4 (22.2%)	0 (0.0%)	6 (10.0%)
	(1.5, 36.4)	(0.0, 19.5)	(6.4, 47.6)	(0.0, 36.9)	(3.8, 20.5)
	[2]	[0]	[6]	[0]	[8]
Grade 3	1 (5.88%)	0 (0.0%)	0 (0.0%)	0 (0.0%)	1 (1.67%)
	(0.1, 28.7)	(0.0, 19.5)	(0.0, 18.5)	(0.0, 36.9)	(0.0, 8.9)
	[1]	[0]	[0]	[0]	[1]
Grade 4	0 (0.0%)	0 (0.0%)	0 (0.0%)	0 (0.0%)	0 (0.0%)
	(0.0, 19.5)	(0.0, 19.5)	(0.0, 18.5)	(0.0, 36.9)	(0.0, 6.0)
	[0]	[0]	[0]	[0]	[0]
Chills
Any Grade	8 (47.1%)	7 (41.2%)	10 (55.6%)	2 (25.0%)	27 (45.0%)
	(23.0, 72.2)	(18.4, 67.1)	(30.8, 78.5)	(3.2, 65.1)	(32.1, 58.4)
	[8]	[7]	[14]	[2]	[31]
Grade 1	4 (23.5%)	2 (11.8%)	7 (38.9%)	1 (12.5%)	14 (23.3%)
	(6.8, 49.9)	(1.5, 36.4)	(17.3, 64.3)	(0.3, 52.7)	(13.4, 36.0)
	[4]	[2]	[10]	[1]	[17]
Grade 2	4 (23.5%)	3 (17.6%)	2 (11.1%)	1 (12.5%)	10 (16.7%)
	(6.8, 49.9)	(3.8, 43.4)	(1.4, 34.7)	(0.3, 52.7)	(8.3, 28.5)
	[4]	[3]	[3]	[1]	[11]
Grade 3	0 (0.0%)	2 (11.8%)	1 (5.56%)	0 (0.0%)	3 (5.00%)
	(0.0, 19.5)	(1.5, 36.4)	(0.1, 27.3)	(0.0, 36.9)	(1.0, 13.9)
	[0]	[2]	[1]	[0]	[3]
Grade 4	0 (0.0%)	0 (0.0%)	0 (0.0%)	0 (0.0%)	0 (0.0%)
	(0.0, 19.5)	(0.0, 19.5)	(0.0, 18.5)	(0.0, 36.9)	(0.0, 6.0)
	[0]	[0]	[0]	[0]	[0]
Fatigue
Any Grade	17 (100%)	16 (94.1%)	17 (94.4%)	5 (62.5%)	55 (91.7%)
	(80.5, 100)	(71.3, 99.9)	(72.7, 99.9)	(24.5, 91.5)	(81.6, 97.2)
	[24]	[23]	[34]	[5]	[86]
Grade 1	8 (47.1%)	6 (35.3%)	5 (27.8%)	1 (12.5%)	20 (33.3%)
	(23.0, 72.2)	(14.2, 61.7)	(9.7, 53.5)	(0.3, 52.7)	(21.7, 46.7)
	[14]	[12]	[12]	[1]	[39]
Grade 2	7 (41.2%)	8 (47.1%)	9 (50.0%)	3 (37.5%)	27 (45.0%)
	(18.4, 67.1)	(23.0, 72.2)	(26.0, 74.0)	(8.5, 75.5)	(32.1, 58.4)
	[8]	[9]	[19]	[3]	[39]
Grade 3	2 (11.8%)	2 (11.8%)	3 (16.7%)	1 (12.5%)	8 (13.3%)
	(1.5, 36.4)	(1.5, 36.4)	(3.6, 41.4)	(0.3, 52.7)	(5.9, 24.6)
	[2]	[2]	[3]	[1]	[8]
Grade 4	0 (0.0%)	0 (0.0%)	0 (0.0%)	0 (0.0%)	0 (0.0%)
	(0.0, 19.5)	(0.0, 19.5)	(0.0, 18.5)	(0.0, 36.9)	(0.0, 6.0)
	[0]	[0]	[0]	[0]	[0]
Fever
Any Grade	5 (29.4%)	4 (23.5%)	4 (22.2%)	1 (12.5%)	14 (23.3%)
	(10.3, 56.0)	(6.8, 49.9)	(6.4, 47.6)	(0.3, 52.7)	(13.4, 36.0)
	[5]	[4]	[5]	[1]	[15]
Grade 1	3 (17.6%)	1 (5.88%)	0 (0.0%)	1 (12.5%)	5 (8.33%)
	(3.8, 43.4)	(0.1, 28.7)	(0.0, 18.5)	(0.3, 52.7)	(2.8, 18.4)
	[3]	[1]	[1]	[1]	[6]
Grade 2	1 (5.88%)	3 (17.6%)	4 (22.2%)	0 (0.0%)	8 (13.3%)
	(0.1, 28.7)	(3.8, 43.4)	(6.4, 47.6)	(0.0, 36.9)	(5.9, 24.6)
	[1]	[3]	[4]	[0]	[8]
Grade 3	1 (5.88%)	0 (0.0%)	0 (0.0%)	0 (0.0%)	1 (1.67%)
	(0.1, 28.7)	(0.0, 19.5)	(0.0, 18.5)	(0.0, 36.9)	(0.0, 8.9)
	[1]	[0]	[0]	[0]	[1]
Grade 4	0 (0.0%)	0 (0.0%)	0 (0.0%)	0 (0.0%)	0 (0.0%)
	(0.0, 19.5)	(0.0, 19.5)	(0.0, 18.5)	(0.0, 36.9)	(0.0, 6.0)
	[0]	[0]	[0]	[0]	[0]
Headache
Any Grade	12 (70.6%)	13 (76.5%)	15 (83.3%)	2 (25.0%)	42 (70.0%)
	(44.0, 89.7)	(50.1, 93.2)	(58.6, 96.4)	(3.2, 65.1)	(56.8, 81.2)
	[16]	[16]	[29]	[2]	[63]
Grade 1	6 (35.3%)	9 (52.9%)	9 (50.0%)	1 (12.5%)	25 (41.7%)
	(14.2, 61.7)	(27.8, 77.0)	(26.0, 74.0)	(0.3, 52.7)	(29.1, 55.1)
	[10]	[12]	[21]	[1]	[44]
Grade 2	4 (23.5%)	3 (17.6%)	6 (33.3%)	1 (12.5%)	14 (23.3%)
	(6.8, 49.9)	(3.8, 43.4)	(13.3, 59.0)	(0.3, 52.7)	(13.4, 36.0)
	[4]	[3]	[8]	[1]	[16]
Grade 3	2 (11.8%)	1 (5.88%)	0 (0.0%)	0 (0.0%)	3 (5.00%)
	(1.5, 36.4)	(0.1, 28.7)	(0.0, 18.5)	(0.0, 36.9)	(1.0, 13.9)
	[2]	[1]	[0]	[0]	[3]
Grade 4	0 (0.0%)	0 (0.0%)	0 (0.0%)	0 (0.0%)	0 (0.0%)
	(0.0, 19.5)	(0.0, 19.5)	(0.0, 18.5)	(0.0, 36.9)	(0.0, 6.0)
	[0]	[0]	[0]	[0]	[0]
Myalgia
Any Grade	12 (70.6%)	11 (64.7%)	13 (72.2%)	2 (25.0%)	38 (63.3%)
	(44.0, 89.7)	(38.3, 85.8)	(46.5, 90.3)	(3.2, 65.1)	(49.9, 75.4)
	[15]	[13]	[24]	[2]	[54]
Grade 1	6 (35.3%)	7 (41.2%)	2 (11.1%)	2 (25.0%)	17 (28.3%)
	(14.2, 61.7)	(18.4, 67.1)	(1.4, 34.7)	(3.2, 65.1)	(17.5, 41.4)
	[9]	[9]	[8]	[2]	[28]
Grade 2	4 (23.5%)	3 (17.6%)	9 (50.0%)	0 (0.0%)	16 (26.7%)
	(6.8, 49.9)	(3.8, 43.4)	(26.0, 74.0)	(0.0, 36.9)	(16.1, 39.7)
	[4]	[3]	[14]	[0]	[21]
Grade 3	2 (11.8%)	1 (5.88%)	2 (11.1%)	0 (0.0%)	5 (8.33%)
	(1.5, 36.4)	(0.1, 28.7)	(1.4, 34.7)	(0.0, 36.9)	(2.8, 18.4)
	[2]	[1]	[2]	[0]	[5]
Grade 4	0 (0.0%)	0 (0.0%)	0 (0.0%)	0 (0.0%)	0 (0.0%)
	(0.0, 19.5)	(0.0, 19.5)	(0.0, 18.5)	(0.0, 36.9)	(0.0, 6.0)
	[0]	[0]	[0]	[0]	[0]
Nausea
Any Grade	3 (17.6%)	2 (11.8%)	5 (27.8%)	3 (37.5%)	13 (21.7%)
	(3.8, 43.4)	(1.5, 36.4)	(9.7, 53.5)	(8.5, 75.5)	(12.1, 34.2)
	[3]	[3]	[6]	[3]	[15]
Grade 1	2 (11.8%)	0 (0.0%)	3 (16.7%)	0 (0.0%)	5 (8.33%)
	(1.5, 36.4)	(0.0, 19.5)	(3.6, 41.4)	(0.0, 36.9)	(2.8, 18.4)
	[2]	[1]	[4]	[0]	[7]
Grade 2	1 (5.88%)	2 (11.8%)	2 (11.1%)	2 (25.0%)	7 (11.7%)
	(0.1, 28.7)	(1.5, 36.4)	(1.4, 34.7)	(3.2, 65.1)	(4.8, 22.6)
	[1]	[2]	[2]	[2]	[7]
Grade 3	0 (0.0%)	0 (0.0%)	0 (0.0%)	1 (12.5%)	1 (1.67%)
	(0.0, 19.5)	(0.0, 19.5)	(0.0, 18.5)	(0.3, 52.7)	(0.0, 8.9)
	[0]	[0]	[0]	[1]	[1]
Grade 4	0 (0.0%)	0 (0.0%)	0 (0.0%)	0 (0.0%)	0 (0.0%)
	(0.0, 19.5)	(0.0, 19.5)	(0.0, 18.5)	(0.0, 36.9)	(0.0, 6.0)
	[0]	[0]	[0]	[0]	[0]
Vomiting
Any Grade	0 (0.0%)	0 (0.0%)	0 (0.0%)	0 (0.0%)	0 (0.0%)
	(0.0, 19.5)	(0.0, 19.5)	(0.0, 18.5)	(0.0, 36.9)	(0.0, 6.0)
	[0]	[0]	[0]	[0]	[0]
Grade 1	0 (0.0%)	0 (0.0%)	0 (0.0%)	0 (0.0%)	0 (0.0%)
	(0.0, 19.5)	(0.0, 19.5)	(0.0, 18.5)	(0.0, 36.9)	(0.0, 6.0)
	[0]	[0]	[0]	[0]	[0]
Grade 2	0 (0.0%)	0 (0.0%)	0 (0.0%)	0 (0.0%)	0 (0.0%)
	(0.0, 19.5)	(0.0, 19.5)	(0.0, 18.5)	(0.0, 36.9)	(0.0, 6.0)
	[0]	[0]	[0]	[0]	[0]
Grade 3	0 (0.0%)	0 (0.0%)	0 (0.0%)	0 (0.0%)	0 (0.0%)
	(0.0, 19.5)	(0.0, 19.5)	(0.0, 18.5)	(0.0, 36.9)	(0.0, 6.0)
	[0]	[0]	[0]	[0]	[0]
Grade 4	0 (0.0%)	0 (0.0%)	0 (0.0%)	0 (0.0%)	0 (0.0%)
	(0.0, 19.5)	(0.0, 19.5)	(0.0, 18.5)	(0.0, 36.9)	(0.0, 6.0)
	[0]	[0]	[0]	[0]	[0]
Database lock date: 26SEP2023 N = Number of participants in the safety analysis population within each group and overall n = Number of participants within each category of adverse event by group and overall % = Percentage of participants with events relative to the total number within each group and overall, i.e., 100 x n/N All confidence intervals are two-sided 95% via Clopper-Pearson method. So…
