# Supplementary material for: Vaccination with mRNA-encoded nanoparticles drives early maturation of HIV bnAb precursors in humans
Source: Science. Author manuscript; Available in PMC 2026 May 12. (PMC13164876; doi:10.1126/science.adr8382)
Supplement: Data S4 [file NIHMS2164451-supplement-Data_S4.xlsx]

## Sheet: Sheet1
Summary of Unsolicited Adverse Events by MedDRA SOC, PT and Treatment Group (Safety Population)
	Group 1 (eOD/eOD) (N=17)	Group 2 (eOD/CORE) (N=17)	Group 3 (eOD/eOD/CORE) (N=18)	Group 4 (CORE) (N=8)	Overall (N=60)
System Organ Class (SOC)/ Preferred Term (PT)	n(%) (95% CI) [events]	n(%) (95% CI) [events]	n(%) (95% CI) [events]	n(%) (95% CI) [events]	n(%) (95% CI) [events]
All Systems	14 (82.4%)	14 (82.4%)	15 (83.3%)	2 (25.0%)	45 (75.0%)
	(56.6, 96.2)	(56.6, 96.2)	(58.6, 96.4)	(3.2, 65.1)	(62.1, 85.3)
	[48]	[41]	[44]	[2]	[135]
Blood and lymphatic system disorders
Any Preferred Term	0 (0.0%)	2 (11.8%)	0 (0.0%)	0 (0.0%)	2 (3.33%)
	(0.0, 19.5)	(1.5, 36.4)	(0.0, 18.5)	(0.0, 36.9)	(0.4, 11.5)
	[0]	[2]	[0]	[0]	[2]
Lymphadenopathy	0 (0.0%)	2 (11.8%)	0 (0.0%)	0 (0.0%)	2 (3.33%)
	(0.0, 19.5)	(1.5, 36.4)	(0.0, 18.5)	(0.0, 36.9)	(0.4, 11.5)
	[0]	[2]	[0]	[0]	[2]
Congenital, familial and genetic disorders
Any Preferred Term	1 (5.88%)	0 (0.0%)	0 (0.0%)	0 (0.0%)	1 (1.67%)
	(0.1, 28.7)	(0.0, 19.5)	(0.0, 18.5)	(0.0, 36.9)	(0.0, 8.9)
	[1]	[0]	[0]	[0]	[1]
Fibrous dysplasia of bone	1 (5.88%)	0 (0.0%)	0 (0.0%)	0 (0.0%)	1 (1.67%)
	(0.1, 28.7)	(0.0, 19.5)	(0.0, 18.5)	(0.0, 36.9)	(0.0, 8.9)
	[1]	[0]	[0]	[0]	[1]
Ear and labyrinth disorders
Any Preferred Term	0 (0.0%)	1 (5.88%)	1 (5.56%)	0 (0.0%)	2 (3.33%)
	(0.0, 19.5)	(0.1, 28.7)	(0.1, 27.3)	(0.0, 36.9)	(0.4, 11.5)
	[0]	[1]	[1]	[0]	[2]
Vertigo	0 (0.0%)	1 (5.88%)	1 (5.56%)	0 (0.0%)	2 (3.33%)
	(0.0, 19.5)	(0.1, 28.7)	(0.1, 27.3)	(0.0, 36.9)	(0.4, 11.5)
	[0]	[1]	[1]	[0]	[2]
Gastrointestinal disorders
Any Preferred Term	2 (11.8%)	3 (17.6%)	1 (5.56%)	0 (0.0%)	6 (10.0%)
	(1.5, 36.4)	(3.8, 43.4)	(0.1, 27.3)	(0.0, 36.9)	(3.8, 20.5)
	[3]	[3]	[1]	[0]	[7]
Dyspepsia	0 (0.0%)	0 (0.0%)	1 (5.56%)	0 (0.0%)	1 (1.67%)
	(0.0, 19.5)	(0.0, 19.5)	(0.1, 27.3)	(0.0, 36.9)	(0.0, 8.9)
	[0]	[0]	[1]	[0]	[1]
Gastrooesophageal reflux disease	1 (5.88%)	0 (0.0%)	0 (0.0%)	0 (0.0%)	1 (1.67%)
	(0.1, 28.7)	(0.0, 19.5)	(0.0, 18.5)	(0.0, 36.9)	(0.0, 8.9)
	[1]	[0]	[0]	[0]	[1]
Nausea	1 (5.88%)	0 (0.0%)	0 (0.0%)	0 (0.0%)	1 (1.67%)
	(0.1, 28.7)	(0.0, 19.5)	(0.0, 18.5)	(0.0, 36.9)	(0.0, 8.9)
	[1]	[0]	[0]	[0]	[1]
Paraesthesia oral	0 (0.0%)	3 (17.6%)	0 (0.0%)	0 (0.0%)	3 (5.00%)
	(0.0, 19.5)	(3.8, 43.4)	(0.0, 18.5)	(0.0, 36.9)	(1.0, 13.9)
	[0]	[3]	[0]	[0]	[3]
Vomiting	1 (5.88%)	0 (0.0%)	0 (0.0%)	0 (0.0%)	1 (1.67%)
	(0.1, 28.7)	(0.0, 19.5)	(0.0, 18.5)	(0.0, 36.9)	(0.0, 8.9)
	[1]	[0]	[0]	[0]	[1]
General disorders and administration site conditions
Any Preferred Term	2 (11.8%)	4 (23.5%)	5 (27.8%)	0 (0.0%)	11 (18.3%)
	(1.5, 36.4)	(6.8, 49.9)	(9.7, 53.5)	(0.0, 36.9)	(9.5, 30.4)
	[2]	[5]	[7]	[0]	[14]
Axillary pain	0 (0.0%)	0 (0.0%)	1 (5.56%)	0 (0.0%)	1 (1.67%)
	(0.0, 19.5)	(0.0, 19.5)	(0.1, 27.3)	(0.0, 36.9)	(0.0, 8.9)
	[0]	[0]	[1]	[0]	[1]
Chills	1 (5.88%)	0 (0.0%)	0 (0.0%)	0 (0.0%)	1 (1.67%)
	(0.1, 28.7)	(0.0, 19.5)	(0.0, 18.5)	(0.0, 36.9)	(0.0, 8.9)
	[1]	[0]	[0]	[0]	[1]
Fatigue	0 (0.0%)	1 (5.88%)	2 (11.1%)	0 (0.0%)	3 (5.00%)
	(0.0, 19.5)	(0.1, 28.7)	(1.4, 34.7)	(0.0, 36.9)	(1.0, 13.9)
	[0]	[1]	[2]	[0]	[3]
Injection site discolouration	0 (0.0%)	0 (0.0%)	1 (5.56%)	0 (0.0%)	1 (1.67%)
	(0.0, 19.5)	(0.0, 19.5)	(0.1, 27.3)	(0.0, 36.9)	(0.0, 8.9)
	[0]	[0]	[1]	[0]	[1]
Injection site erythema	0 (0.0%)	1 (5.88%)	0 (0.0%)	0 (0.0%)	1 (1.67%)
	(0.0, 19.5)	(0.1, 28.7)	(0.0, 18.5)	(0.0, 36.9)	(0.0, 8.9)
	[0]	[1]	[0]	[0]	[1]
Injection site haemorrhage	0 (0.0%)	2 (11.8%)	0 (0.0%)	0 (0.0%)	2 (3.33%)
	(0.0, 19.5)	(1.5, 36.4)	(0.0, 18.5)	(0.0, 36.9)	(0.4, 11.5)
	[0]	[2]	[0]	[0]	[2]
Injection site pruritus	0 (0.0%)	1 (5.88%)	0 (0.0%)	0 (0.0%)	1 (1.67%)
	(0.0, 19.5)	(0.1, 28.7)	(0.0, 18.5)	(0.0, 36.9)	(0.0, 8.9)
	[0]	[1]	[0]	[0]	[1]
Malaise	0 (0.0%)	0 (0.0%)	1 (5.56%)	0 (0.0%)	1 (1.67%)
	(0.0, 19.5)	(0.0, 19.5)	(0.1, 27.3)	(0.0, 36.9)	(0.0, 8.9)
	[0]	[0]	[1]	[0]	[1]
Nodule	0 (0.0%)	0 (0.0%)	1 (5.56%)	0 (0.0%)	1 (1.67%)
	(0.0, 19.5)	(0.0, 19.5)	(0.1, 27.3)	(0.0, 36.9)	(0.0, 8.9)
	[0]	[0]	[1]	[0]	[1]
Pyrexia	0 (0.0%)	0 (0.0%)	1 (5.56%)	0 (0.0%)	1 (1.67%)
	(0.0, 19.5)	(0.0, 19.5)	(0.1, 27.3)	(0.0, 36.9)	(0.0, 8.9)
	[0]	[0]	[1]	[0]	[1]
Tenderness	1 (5.88%)	0 (0.0%)	0 (0.0%)	0 (0.0%)	1 (1.67%)
	(0.1, 28.7)	(0.0, 19.5)	(0.0, 18.5)	(0.0, 36.9)	(0.0, 8.9)
	[1]	[0]	[0]	[0]	[1]
Infections and infestations
Any Preferred Term	10 (58.8%)	6 (35.3%)	6 (33.3%)	2 (25.0%)	24 (40.0%)
	(32.9, 81.6)	(14.2, 61.7)	(13.3, 59.0)	(3.2, 65.1)	(27.6, 53.5)
	[13]	[9]	[9]	[2]	[33]
Abscess limb	1 (5.88%)	0 (0.0%)	0 (0.0%)	0 (0.0%)	1 (1.67%)
	(0.1, 28.7)	(0.0, 19.5)	(0.0, 18.5)	(0.0, 36.9)	(0.0, 8.9)
	[1]	[0]	[0]	[0]	[1]
Acute sinusitis	0 (0.0%)	1 (5.88%)	0 (0.0%)	0 (0.0%)	1 (1.67%)
	(0.0, 19.5)	(0.1, 28.7)	(0.0, 18.5)	(0.0, 36.9)	(0.0, 8.9)
	[0]	[1]	[0]	[0]	[1]
COVID-19	4 (23.5%)	2 (11.8%)	5 (27.8%)	1 (12.5%)	12 (20.0%)
	(6.8, 49.9)	(1.5, 36.4)	(9.7, 53.5)	(0.3, 52.7)	(10.8, 32.3)
	[4]	[2]	[5]	[1]	[12]
Folliculitis	0 (0.0%)	0 (0.0%)	1 (5.56%)	0 (0.0%)	1 (1.67%)
	(0.0, 19.5)	(0.0, 19.5)	(0.1, 27.3)	(0.0, 36.9)	(0.0, 8.9)
	[0]	[0]	[1]	[0]	[1]
Gastroenteritis	0 (0.0%)	0 (0.0%)	1 (5.56%)	0 (0.0%)	1 (1.67%)
	(0.0, 19.5)	(0.0, 19.5)	(0.1, 27.3)	(0.0, 36.9)	(0.0, 8.9)
	[0]	[0]	[1]	[0]	[1]
Laryngitis	1 (5.88%)	0 (0.0%)	0 (0.0%)	0 (0.0%)	1 (1.67%)
	(0.1, 28.7)	(0.0, 19.5)	(0.0, 18.5)	(0.0, 36.9)	(0.0, 8.9)
	[1]	[0]	[0]	[0]	[1]
Oral candidiasis	0 (0.0%)	1 (5.88%)	0 (0.0%)	0 (0.0%)	1 (1.67%)
	(0.0, 19.5)	(0.1, 28.7)	(0.0, 18.5)	(0.0, 36.9)	(0.0, 8.9)
	[0]	[1]	[0]	[0]	[1]
Pharyngitis	0 (0.0%)	1 (5.88%)	0 (0.0%)	0 (0.0%)	1 (1.67%)
	(0.0, 19.5)	(0.1, 28.7)	(0.0, 18.5)	(0.0, 36.9)	(0.0, 8.9)
	[0]	[1]	[0]	[0]	[1]
Pharyngitis streptococcal	1 (5.88%)	0 (0.0%)	0 (0.0%)	0 (0.0%)	1 (1.67%)
	(0.1, 28.7)	(0.0, 19.5)	(0.0, 18.5)	(0.0, 36.9)	(0.0, 8.9)
	[1]	[0]	[0]	[0]	[1]
Pyelonephritis	1 (5.88%)	0 (0.0%)	0 (0.0%)	0 (0.0%)	1 (1.67%)
	(0.1, 28.7)	(0.0, 19.5)	(0.0, 18.5)	(0.0, 36.9)	(0.0, 8.9)
	[1]	[0]	[0]	[0]	[1]
Sinusitis	1 (5.88%)	1 (5.88%)	0 (0.0%)	0 (0.0%)	2 (3.33%)
	(0.1, 28.7)	(0.1, 28.7)	(0.0, 18.5)	(0.0, 36.9)	(0.4, 11.5)
	[1]	[1]	[0]	[0]	[2]
Staphylococcal infection	0 (0.0%)	1 (5.88%)	0 (0.0%)	0 (0.0%)	1 (1.67%)
	(0.0, 19.5)	(0.1, 28.7)	(0.0, 18.5)	(0.0, 36.9)	(0.0, 8.9)
	[0]	[1]	[0]	[0]	[1]
Superinfection fungal	0 (0.0%)	0 (0.0%)	1 (5.56%)	0 (0.0%)	1 (1.67%)
	(0.0, 19.5)	(0.0, 19.5)	(0.1, 27.3)	(0.0, 36.9)	(0.0, 8.9)
	[0]	[0]	[1]	[0]	[1]
Upper respiratory tract infection	3 (17.6%)	2 (11.8%)	0 (0.0%)	0 (0.0%)	5 (8.33%)
	(3.8, 43.4)	(1.5, 36.4)	(0.0, 18.5)	(0.0, 36.9)	(2.8, 18.4)
	[3]	[2]	[0]	[0]	[5]
Urinary tract infection	0 (0.0%)	0 (0.0%)	0 (0.0%)	1 (12.5%)	1 (1.67%)
	(0.0, 19.5)	(0.0, 19.5)	(0.0, 18.5)	(0.3, 52.7)	(0.0, 8.9)
	[0]	[0]	[0]	[1]	[1]
Viral infection	1 (5.88%)	0 (0.0%)	1 (5.56%)	0 (0.0%)	2 (3.33%)
	(0.1, 28.7)	(0.0, 19.5)	(0.1, 27.3)	(0.0, 36.9)	(0.4, 11.5)
	[1]	[0]	[1]	[0]	[2]
Injury, poisoning and procedural complications
Any Preferred Term	2 (11.8%)	2 (11.8%)	0 (0.0%)	0 (0.0%)	4 (6.67%)
	(1.5, 36.4)	(1.5, 36.4)	(0.0, 18.5)	(0.0, 36.9)	(1.8, 16.2)
	[4]	[2]	[0]	[0]	[6]
Animal bite	2 (11.8%)	0 (0.0%)	0 (0.0%)	0 (0.0%)	2 (3.33%)
	(1.5, 36.4)	(0.0, 19.5)	(0.0, 18.5)	(0.0, 36.9)	(0.4, 11.5)
	[2]	[0]	[0]	[0]	[2]
Concussion	1 (5.88%)	0 (0.0%)	0 (0.0%)	0 (0.0%)	1 (1.67%)
	(0.1, 28.7)	(0.0, 19.5)	(0.0, 18.5)	(0.0, 36.9)	(0.0, 8.9)
	[1]	[0]	[0]	[0]	[1]
Joint injury	0 (0.0%)	1 (5.88%)	0 (0.0%)	0 (0.0%)	1 (1.67%)
	(0.0, 19.5)	(0.1, 28.7)	(0.0, 18.5)	(0.0, 36.9)	(0.0, 8.9)
	[0]	[1]	[0]	[0]	[1]
Ligament sprain	0 (0.0%)	1 (5.88%)	0 (0.0%)	0 (0.0%)	1 (1.67%)
	(0.0, 19.5)	(0.1, 28.7)	(0.0, 18.5)	(0.0, 36.9)	(0.0, 8.9)
	[0]	[1]	[0]	[0]	[1]
Post-traumatic neck syndrome	1 (5.88%)	0 (0.0%)	0 (0.0%)	0 (0.0%)	1 (1.67%)
	(0.1, 28.7)	(0.0, 19.5)	(0.0, 18.5)	(0.0, 36.9)	(0.0, 8.9)
	[1]	[0]	[0]	[0]	[1]
Investigations
Any Preferred Term	4 (23.5%)	1 (5.88%)	4 (22.2%)	0 (0.0%)	9 (15.0%)
	(6.8, 49.9)	(0.1, 28.7)	(6.4, 47.6)	(0.0, 36.9)	(7.1, 26.6)
	[4]	[1]	[4]	[0]	[9]
Blood creatinine increased	1 (5.88%)	1 (5.88%)	0 (0.0%)	0 (0.0%)	2 (3.33%)
	(0.1, 28.7)	(0.1, 28.7)	(0.0, 18.5)	(0.0, 36.9)	(0.4, 11.5)
	[1]	[1]	[0]	[0]	[2]
Blood glucose decreased	1 (5.88%)	0 (0.0%)	0 (0.0%)	0 (0.0%)	1 (1.67%)
	(0.1, 28.7)	(0.0, 19.5)	(0.0, 18.5)	(0.0, 36.9)	(0.0, 8.9)
	[1]	[0]	[0]	[0]	[1]
Blood glucose increased	1 (5.88%)	0 (0.0%)	0 (0.0%)	0 (0.0%)	1 (1.67%)
	(0.1, 28.7)	(0.0, 19.5)	(0.0, 18.5)	(0.0, 36.9)	(0.0, 8.9)
	[1]	[0]	[0]	[0]	[1]
Blood pressure systolic increased	1 (5.88%)	0 (0.0%)	1 (5.56%)	0 (0.0%)	2 (3.33%)
	(0.1, 28.7)	(0.0, 19.5)	(0.1, 27.3)	(0.0, 36.9)	(0.4, 11.5)
	[1]	[0]	[1]	[0]	[2]
Haematocrit decreased	0 (0.0%)	0 (0.0%)	1 (5.56%)	0 (0.0%)	1 (1.67%)
	(0.0, 19.5)	(0.0, 19.5)	(0.1, 27.3)	(0.0, 36.9)	(0.0, 8.9)
	[0]	[0]	[1]	[0]	[1]
Haemoglobin decreased	0 (0.0%)	0 (0.0%)	2 (11.1%)	0 (0.0%)	2 (3.33%)
	(0.0, 19.5)	(0.0, 19.5)	(1.4, 34.7)	(0.0, 36.9)	(0.4, 11.5)
	[0]	[0]	[2]	[0]	[2]
Metabolism and nutrition disorders
Any Preferred Term	1 (5.88%)	0 (0.0%)	0 (0.0%)	0 (0.0%)	1 (1.67%)
	(0.1, 28.7)	(0.0, 19.5)	(0.0, 18.5)	(0.0, 36.9)	(0.0, 8.9)
	[1]	[0]	[0]	[0]	[1]
Iron deficiency	1 (5.88%)	0 (0.0%)	0 (0.0%)	0 (0.0%)	1 (1.67%)
	(0.1, 28.7)	(0.0, 19.5)	(0.0, 18.5)	(0.0, 36.9)	(0.0, 8.9)
	[1]	[0]	[0]	[0]	[1]
Musculoskeletal and connective tissue disorders
Any Preferred Term	0 (0.0%)	1 (5.88%)	0 (0.0%)	0 (0.0%)	1 (1.67%)
	(0.0, 19.5)	(0.1, 28.7)	(0.0, 18.5)	(0.0, 36.9)	(0.0, 8.9)
	[0]	[1]	[0]	[0]	[1]
Costochondritis	0 (0.0%)	1 (5.88%)	0 (0.0%)	0 (0.0%)	1 (1.67%)
	(0.0, 19.5)	(0.1, 28.7)	(0.0, 18.5)	(0.0, 36.9)	(0.0, 8.9)
	[0]	[1]	[0]	[0]	[1]
Nervous system disorders
Any Preferred Term	0 (0.0%)	3 (17.6%)	3 (16.7%)	0 (0.0%)	6 (10.0%)
	(0.0, 19.5)	(3.8, 43.4)	(3.6, 41.4)	(0.0, 36.9)	(3.8, 20.5)
	[0]	[3]	[5]	[0]	[8]
Disturbance in attention	0 (0.0%)	0 (0.0%)	1 (5.56%)	0 (0.0%)	1 (1.67%)
	(0.0, 19.5)	(0.0, 19.5)	(0.1, 27.3)	(0.0, 36.9)	(0.0, 8.9)
	[0]	[0]	[1]	[0]	[1]
Dizziness	0 (0.0%)	0 (0.0%)	1 (5.56%)	0 (0.0%)	1 (1.67%)
	(0.0, 19.5)	(0.0, 19.5)	(0.1, 27.3)	(0.0, 36.9)	(0.0, 8.9)
	[0]	[0]	[1]	[0]	[1]
Headache	0 (0.0%)	1 (5.88%)	0 (0.0%)	0 (0.0%)	1 (1.67%)
	(0.0, 19.5)	(0.1, 28.7)	(0.0, 18.5)	(0.0, 36.9)	(0.0, 8.9)
	[0]	[1]	[0]	[0]	[1]
Nerve compression	0 (0.0%)	0 (0.0%)	1 (5.56%)	0 (0.0%)	1 (1.67%)
	(0.0, 19.5)	(0.0, 19.5)	(0.1, 27.3)	(0.0, 36.9)	(0.0, 8.9)
	[0]	[0]	[2]	[0]	[2]
Paraesthesia	0 (0.0%)	1 (5.88%)	0 (0.0%)	0 (0.0%)	1 (1.67%)
	(0.0, 19.5)	(0.1, 28.7)	(0.0, 18.5)	(0.0, 36.9)	(0.0, 8.9)
	[0]	[1]	[0]	[0]	[1]
Presyncope	0 (0.0%)	1 (5.88%)	1 (5.56%)	0 (0.0%)	2 (3.33%)
	(0.0, 19.5)	(0.1, 28.7)	(0.1, 27.3)	(0.0, 36.9)	(0.4, 11.5)
	[0]	[1]	[1]	[0]	[2]
Psychiatric disorders
Any Preferred Term	0 (0.0%)	2 (11.8%)	0 (0.0%)	0 (0.0%)	2 (3.33%)
	(0.0, 19.5)	(1.5, 36.4)	(0.0, 18.5)	(0.0, 36.9)	(0.4, 11.5)
	[0]	[2]	[0]	[0]	[2]
Attention deficit hyperactivity disorder	0 (0.0%)	2 (11.8%)	0 (0.0%)	0 (0.0%)	2 (3.33%)
	(0.0, 19.5)	(1.5, 36.4)	(0.0, 18.5)	(0.0, 36.9)	(0.4, 11.5)
	[0]	[2]	[0]	[0]	[2]
Respiratory, thoracic and mediastinal disorders
Any Preferred Term	1 (5.88%)	0 (0.0%)	2 (11.1%)	0 (0.0%)	3 (5.00%)
	(0.1, 28.7)	(0.0, 19.5)	(1.4, 34.7)	(0.0, 36.9)	(1.0, 13.9)
	[3]	[0]	[2]	[0]	[5]
Dyspnoea exertional	1 (5.88%)	0 (0.0%)	0 (0.0%)	0 (0.0%)	1 (1.67%)
	(0.1, 28.7)	(0.0, 19.5)	(0.0, 18.5)	(0.0, 36.9)	(0.0, 8.9)
	[1]	[0]	[0]	[0]	[1]
Pulmonary congestion	1 (5.88%)	0 (0.0%)	0 (0.0%)	0 (0.0%)	1 (1.67%)
	(0.1, 28.7)	(0.0, 19.5)	(0.0, 18.5)	(0.0, 36.9)	(0.0, 8.9)
	[1]	[0]	[0]	[0]	[1]
Tonsillar erythema	0 (0.0%)	0 (0.0%)	2 (11.1%)	0 (0.0%)	2 (3.33%)
	(0.0, 19.5)	(0.0, 19.5)	(1.4, 34.7)	(0.0, 36.9)	(0.4, 11.5)
	[0]	[0]	[2]	[0]	[2]
Upper-airway cough syndrome	1 (5.88%)	0 (0.0%)	0 (0.0%)	0 (0.0%)	1 (1.67%)
	(0.1, 28.7)	(0.0, 19.5)	(0.0, 18.5)	(0.0, 36.9)	(0.0, 8.9)
	[1]	[0]	[0]	[0]	[1]
Skin and subcutaneous tissue disorders
Any Preferred Term	9 (52.9%)	7 (41.2%)	6 (33.3%)	0 (0.0%)	22 (36.7%)
	(27.8, 77.0)	(18.4, 67.1)	(13.3, 59.0)	(0.0, 36.9)	(24.6, 50.1)
	[17]	[11]	[13]	[0]	[41]
Acne	1 (5.88%)	0 (0.0%)	0 (0.0%)	0 (0.0%)	1 (1.67%)
	(0.1, 28.7)	(0.0, 19.5)	(0.0, 18.5)	(0.0, 36.9)	(0.0, 8.9)
	[1]	[0]	[0]	[0]	[1]
Ecchymosis	2 (11.8%)	5 (29.4%)	0 (0.0%)	0 (0.0%)	7 (11.7%)
	(1.5, 36.4)	(10.3, 56.0)	(0.0, 18.5)	(0.0, 36.9)	(4.8, 22.6)
	[2]	[7]	[0]	[0]	[9]
Erythema	0 (0.0%)	0 (0.0%)	1 (5.56%)	0 (0.0%)	1 (1.67%)
	(0.0, 19.5)	(0.0, 19.5)	(0.1, 27.3)	(0.0, 36.9)	(0.0, 8.9)
	[0]	[0]	[1]	[0]	[1]
Mechanical urticaria	4 (23.5%)	0 (0.0%)	2 (11.1%)	0 (0.0%)	6 (10.0%)
	(6.8, 49.9)	(0.0, 19.5)	(1.4, 34.7)	(0.0, 36.9)	(3.8, 20.5)
	[4]	[0]	[2]	[0]	[6]
Pruritus	3 (17.6%)	1 (5.88%)	4 (22.2%)	0 (0.0%)	8 (13.3%)
	(3.8, 43.4)	(0.1, 28.7)	(6.4, 47.6)	(0.0, 36.9)	(5.9, 24.6)
	[4]	[1]	[5]	[0]	[10]
Rash macular	0 (0.0%)	0 (0.0%)	1 (5.56%)	0 (0.0%)	1 (1.67%)
	(0.0, 19.5)	(0.0, 19.5)	(0.1, 27.3)	(0.0, 36.9)	(0.0, 8.9)
	[0]	[0]	[1]	[0]	[1]
Rash papular	2 (11.8%)	1 (5.88%)	0 (0.0%)	0 (0.0%)	3 (5.00%)
	(1.5, 36.4)	(0.1, 28.7)	(0.0, 18.5)	(0.0, 36.9)	(1.0, 13.9)
	[2]	[1]	[0]	[0]	[3]
Rash pruritic	0 (0.0%)	1 (5.88%)	0 (0.0%)	0 (0.0%)	1 (1.67%)
	(0.0, 19.5)	(0.1, 28.7)	(0.0, 18.5)	(0.0, 36.9)	(0.0, 8.9)
	[0]	[2]	[0]	[0]	[2]
Urticaria	4 (23.5%)	0 (0.0%)	2 (11.1%)	0 (0.0%)	6 (10.0%)
	(6.8, 49.9)	(0.0, 19.5)	(1.4, 34.7)	(0.0, 36.9)	(3.8, 20.5)
	[4]	[0]	[4]	[0]	[8]
Surgical and medical procedures
Any Preferred Term	0 (0.0%)	0 (0.0%)	1 (5.56%)	0 (0.0%)	1 (1.67%)
	(0.0, 19.5)	(0.0, 19.5)	(0.1, 27.3)	(0.0, 36.9)	(0.0, 8.9)
	[0]	[0]	[1]	[0]	[1]
Sterilisation	0 (0.0%)	0 (0.0%)	1 (5.56%)	0 (0.0%)	1 (1.67%)
	(0.0, 19.5)	(0.0, 19.5)	(0.1, 27.3)	(0.0, 36.9)	(0.0, 8.9)
	[0]	[0]	[1]	[0]	[1]
Vascular disorders
Any Preferred Term	0 (0.0%)	1 (5.88%)	1 (5.56%)	0 (0.0%)	2 (3.33%)
	(0.0, 19.5)	(0.1, 28.7)	(0.1, 27.3)	(0.0, 36.9)	(0.4, 11.5)
	[0]	[1]	[1]	[0]	[2]
Haematoma	0 (0.0%)	1 (5.88%)	1 (5.56%)	0 (0.0%)	2 (3.33%)
	(0.0, 19.5)	(0.1, 28.7)	(0.1, 27.3)	(0.0, 36.9)	(0.4, 11.5)
	[0]	[1]	[1]	[0]	[2]
Database lock date: 26SEP2023 N = Number of participants in the safety analysis population within each group and overall n = Number of participants within each SOC and PT % = Percentage of participants with events relative to the total number within each group and overall, i.e., 100 x n/N All confidence intervals are two-sided 95% via Clopper-Pearson method. Unsolicited AEs are reported from the …
