# Supplementary material for: Vaccination with mRNA-encoded nanoparticles drives early maturation of HIV bnAb precursors in humans
Source: Science. Author manuscript; Available in PMC 2026 May 12. (PMC13164876; doi:10.1126/science.adr8382)
Supplement: Data S5 [file NIHMS2164451-supplement-Data_S5.xlsx]

## Sheet: Sheet1
Summary of Unsolicited Adverse Events by Treatment Group, Severity and Relationship to Study Treatment (Safety Population)
n (%) (CI) [events]	Group 1 (eOD/eOD) (N=17)	Group 2 (eOD/CORE) (N=17)	Group 3 (eOD/eOD/CORE) (N=18)	Group 4 (CORE) (N=8)	Overall (N=60)
All Systems
Related
Any Grade	6 (35.3%)	6 (35.3%)	8 (44.4%)	0 (0.0%)	20 (33.3%)
	(14.2, 61.7)	(14.2, 61.7)	(21.5, 69.2)	(0.0, 36.9)	(21.7, 46.7)
	[12]	[10]	[15]	[0]	[37]
Grade 1	2 (11.8%)	4 (23.5%)	6 (33.3%)	0 (0.0%)	12 (20.0%)
	(1.5, 36.4)	(6.8, 49.9)	(13.3, 59.0)	(0.0, 36.9)	(10.8, 32.3)
	[4]	[5]	[9]	[0]	[18]
Grade 2	3 (17.6%)	3 (17.6%)	2 (11.1%)	0 (0.0%)	8 (13.3%)
	(3.8, 43.4)	(3.8, 43.4)	(1.4, 34.7)	(0.0, 36.9)	(5.9, 24.6)
	[7]	[5]	[6]	[0]	[18]
Grade 3	1 (5.9%)	0 (0.0%)	0 (0.0%)	0 (0.0%)	1 (1.7%)
	(0.1, 28.7)	(0.0, 19.5)	(0.0, 18.5)	(0.0, 36.9)	(0.0, 8.9)
	[1]	[0]	[0]	[0]	[1]
Grade 4	0 (0.0%)	0 (0.0%)	0 (0.0%)	0 (0.0%)	0 (0.0%)
	(0.0, 19.5)	(0.0, 19.5)	(0.0, 18.5)	(0.0, 36.9)	(0.0, 6.0)
	[0]	[0]	[0]	[0]	[0]
Unrelated
Any Grade	14 (82.4%)	12 (70.6%)	13 (72.2%)	2 (25.0%)	41 (68.3%)
	(56.6, 96.2)	(44.0, 89.7)	(46.5, 90.3)	(3.2, 65.1)	(55.0, 79.7)
	[36]	[31]	[29]	[2]	[98]
Grade 1	5 (29.4%)	10 (58.8%)	10 (55.6%)	0 (0.0%)	25 (41.7%)
	(10.3, 56.0)	(32.9, 81.6)	(30.8, 78.5)	(0.0, 36.9)	(29.1, 55.1)
	[15]	[19]	[17]	[0]	[51]
Grade 2	12 (70.6%)	8 (47.1%)	6 (33.3%)	2 (25.0%)	28 (46.7%)
	(44.0, 89.7)	(23.0, 72.2)	(13.3, 59.0)	(3.2, 65.1)	(33.7, 60.0)
	[20]	[12]	[12]	[2]	[46]
Grade 3	1 (5.9%)	0 (0.0%)	0 (0.0%)	0 (0.0%)	1 (1.7%)
	(0.1, 28.7)	(0.0, 19.5)	(0.0, 18.5)	(0.0, 36.9)	(0.0, 8.9)
	[1]	[0]	[0]	[0]	[1]
Grade 4	0 (0.0%)	0 (0.0%)	0 (0.0%)	0 (0.0%)	0 (0.0%)
	(0.0, 19.5)	(0.0, 19.5)	(0.0, 18.5)	(0.0, 36.9)	(0.0, 6.0)
	[0]	[0]	[0]	[0]	[0]
Blood and lymphatic system disorders
Related
Any Grade	0 (0.0%)	2 (11.8%)	0 (0.0%)	0 (0.0%)	2 (3.3%)
	(0.0, 19.5)	(1.5, 36.4)	(0.0, 18.5)	(0.0, 36.9)	(0.4, 11.5)
	[0]	[2]	[0]	[0]	[2]
Grade 1	0 (0.0%)	2 (11.8%)	0 (0.0%)	0 (0.0%)	2 (3.3%)
	(0.0, 19.5)	(1.5, 36.4)	(0.0, 18.5)	(0.0, 36.9)	(0.4, 11.5)
	[0]	[2]	[0]	[0]	[2]
Grade 2	0 (0.0%)	0 (0.0%)	0 (0.0%)	0 (0.0%)	0 (0.0%)
	(0.0, 19.5)	(0.0, 19.5)	(0.0, 18.5)	(0.0, 36.9)	(0.0, 6.0)
	[0]	[0]	[0]	[0]	[0]
Grade 3	0 (0.0%)	0 (0.0%)	0 (0.0%)	0 (0.0%)	0 (0.0%)
	(0.0, 19.5)	(0.0, 19.5)	(0.0, 18.5)	(0.0, 36.9)	(0.0, 6.0)
	[0]	[0]	[0]	[0]	[0]
Grade 4	0 (0.0%)	0 (0.0%)	0 (0.0%)	0 (0.0%)	0 (0.0%)
	(0.0, 19.5)	(0.0, 19.5)	(0.0, 18.5)	(0.0, 36.9)	(0.0, 6.0)
	[0]	[0]	[0]	[0]	[0]
Unrelated
Any Grade	0 (0.0%)	0 (0.0%)	0 (0.0%)	0 (0.0%)	0 (0.0%)
	(0.0, 19.5)	(0.0, 19.5)	(0.0, 18.5)	(0.0, 36.9)	(0.0, 6.0)
	[0]	[0]	[0]	[0]	[0]
Grade 1	0 (0.0%)	0 (0.0%)	0 (0.0%)	0 (0.0%)	0 (0.0%)
	(0.0, 19.5)	(0.0, 19.5)	(0.0, 18.5)	(0.0, 36.9)	(0.0, 6.0)
	[0]	[0]	[0]	[0]	[0]
Grade 2	0 (0.0%)	0 (0.0%)	0 (0.0%)	0 (0.0%)	0 (0.0%)
	(0.0, 19.5)	(0.0, 19.5)	(0.0, 18.5)	(0.0, 36.9)	(0.0, 6.0)
	[0]	[0]	[0]	[0]	[0]
Grade 3	0 (0.0%)	0 (0.0%)	0 (0.0%)	0 (0.0%)	0 (0.0%)
	(0.0, 19.5)	(0.0, 19.5)	(0.0, 18.5)	(0.0, 36.9)	(0.0, 6.0)
	[0]	[0]	[0]	[0]	[0]
Grade 4	0 (0.0%)	0 (0.0%)	0 (0.0%)	0 (0.0%)	0 (0.0%)
	(0.0, 19.5)	(0.0, 19.5)	(0.0, 18.5)	(0.0, 36.9)	(0.0, 6.0)
	[0]	[0]	[0]	[0]	[0]
Congenital, familial and genetic disorders
Related
Any Grade	0 (0.0%)	0 (0.0%)	0 (0.0%)	0 (0.0%)	0 (0.0%)
	(0.0, 19.5)	(0.0, 19.5)	(0.0, 18.5)	(0.0, 36.9)	(0.0, 6.0)
	[0]	[0]	[0]	[0]	[0]
Grade 1	0 (0.0%)	0 (0.0%)	0 (0.0%)	0 (0.0%)	0 (0.0%)
	(0.0, 19.5)	(0.0, 19.5)	(0.0, 18.5)	(0.0, 36.9)	(0.0, 6.0)
	[0]	[0]	[0]	[0]	[0]
Grade 2	0 (0.0%)	0 (0.0%)	0 (0.0%)	0 (0.0%)	0 (0.0%)
	(0.0, 19.5)	(0.0, 19.5)	(0.0, 18.5)	(0.0, 36.9)	(0.0, 6.0)
	[0]	[0]	[0]	[0]	[0]
Grade 3	0 (0.0%)	0 (0.0%)	0 (0.0%)	0 (0.0%)	0 (0.0%)
	(0.0, 19.5)	(0.0, 19.5)	(0.0, 18.5)	(0.0, 36.9)	(0.0, 6.0)
	[0]	[0]	[0]	[0]	[0]
Grade 4	0 (0.0%)	0 (0.0%)	0 (0.0%)	0 (0.0%)	0 (0.0%)
	(0.0, 19.5)	(0.0, 19.5)	(0.0, 18.5)	(0.0, 36.9)	(0.0, 6.0)
	[0]	[0]	[0]	[0]	[0]
Unrelated
Any Grade	1 (5.9%)	0 (0.0%)	0 (0.0%)	0 (0.0%)	1 (1.7%)
	(0.1, 28.7)	(0.0, 19.5)	(0.0, 18.5)	(0.0, 36.9)	(0.0, 8.9)
	[1]	[0]	[0]	[0]	[1]
Grade 1	0 (0.0%)	0 (0.0%)	0 (0.0%)	0 (0.0%)	0 (0.0%)
	(0.0, 19.5)	(0.0, 19.5)	(0.0, 18.5)	(0.0, 36.9)	(0.0, 6.0)
	[0]	[0]	[0]	[0]	[0]
Grade 2	1 (5.9%)	0 (0.0%)	0 (0.0%)	0 (0.0%)	1 (1.7%)
	(0.1, 28.7)	(0.0, 19.5)	(0.0, 18.5)	(0.0, 36.9)	(0.0, 8.9)
	[1]	[0]	[0]	[0]	[1]
Grade 3	0 (0.0%)	0 (0.0%)	0 (0.0%)	0 (0.0%)	0 (0.0%)
	(0.0, 19.5)	(0.0, 19.5)	(0.0, 18.5)	(0.0, 36.9)	(0.0, 6.0)
	[0]	[0]	[0]	[0]	[0]
Grade 4	0 (0.0%)	0 (0.0%)	0 (0.0%)	0 (0.0%)	0 (0.0%)
	(0.0, 19.5)	(0.0, 19.5)	(0.0, 18.5)	(0.0, 36.9)	(0.0, 6.0)
	[0]	[0]	[0]	[0]	[0]
Ear and labyrinth disorders
Related
Any Grade	0 (0.0%)	0 (0.0%)	1 (5.6%)	0 (0.0%)	1 (1.7%)
	(0.0, 19.5)	(0.0, 19.5)	(0.1, 27.3)	(0.0, 36.9)	(0.0, 8.9)
	[0]	[0]	[1]	[0]	[1]
Grade 1	0 (0.0%)	0 (0.0%)	1 (5.6%)	0 (0.0%)	1 (1.7%)
	(0.0, 19.5)	(0.0, 19.5)	(0.1, 27.3)	(0.0, 36.9)	(0.0, 8.9)
	[0]	[0]	[1]	[0]	[1]
Grade 2	0 (0.0%)	0 (0.0%)	0 (0.0%)	0 (0.0%)	0 (0.0%)
	(0.0, 19.5)	(0.0, 19.5)	(0.0, 18.5)	(0.0, 36.9)	(0.0, 6.0)
	[0]	[0]	[0]	[0]	[0]
Grade 3	0 (0.0%)	0 (0.0%)	0 (0.0%)	0 (0.0%)	0 (0.0%)
	(0.0, 19.5)	(0.0, 19.5)	(0.0, 18.5)	(0.0, 36.9)	(0.0, 6.0)
	[0]	[0]	[0]	[0]	[0]
Grade 4	0 (0.0%)	0 (0.0%)	0 (0.0%)	0 (0.0%)	0 (0.0%)
	(0.0, 19.5)	(0.0, 19.5)	(0.0, 18.5)	(0.0, 36.9)	(0.0, 6.0)
	[0]	[0]	[0]	[0]	[0]
Unrelated
Any Grade	0 (0.0%)	1 (5.9%)	0 (0.0%)	0 (0.0%)	1 (1.7%)
	(0.0, 19.5)	(0.1, 28.7)	(0.0, 18.5)	(0.0, 36.9)	(0.0, 8.9)
	[0]	[1]	[0]	[0]	[1]
Grade 1	0 (0.0%)	1 (5.9%)	0 (0.0%)	0 (0.0%)	1 (1.7%)
	(0.0, 19.5)	(0.1, 28.7)	(0.0, 18.5)	(0.0, 36.9)	(0.0, 8.9)
	[0]	[1]	[0]	[0]	[1]
Grade 2	0 (0.0%)	0 (0.0%)	0 (0.0%)	0 (0.0%)	0 (0.0%)
	(0.0, 19.5)	(0.0, 19.5)	(0.0, 18.5)	(0.0, 36.9)	(0.0, 6.0)
	[0]	[0]	[0]	[0]	[0]
Grade 3	0 (0.0%)	0 (0.0%)	0 (0.0%)	0 (0.0%)	0 (0.0%)
	(0.0, 19.5)	(0.0, 19.5)	(0.0, 18.5)	(0.0, 36.9)	(0.0, 6.0)
	[0]	[0]	[0]	[0]	[0]
Grade 4	0 (0.0%)	0 (0.0%)	0 (0.0%)	0 (0.0%)	0 (0.0%)
	(0.0, 19.5)	(0.0, 19.5)	(0.0, 18.5)	(0.0, 36.9)	(0.0, 6.0)
	[0]	[0]	[0]	[0]	[0]
Gastrointestinal disorders
Related
Any Grade	0 (0.0%)	0 (0.0%)	0 (0.0%)	0 (0.0%)	0 (0.0%)
	(0.0, 19.5)	(0.0, 19.5)	(0.0, 18.5)	(0.0, 36.9)	(0.0, 6.0)
	[0]	[0]	[0]	[0]	[0]
Grade 1	0 (0.0%)	0 (0.0%)	0 (0.0%)	0 (0.0%)	0 (0.0%)
	(0.0, 19.5)	(0.0, 19.5)	(0.0, 18.5)	(0.0, 36.9)	(0.0, 6.0)
	[0]	[0]	[0]	[0]	[0]
Grade 2	0 (0.0%)	0 (0.0%)	0 (0.0%)	0 (0.0%)	0 (0.0%)
	(0.0, 19.5)	(0.0, 19.5)	(0.0, 18.5)	(0.0, 36.9)	(0.0, 6.0)
	[0]	[0]	[0]	[0]	[0]
Grade 3	0 (0.0%)	0 (0.0%)	0 (0.0%)	0 (0.0%)	0 (0.0%)
	(0.0, 19.5)	(0.0, 19.5)	(0.0, 18.5)	(0.0, 36.9)	(0.0, 6.0)
	[0]	[0]	[0]	[0]	[0]
Grade 4	0 (0.0%)	0 (0.0%)	0 (0.0%)	0 (0.0%)	0 (0.0%)
	(0.0, 19.5)	(0.0, 19.5)	(0.0, 18.5)	(0.0, 36.9)	(0.0, 6.0)
	[0]	[0]	[0]	[0]	[0]
Unrelated
Any Grade	2 (11.8%)	3 (17.6%)	1 (5.6%)	0 (0.0%)	6 (10.0%)
	(1.5, 36.4)	(3.8, 43.4)	(0.1, 27.3)	(0.0, 36.9)	(3.8, 20.5)
	[3]	[3]	[1]	[0]	[7]
Grade 1	1 (5.9%)	3 (17.6%)	0 (0.0%)	0 (0.0%)	4 (6.7%)
	(0.1, 28.7)	(3.8, 43.4)	(0.0, 18.5)	(0.0, 36.9)	(1.8, 16.2)
	[2]	[3]	[0]	[0]	[5]
Grade 2	1 (5.9%)	0 (0.0%)	1 (5.6%)	0 (0.0%)	2 (3.3%)
	(0.1, 28.7)	(0.0, 19.5)	(0.1, 27.3)	(0.0, 36.9)	(0.4, 11.5)
	[1]	[0]	[1]	[0]	[2]
Grade 3	0 (0.0%)	0 (0.0%)	0 (0.0%)	0 (0.0%)	0 (0.0%)
	(0.0, 19.5)	(0.0, 19.5)	(0.0, 18.5)	(0.0, 36.9)	(0.0, 6.0)
	[0]	[0]	[0]	[0]	[0]
Grade 4	0 (0.0%)	0 (0.0%)	0 (0.0%)	0 (0.0%)	0 (0.0%)
	(0.0, 19.5)	(0.0, 19.5)	(0.0, 18.5)	(0.0, 36.9)	(0.0, 6.0)
	[0]	[0]	[0]	[0]	[0]
General disorders and administration site conditions
Related
Any Grade	1 (5.9%)	3 (17.6%)	3 (16.7%)	0 (0.0%)	7 (11.7%)
	(0.1, 28.7)	(3.8, 43.4)	(3.6, 41.4)	(0.0, 36.9)	(4.8, 22.6)
	[1]	[4]	[3]	[0]	[8]
Grade 1	0 (0.0%)	2 (11.8%)	2 (11.1%)	0 (0.0%)	4 (6.7%)
	(0.0, 19.5)	(1.5, 36.4)	(1.4, 34.7)	(0.0, 36.9)	(1.8, 16.2)
	[0]	[3]	[2]	[0]	[5]
Grade 2	1 (5.9%)	1 (5.9%)	1 (5.6%)	0 (0.0%)	3 (5.0%)
	(0.1, 28.7)	(0.1, 28.7)	(0.1, 27.3)	(0.0, 36.9)	(1.0, 13.9)
	[1]	[1]	[1]	[0]	[3]
Grade 3	0 (0.0%)	0 (0.0%)	0 (0.0%)	0 (0.0%)	0 (0.0%)
	(0.0, 19.5)	(0.0, 19.5)	(0.0, 18.5)	(0.0, 36.9)	(0.0, 6.0)
	[0]	[0]	[0]	[0]	[0]
Grade 4	0 (0.0%)	0 (0.0%)	0 (0.0%)	0 (0.0%)	0 (0.0%)
	(0.0, 19.5)	(0.0, 19.5)	(0.0, 18.5)	(0.0, 36.9)	(0.0, 6.0)
	[0]	[0]	[0]	[0]	[0]
Unrelated
Any Grade	1 (5.9%)	1 (5.9%)	2 (11.1%)	0 (0.0%)	4 (6.7%)
	(0.1, 28.7)	(0.1, 28.7)	(1.4, 34.7)	(0.0, 36.9)	(1.8, 16.2)
	[1]	[1]	[4]	[0]	[6]
Grade 1	0 (0.0%)	0 (0.0%)	1 (5.6%)	0 (0.0%)	1 (1.7%)
	(0.0, 19.5)	(0.0, 19.5)	(0.1, 27.3)	(0.0, 36.9)	(0.0, 8.9)
	[0]	[0]	[3]	[0]	[3]
Grade 2	1 (5.9%)	1 (5.9%)	1 (5.6%)	0 (0.0%)	3 (5.0%)
	(0.1, 28.7)	(0.1, 28.7)	(0.1, 27.3)	(0.0, 36.9)	(1.0, 13.9)
	[1]	[1]	[1]	[0]	[3]
Grade 3	0 (0.0%)	0 (0.0%)	0 (0.0%)	0 (0.0%)	0 (0.0%)
	(0.0, 19.5)	(0.0, 19.5)	(0.0, 18.5)	(0.0, 36.9)	(0.0, 6.0)
	[0]	[0]	[0]	[0]	[0]
Grade 4	0 (0.0%)	0 (0.0%)	0 (0.0%)	0 (0.0%)	0 (0.0%)
	(0.0, 19.5)	(0.0, 19.5)	(0.0, 18.5)	(0.0, 36.9)	(0.0, 6.0)
	[0]	[0]	[0]	[0]	[0]
Infections and infestations
Related
Any Grade	0 (0.0%)	0 (0.0%)	0 (0.0%)	0 (0.0%)	0 (0.0%)
	(0.0, 19.5)	(0.0, 19.5)	(0.0, 18.5)	(0.0, 36.9)	(0.0, 6.0)
	[0]	[0]	[0]	[0]	[0]
Grade 1	0 (0.0%)	0 (0.0%)	0 (0.0%)	0 (0.0%)	0 (0.0%)
	(0.0, 19.5)	(0.0, 19.5)	(0.0, 18.5)	(0.0, 36.9)	(0.0, 6.0)
	[0]	[0]	[0]	[0]	[0]
Grade 2	0 (0.0%)	0 (0.0%)	0 (0.0%)	0 (0.0%)	0 (0.0%)
	(0.0, 19.5)	(0.0, 19.5)	(0.0, 18.5)	(0.0, 36.9)	(0.0, 6.0)
	[0]	[0]	[0]	[0]	[0]
Grade 3	0 (0.0%)	0 (0.0%)	0 (0.0%)	0 (0.0%)	0 (0.0%)
	(0.0, 19.5)	(0.0, 19.5)	(0.0, 18.5)	(0.0, 36.9)	(0.0, 6.0)
	[0]	[0]	[0]	[0]	[0]
Grade 4	0 (0.0%)	0 (0.0%)	0 (0.0%)	0 (0.0%)	0 (0.0%)
	(0.0, 19.5)	(0.0, 19.5)	(0.0, 18.5)	(0.0, 36.9)	(0.0, 6.0)
	[0]	[0]	[0]	[0]	[0]
Unrelated
Any Grade	10 (58.8%)	6 (35.3%)	6 (33.3%)	2 (25.0%)	24 (40.0%)
	(32.9, 81.6)	(14.2, 61.7)	(13.3, 59.0)	(3.2, 65.1)	(27.6, 53.5)
	[13]	[9]	[9]	[2]	[33]
Grade 1	0 (0.0%)	1 (5.9%)	4 (22.2%)	0 (0.0%)	5 (8.3%)
	(0.0, 19.5)	(0.1, 28.7)	(6.4, 47.6)	(0.0, 36.9)	(2.8, 18.4)
	[2]	[3]	[4]	[0]	[9]
Grade 2	9 (52.9%)	5 (29.4%)	2 (11.1%)	2 (25.0%)	18 (30.0%)
	(27.8, 77.0)	(10.3, 56.0)	(1.4, 34.7)	(3.2, 65.1)	(18.8, 43.2)
	[10]	[6]	[5]	[2]	[23]
Grade 3	1 (5.9%)	0 (0.0%)	0 (0.0%)	0 (0.0%)	1 (1.7%)
	(0.1, 28.7)	(0.0, 19.5)	(0.0, 18.5)	(0.0, 36.9)	(0.0, 8.9)
	[1]	[0]	[0]	[0]	[1]
Grade 4	0 (0.0%)	0 (0.0%)	0 (0.0%)	0 (0.0%)	0 (0.0%)
	(0.0, 19.5)	(0.0, 19.5)	(0.0, 18.5)	(0.0, 36.9)	(0.0, 6.0)
	[0]	[0]	[0]	[0]	[0]
Injury, poisoning and procedural complications
Related
Any Grade	0 (0.0%)	0 (0.0%)	0 (0.0%)	0 (0.0%)	0 (0.0%)
	(0.0, 19.5)	(0.0, 19.5)	(0.0, 18.5)	(0.0, 36.9)	(0.0, 6.0)
	[0]	[0]	[0]	[0]	[0]
Grade 1	0 (0.0%)	0 (0.0%)	0 (0.0%)	0 (0.0%)	0 (0.0%)
	(0.0, 19.5)	(0.0, 19.5)	(0.0, 18.5)	(0.0, 36.9)	(0.0, 6.0)
	[0]	[0]	[0]	[0]	[0]
Grade 2	0 (0.0%)	0 (0.0%)	0 (0.0%)	0 (0.0%)	0 (0.0%)
	(0.0, 19.5)	(0.0, 19.5)	(0.0, 18.5)	(0.0, 36.9)	(0.0, 6.0)
	[0]	[0]	[0]	[0]	[0]
Grade 3	0 (0.0%)	0 (0.0%)	0 (0.0%)	0 (0.0%)	0 (0.0%)
	(0.0, 19.5)	(0.0, 19.5)	(0.0, 18.5)	(0.0, 36.9)	(0.0, 6.0)
	[0]	[0]	[0]	[0]	[0]
Grade 4	0 (0.0%)	0 (0.0%)	0 (0.0%)	0 (0.0%)	0 (0.0%)
	(0.0, 19.5)	(0.0, 19.5)	(0.0, 18.5)	(0.0, 36.9)	(0.0, 6.0)
	[0]	[0]	[0]	[0]	[0]
Unrelated
Any Grade	2 (11.8%)	2 (11.8%)	0 (0.0%)	0 (0.0%)	4 (6.7%)
	(1.5, 36.4)	(1.5, 36.4)	(0.0, 18.5)	(0.0, 36.9)	(1.8, 16.2)
	[4]	[2]	[0]	[0]	[6]
Grade 1	0 (0.0%)	1 (5.9%)	0 (0.0%)	0 (0.0%)	1 (1.7%)
	(0.0, 19.5)	(0.1, 28.7)	(0.0, 18.5)	(0.0, 36.9)	(0.0, 8.9)
	[2]	[1]	[0]	[0]	[3]
Grade 2	2 (11.8%)	1 (5.9%)	0 (0.0%)	0 (0.0%)	3 (5.0%)
	(1.5, 36.4)	(0.1, 28.7)	(0.0, 18.5)	(0.0, 36.9)	(1.0, 13.9)
	[2]	[1]	[0]	[0]	[3]
Grade 3	0 (0.0%)	0 (0.0%)	0 (0.0%)	0 (0.0%)	0 (0.0%)
	(0.0, 19.5)	(0.0, 19.5)	(0.0, 18.5)	(0.0, 36.9)	(0.0, 6.0)
	[0]	[0]	[0]	[0]	[0]
Grade 4	0 (0.0%)	0 (0.0%)	0 (0.0%)	0 (0.0%)	0 (0.0%)
	(0.0, 19.5)	(0.0, 19.5)	(0.0, 18.5)	(0.0, 36.9)	(0.0, 6.0)
	[0]	[0]	[0]	[0]	[0]
Investigations
Related
Any Grade	0 (0.0%)	0 (0.0%)	0 (0.0%)	0 (0.0%)	0 (0.0%)
	(0.0, 19.5)	(0.0, 19.5)	(0.0, 18.5)	(0.0, 36.9)	(0.0, 6.0)
	[0]	[0]	[0]	[0]	[0]
Grade 1	0 (0.0%)	0 (0.0%)	0 (0.0%)	0 (0.0%)	0 (0.0%)
	(0.0, 19.5)	(0.0, 19.5)	(0.0, 18.5)	(0.0, 36.9)	(0.0, 6.0)
	[0]	[0]	[0]	[0]	[0]
Grade 2	0 (0.0%)	0 (0.0%)	0 (0.0%)	0 (0.0%)	0 (0.0%)
	(0.0, 19.5)	(0.0, 19.5)	(0.0, 18.5)	(0.0, 36.9)	(0.0, 6.0)
	[0]	[0]	[0]	[0]	[0]
Grade 3	0 (0.0%)	0 (0.0%)	0 (0.0%)	0 (0.0%)	0 (0.0%)
	(0.0, 19.5)	(0.0, 19.5)	(0.0, 18.5)	(0.0, 36.9)	(0.0, 6.0)
	[0]	[0]	[0]	[0]	[0]
Grade 4	0 (0.0%)	0 (0.0%)	0 (0.0%)	0 (0.0%)	0 (0.0%)
	(0.0, 19.5)	(0.0, 19.5)	(0.0, 18.5)	(0.0, 36.9)	(0.0, 6.0)
	[0]	[0]	[0]	[0]	[0]
Unrelated
Any Grade	4 (23.5%)	1 (5.9%)	4 (22.2%)	0 (0.0%)	9 (15.0%)
	(6.8, 49.9)	(0.1, 28.7)	(6.4, 47.6)	(0.0, 36.9)	(7.1, 26.6)
	[4]	[1]	[4]	[0]	[9]
Grade 1	3 (17.6%)	0 (0.0%)	3 (16.7%)	0 (0.0%)	6 (10.0%)
	(3.8, 43.4)	(0.0, 19.5)	(3.6, 41.4)	(0.0, 36.9)	(3.8, 20.5)
	[3]	[0]	[3]	[0]	[6]
Grade 2	1 (5.9%)	1 (5.9%)	1 (5.6%)	0 (0.0%)	3 (5.0%)
	(0.1, 28.7)	(0.1, 28.7)	(0.1, 27.3)	(0.0, 36.9)	(1.0, 13.9)
	[1]	[1]	[1]	[0]	[3]
Grade 3	0 (0.0%)	0 (0.0%)	0 (0.0%)	0 (0.0%)	0 (0.0%)
	(0.0, 19.5)	(0.0, 19.5)	(0.0, 18.5)	(0.0, 36.9)	(0.0, 6.0)
	[0]	[0]	[0]	[0]	[0]
Grade 4	0 (0.0%)	0 (0.0%)	0 (0.0%)	0 (0.0%)	0 (0.0%)
	(0.0, 19.5)	(0.0, 19.5)	(0.0, 18.5)	(0.0, 36.9)	(0.0, 6.0)
	[0]	[0]	[0]	[0]	[0]
Metabolism and nutrition disorders
Related
Any Grade	0 (0.0%)	0 (0.0%)	0 (0.0%)	0 (0.0%)	0 (0.0%)
	(0.0, 19.5)	(0.0, 19.5)	(0.0, 18.5)	(0.0, 36.9)	(0.0, 6.0)
	[0]	[0]	[0]	[0]	[0]
Grade 1	0 (0.0%)	0 (0.0%)	0 (0.0%)	0 (0.0%)	0 (0.0%)
	(0.0, 19.5)	(0.0, 19.5)	(0.0, 18.5)	(0.0, 36.9)	(0.0, 6.0)
	[0]	[0]	[0]	[0]	[0]
Grade 2	0 (0.0%)	0 (0.0%)	0 (0.0%)	0 (0.0%)	0 (0.0%)
	(0.0, 19.5)	(0.0, 19.5)	(0.0, 18.5)	(0.0, 36.9)	(0.0, 6.0)
	[0]	[0]	[0]	[0]	[0]
Grade 3	0 (0.0%)	0 (0.0%)	0 (0.0%)	0 (0.0%)	0 (0.0%)
	(0.0, 19.5)	(0.0, 19.5)	(0.0, 18.5)	(0.0, 36.9)	(0.0, 6.0)
	[0]	[0]	[0]	[0]	[0]
Grade 4	0 (0.0%)	0 (0.0%)	0 (0.0%)	0 (0.0%)	0 (0.0%)
	(0.0, 19.5)	(0.0, 19.5)	(0.0, 18.5)	(0.0, 36.9)	(0.0, 6.0)
	[0]	[0]	[0]	[0]	[0]
Unrelated
Any Grade	1 (5.9%)	0 (0.0%)	0 (0.0%)	0 (0.0%)	1 (1.7%)
	(0.1, 28.7)	(0.0, 19.5)	(0.0, 18.5)	(0.0, 36.9)	(0.0, 8.9)
	[1]	[0]	[0]	[0]	[1]
Grade 1	1 (5.9%)	0 (0.0%)	0 (0.0%)	0 (0.0%)	1 (1.7%)
	(0.1, 28.7)	(0.0, 19.5)	(0.0, 18.5)	(0.0, 36.9)	(0.0, 8.9)
	[1]	[0]	[0]	[0]	[1]
Grade 2	0 (0.0%)	0 (0.0%)	0 (0.0%)	0 (0.0%)	0 (0.0%)
	(0.0, 19.5)	(0.0, 19.5)	(0.0, 18.5)	(0.0, 36.9)	(0.0, 6.0)
	[0]	[0]	[0]	[0]	[0]
Grade 3	0 (0.0%)	0 (0.0%)	0 (0.0%)	0 (0.0%)	0 (0.0%)
	(0.0, 19.5)	(0.0, 19.5)	(0.0, 18.5)	(0.0, 36.9)	(0.0, 6.0)
	[0]	[0]	[0]	[0]	[0]
Grade 4	0 (0.0%)	0 (0.0%)	0 (0.0%)	0 (0.0%)	0 (0.0%)
	(0.0, 19.5)	(0.0, 19.5)	(0.0, 18.5)	(0.0, 36.9)	(0.0, 6.0)
	[0]	[0]	[0]	[0]	[0]
Musculoskeletal and connective tissue disorders
Related
Any Grade	0 (0.0%)	0 (0.0%)	0 (0.0%)	0 (0.0%)	0 (0.0%)
	(0.0, 19.5)	(0.0, 19.5)	(0.0, 18.5)	(0.0, 36.9)	(0.0, 6.0)
	[0]	[0]	[0]	[0]	[0]
Grade 1	0 (0.0%)	0 (0.0%)	0 (0.0%)	0 (0.0%)	0 (0.0%)
	(0.0, 19.5)	(0.0, 19.5)	(0.0, 18.5)	(0.0, 36.9)	(0.0, 6.0)
	[0]	[0]	[0]	[0]	[0]
Grade 2	0 (0.0%)	0 (0.0%)	0 (0.0%)	0 (0.0%)	0 (0.0%)
	(0.0, 19.5)	(0.0, 19.5)	(0.0, 18.5)	(0.0, 36.9)	(0.0, 6.0)
	[0]	[0]	[0]	[0]	[0]
Grade 3	0 (0.0%)	0 (0.0%)	0 (0.0%)	0 (0.0%)	0 (0.0%)
	(0.0, 19.5)	(0.0, 19.5)	(0.0, 18.5)	(0.0, 36.9)	(0.0, 6.0)
	[0]	[0]	[0]	[0]	[0]
Grade 4	0 (0.0%)	0 (0.0%)	0 (0.0%)	0 (0.0%)	0 (0.0%)
	(0.0, 19.5)	(0.0, 19.5)	(0.0, 18.5)	(0.0, 36.9)	(0.0, 6.0)
	[0]	[0]	[0]	[0]	[0]
Unrelated
Any Grade	0 (0.0%)	1 (5.9%)	0 (0.0%)	0 (0.0%)	1 (1.7%)
	(0.0, 19.5)	(0.1, 28.7)	(0.0, 18.5)	(0.0, 36.9)	(0.0, 8.9)
	[0]	[1]	[0]	[0]	[1]
Grade 1	0 (0.0%)	1 (5.9%)	0 (0.0%)	0 (0.0%)	1 (1.7%)
	(0.0, 19.5)	(0.1, 28.7)	(0.0, 18.5)	(0.0, 36.9)	(0.0, 8.9)
	[0]	[1]	[0]	[0]	[1]
Grade 2	0 (0.0%)	0 (0.0%)	0 (0.0%)	0 (0.0%)	0 (0.0%)
	(0.0, 19.5)	(0.0, 19.5)	(0.0, 18.5)	(0.0, 36.9)	(0.0, 6.0)
	[0]	[0]	[0]	[0]	[0]
Grade 3	0 (0.0%)	0 (0.0%)	0 (0.0%)	0 (0.0%)	0 (0.0%)
	(0.0, 19.5)	(0.0, 19.5)	(0.0, 18.5)	(0.0, 36.9)	(0.0, 6.0)
	[0]	[0]	[0]	[0]	[0]
Grade 4	0 (0.0%)	0 (0.0%)	0 (0.0%)	0 (0.0%)	0 (0.0%)
	(0.0, 19.5)	(0.0, 19.5)	(0.0, 18.5)	(0.0, 36.9)	(0.0, 6.0)
	[0]	[0]	[0]	[0]	[0]
Nervous system disorders
Related
Any Grade	0 (0.0%)	0 (0.0%)	1 (5.6%)	0 (0.0%)	1 (1.7%)
	(0.0, 19.5)	(0.0, 19.5)	(0.1, 27.3)	(0.0, 36.9)	(0.0, 8.9)
	[0]	[0]	[1]	[0]	[1]
Grade 1	0 (0.0%)	0 (0.0%)	1 (5.6%)	0 (0.0%)	1 (1.7%)
	(0.0, 19.5)	(0.0, 19.5)	(0.1, 27.3)	(0.0, 36.9)	(0.0, 8.9)
	[0]	[0]	[1]	[0]	[1]
Grade 2	0 (0.0%)	0 (0.0%)	0 (0.0%)	0 (0.0%)	0 (0.0%)
	(0.0, 19.5)	(0.0, 19.5)	(0.0, 18.5)	(0.0, 36.9)	(0.0, 6.0)
	[0]	[0]	[0]	[0]	[0]
Grade 3	0 (0.0%)	0 (0.0%)	0 (0.0%)	0 (0.0%)	0 (0.0%)
	(0.0, 19.5)	(0.0, 19.5)	(0.0, 18.5)	(0.0, 36.9)	(0.0, 6.0)
	[0]	[0]	[0]	[0]	[0]
Grade 4	0 (0.0%)	0 (0.0%)	0 (0.0%)	0 (0.0%)	0 (0.0%)
	(0.0, 19.5)	(0.0, 19.5)	(0.0, 18.5)	(0.0, 36.9)	(0.0, 6.0)
	[0]	[0]	[0]	[0]	[0]
Unrelated
Any Grade	0 (0.0%)	3 (17.6%)	2 (11.1%)	0 (0.0%)	5 (8.3%)
	(0.0, 19.5)	(3.8, 43.4)	(1.4, 34.7)	(0.0, 36.9)	(2.8, 18.4)
	[0]	[3]	[4]	[0]	[7]
Grade 1	0 (0.0%)	2 (11.8%)	1 (5.6%)	0 (0.0%)	3 (5.0%)
	(0.0, 19.5)	(1.5, 36.4)	(0.1, 27.3)	(0.0, 36.9)	(1.0, 13.9)
	[0]	[2]	[1]	[0]	[3]
Grade 2	0 (0.0%)	1 (5.9%)	1 (5.6%)	0 (0.0%)	2 (3.3%)
	(0.0, 19.5)	(0.1, 28.7)	(0.1, 27.3)	(0.0, 36.9)	(0.4, 11.5)
	[0]	[1]	[3]	[0]	[4]
Grade 3	0 (0.0%)	0 (0.0%)	0 (0.0%)	0 (0.0%)	0 (0.0%)
	(0.0, 19.5)	(0.0, 19.5)	(0.0, 18.5)	(0.0, 36.9)	(0.0, 6.0)
	[0]	[0]	[0]	[0]	[0]
Grade 4	0 (0.0%)	0 (0.0%)	0 (0.0%)	0 (0.0%)	0 (0.0%)
	(0.0, 19.5)	(0.0, 19.5)	(0.0, 18.5)	(0.0, 36.9)	(0.0, 6.0)
	[0]	[0]	[0]	[0]	[0]
Psychiatric disorders
Related
Any Grade	0 (0.0%)	0 (0.0%)	0 (0.0%)	0 (0.0%)	0 (0.0%)
	(0.0, 19.5)	(0.0, 19.5)	(0.0, 18.5)	(0.0, 36.9)	(0.0, 6.0)
	[0]	[0]	[0]	[0]	[0]
Grade 1	0 (0.0%)	0 (0.0%)	0 (0.0%)	0 (0.0%)	0 (0.0%)
	(0.0, 19.5)	(0.0, 19.5)	(0.0, 18.5)	(0.0, 36.9)	(0.0, 6.0)
	[0]	[0]	[0]	[0]	[0]
Grade 2	0 (0.0%)	0 (0.0%)	0 (0.0%)	0 (0.0%)	0 (0.0%)
	(0.0, 19.5)	(0.0, 19.5)	(0.0, 18.5)	(0.0, 36.9)	(0.0, 6.0)
	[0]	[0]	[0]	[0]	[0]
Grade 3	0 (0.0%)	0 (0.0%)	0 (0.0%)	0 (0.0%)	0 (0.0%)
	(0.0, 19.5)	(0.0, 19.5)	(0.0, 18.5)	(0.0, 36.9)	(0.0, 6.0)
	[0]	[0]	[0]	[0]	[0]
Grade 4	0 (0.0%)	0 (0.0%)	0 (0.0%)	0 (0.0%)	0 (0.0%)
	(0.0, 19.5)	(0.0, 19.5)	(0.0, 18.5)	(0.0, 36.9)	(0.0, 6.0)
	[0]	[0]	[0]	[0]	[0]
Unrelated
Any Grade	0 (0.0%)	2 (11.8%)	0 (0.0%)	0 (0.0%)	2 (3.3%)
	(0.0, 19.5)	(1.5, 36.4)	(0.0, 18.5)	(0.0, 36.9)	(0.4, 11.5)
	[0]	[2]	[0]	[0]	[2]
Grade 1	0 (0.0%)	0 (0.0%)	0 (0.0%)	0 (0.0%)	0 (0.0%)
	(0.0, 19.5)	(0.0, 19.5)	(0.0, 18.5)	(0.0, 36.9)	(0.0, 6.0)
	[0]	[0]	[0]	[0]	[0]
Grade 2	0 (0.0%)	2 (11.8%)	0 (0.0%)	0 (0.0%)	2 (3.3%)
	(0.0, 19.5)	(1.5, 36.4)	(0.0, 18.5)	(0.0, 36.9)	(0.4, 11.5)
	[0]	[2]	[0]	[0]	[2]
Grade 3	0 (0.0%)	0 (0.0%)	0 (0.0%)	0 (0.0%)	0 (0.0%)
	(0.0, 19.5)	(0.0, 19.5)	(0.0, 18.5)	(0.0, 36.9)	(0.0, 6.0)
	[0]	[0]	[0]	[0]	[0]
Grade 4	0 (0.0%)	0 (0.0%)	0 (0.0%)	0 (0.0%)	0 (0.0%)
	(0.0, 19.5)	(0.0, 19.5)	(0.0, 18.5)	(0.0, 36.9)	(0.0, 6.0)
	[0]	[0]	[0]	[0]	[0]
Respiratory, thoracic and mediastinal disorders
Related
Any Grade	0 (0.0%)	0 (0.0%)	0 (0.0%)	0 (0.0%)	0 (0.0%)
	(0.0, 19.5)	(0.0, 19.5)	(0.0, 18.5)	(0.0, 36.9)	(0.0, 6.0)
	[0]	[0]	[0]	[0]	[0]
Grade 1	0 (0.0%)	0 (0.0%)	0 (0.0%)	0 (0.0%)	0 (0.0%)
	(0.0, 19.5)	(0.0, 19.5)	(0.0, 18.5)	(0.0, 36.9)	(0.0, 6.0)
	[0]	[0]	[0]	[0]	[0]
Grade 2	0 (0.0%)	0 (0.0%)	0 (0.0%)	0 (0.0%)	0 (0.0%)
	(0.0, 19.5)	(0.0, 19.5)	(0.0, 18.5)	(0.0, 36.9)	(0.0, 6.0)
	[0]	[0]	[0]	[0]	[0]
Grade 3	0 (0.0%)	0 (0.0%)	0 (0.0%)	0 (0.0%)	0 (0.0%)
	(0.0, 19.5)	(0.0, 19.5)	(0.0, 18.5)	(0.0, 36.9)	(0.0, 6.0)
	[0]	[0]	[0]	[0]	[0]
Grade 4	0 (0.0%)	0 (0.0%)	0 (0.0%)	0 (0.0%)	0 (0.0%)
	(0.0, 19.5)	(0.0, 19.5)	(0.0, 18.5)	(0.0, 36.9)	(0.0, 6.0)
	[0]	[0]	[0]	[0]	[0]
Unrelated
Any Grade	1 (5.9%)	0 (0.0%)	2 (11.1%)	0 (0.0%)	3 (5.0%)
	(0.1, 28.7)	(0.0, 19.5)	(1.4, 34.7)	(0.0, 36.9)	(1.0, 13.9)
	[3]	[0]	[2]	[0]	[5]
Grade 1	0 (0.0%)	0 (0.0%)	2 (11.1%)	0 (0.0%)	2 (3.3%)
	(0.0, 19.5)	(0.0, 19.5)	(1.4, 34.7)	(0.0, 36.9)	(0.4, 11.5)
	[1]	[0]	[2]	[0]	[3]
Grade 2	1 (5.9%)	0 (0.0%)	0 (0.0%)	0 (0.0%)	1 (1.7%)
	(0.1, 28.7)	(0.0, 19.5)	(0.0, 18.5)	(0.0, 36.9)	(0.0, 8.9)
	[2]	[0]	[0]	[0]	[2]
Grade 3	0 (0.0%)	0 (0.0%)	0 (0.0%)	0 (0.0%)	0 (0.0%)
	(0.0, 19.5)	(0.0, 19.5)	(0.0, 18.5)	(0.0, 36.9)	(0.0, 6.0)
	[0]	[0]	[0]	[0]	[0]
Grade 4	0 (0.0%)	0 (0.0%)	0 (0.0%)	0 (0.0%)	0 (0.0%)
	(0.0, 19.5)	(0.0, 19.5)	(0.0, 18.5)	(0.0, 36.9)	(0.0, 6.0)
	[0]	[0]	[0]	[0]	[0]
Skin and subcutaneous tissue disorders
Related
Any Grade	6 (35.3%)	2 (11.8%)	3 (16.7%)	0 (0.0%)	11 (18.3%)
	(14.2, 61.7)	(1.5, 36.4)	(3.6, 41.4)	(0.0, 36.9)	(9.5, 30.4)
	[11]	[4]	[10]	[0]	[25]
Grade 1	2 (11.8%)	0 (0.0%)	2 (11.1%)	0 (0.0%)	4 (6.7%)
	(1.5, 36.4)	(0.0, 19.5)	(1.4, 34.7)	(0.0, 36.9)	(1.8, 16.2)
	[4]	[0]	[5]	[0]	[9]
Grade 2	3 (17.6%)	2 (11.8%)	1 (5.6%)	0 (0.0%)	6 (10.0%)
	(3.8, 43.4)	(1.5, 36.4)	(0.1, 27.3)	(0.0, 36.9)	(3.8, 20.5)
	[6]	[4]	[5]	[0]	[15]
Grade 3	1 (5.9%)	0 (0.0%)	0 (0.0%)	0 (0.0%)	1 (1.7%)
	(0.1, 28.7)	(0.0, 19.5)	(0.0, 18.5)	(0.0, 36.9)	(0.0, 8.9)
	[1]	[0]	[0]	[0]	[1]
Grade 4	0 (0.0%)	0 (0.0%)	0 (0.0%)	0 (0.0%)	0 (0.0%)
	(0.0, 19.5)	(0.0, 19.5)	(0.0, 18.5)	(0.0, 36.9)	(0.0, 6.0)
	[0]	[0]	[0]	[0]	[0]
Unrelated
Any Grade	3 (17.6%)	5 (29.4%)	3 (16.7%)	0 (0.0%)	11 (18.3%)
	(3.8, 43.4)	(10.3, 56.0)	(3.6, 41.4)	(0.0, 36.9)	(9.5, 30.4)
	[6]	[7]	[3]	[0]	[16]
Grade 1	1 (5.9%)	5 (29.4%)	3 (16.7%)	0 (0.0%)	9 (15.0%)
	(0.1, 28.7)	(10.3, 56.0)	(3.6, 41.4)	(0.0, 36.9)	(7.1, 26.6)
	[4]	[7]	[3]	[0]	[14]
Grade 2	2 (11.8%)	0 (0.0%)	0 (0.0%)	0 (0.0%)	2 (3.3%)
	(1.5, 36.4)	(0.0, 19.5)	(0.0, 18.5)	(0.0, 36.9)	(0.4, 11.5)
	[2]	[0]	[0]	[0]	[2]
Grade 3	0 (0.0%)	0 (0.0%)	0 (0.0%)	0 (0.0%)	0 (0.0%)
	(0.0, 19.5)	(0.0, 19.5)	(0.0, 18.5)	(0.0, 36.9)	(0.0, 6.0)
	[0]	[0]	[0]	[0]	[0]
Grade 4	0 (0.0%)	0 (0.0%)	0 (0.0%)	0 (0.0%)	0 (0.0%)
	(0.0, 19.5)	(0.0, 19.5)	(0.0, 18.5)	(0.0, 36.9)	(0.0, 6.0)
	[0]	[0]	[0]	[0]	[0]
Surgical and medical procedures
Related
Any Grade	0 (0.0%)	0 (0.0%)	0 (0.0%)	0 (0.0%)	0 (0.0%)
	(0.0, 19.5)	(0.0, 19.5)	(0.0, 18.5)	(0.0, 36.9)	(0.0, 6.0)
	[0]	[0]	[0]	[0]	[0]
Grade 1	0 (0.0%)	0 (0.0%)	0 (0.0%)	0 (0.0%)	0 (0.0%)
	(0.0, 19.5)	(0.0, 19.5)	(0.0, 18.5)	(0.0, 36.9)	(0.0, 6.0)
	[0]	[0]	[0]	[0]	[0]
Grade 2	0 (0.0%)	0 (0.0%)	0 (0.0%)	0 (0.0%)	0 (0.0%)
	(0.0, 19.5)	(0.0, 19.5)	(0.0, 18.5)	(0.0, 36.9)	(0.0, 6.0)
	[0]	[0]	[0]	[0]	[0]
Grade 3	0 (0.0%)	0 (0.0%)	0 (0.0%)	0 (0.0%)	0 (0.0%)
	(0.0, 19.5)	(0.0, 19.5)	(0.0, 18.5)	(0.0, 36.9)	(0.0, 6.0)
	[0]	[0]	[0]	[0]	[0]
Grade 4	0 (0.0%)	0 (0.0%)	0 (0.0%)	0 (0.0%)	0 (0.0%)
	(0.0, 19.5)	(0.0, 19.5)	(0.0, 18.5)	(0.0, 36.9)	(0.0, 6.0)
	[0]	[0]	[0]	[0]	[0]
Unrelated
Any Grade	0 (0.0%)	0 (0.0%)	1 (5.6%)	0 (0.0%)	1 (1.7%)
	(0.0, 19.5)	(0.0, 19.5)	(0.1, 27.3)	(0.0, 36.9)	(0.0, 8.9)
	[0]	[0]	[1]	[0]	[1]
Grade 1	0 (0.0%)	0 (0.0%)	0 (0.0%)	0 (0.0%)	0 (0.0%)
	(0.0, 19.5)	(0.0, 19.5)	(0.0, 18.5)	(0.0, 36.9)	(0.0, 6.0)
	[0]	[0]	[0]	[0]	[0]
Grade 2	0 (0.0%)	0 (0.0%)	1 (5.6%)	0 (0.0%)	1 (1.7%)
	(0.0, 19.5)	(0.0, 19.5)	(0.1, 27.3)	(0.0, 36.9)	(0.0, 8.9)
	[0]	[0]	[1]	[0]	[1]
Grade 3	0 (0.0%)	0 (0.0%)	0 (0.0%)	0 (0.0%)	0 (0.0%)
	(0.0, 19.5)	(0.0, 19.5)	(0.0, 18.5)	(0.0, 36.9)	(0.0, 6.0)
	[0]	[0]	[0]	[0]	[0]
Grade 4	0 (0.0%)	0 (0.0%)	0 (0.0%)	0 (0.0%)	0 (0.0%)
	(0.0, 19.5)	(0.0, 19.5)	(0.0, 18.5)	(0.0, 36.9)	(0.0, 6.0)
	[0]	[0]	[0]	[0]	[0]
Vascular disorders
Related
Any Grade	0 (0.0%)	0 (0.0%)	0 (0.0%)	0 (0.0%)	0 (0.0%)
	(0.0, 19.5)	(0.0, 19.5)	(0.0, 18.5)	(0.0, 36.9)	(0.0, 6.0)
	[0]	[0]	[0]	[0]	[0]
Grade 1	0 (0.0%)	0 (0.0%)	0 (0.0%)	0 (0.0%)	0 (0.0%)
	(0.0, 19.5)	(0.0, 19.5)	(0.0, 18.5)	(0.0, 36.9)	(0.0, 6.0)
	[0]	[0]	[0]	[0]	[0]
Grade 2	0 (0.0%)	0 (0.0%)	0 (0.0%)	0 (0.0%)	0 (0.0%)
	(0.0, 19.5)	(0.0, 19.5)	(0.0, 18.5)	(0.0, 36.9)	(0.0, 6.0)
	[0]	[0]	[0]	[0]	[0]
Grade 3	0 (0.0%)	0 (0.0%)	0 (0.0%)	0 (0.0%)	0 (0.0%)
	(0.0, 19.5)	(0.0, 19.5)	(0.0, 18.5)	(0.0, 36.9)	(0.0, 6.0)
	[0]	[0]	[0]	[0]	[0]
Grade 4	0 (0.0%)	0 (0.0%)	0 (0.0%)	0 (0.0%)	0 (0.0%)
	(0.0, 19.5)	(0.0, 19.5)	(0.0, 18.5)	(0.0, 36.9)	(0.0, 6.0)
	[0]	[0]	[0]	[0]	[0]
Unrelated
Any Grade	0 (0.0%)	1 (5.9%)	1 (5.6%)	0 (0.0%)	2 (3.3%)
	(0.0, 19.5)	(0.1, 28.7)	(0.1, 27.3)	(0.0, 36.9)	(0.4, 11.5)
	[0]	[1]	[1]	[0]	[2]
Grade 1	0 (0.0%)	1 (5.9%)	1 (5.6%)	0 (0.0%)	2 (3.3%)
	(0.0, 19.5)	(0.1, 28.7)	(0.1, 27.3)	(0.0, 36.9)	(0.4, 11.5)
	[0]	[1]	[1]	[0]	[2]
Grade 2	0 (0.0%)	0 (0.0%)	0 (0.0%)	0 (0.0%)	0 (0.0%)
	(0.0, 19.5)	(0.0, 19.5)	(0.0, 18.5)	(0.0, 36.9)	(0.0, 6.0)
	[0]	[0]	[0]	[0]	[0]
Grade 3	0 (0.0%)	0 (0.0%)	0 (0.0%)	0 (0.0%)	0 (0.0%)
	(0.0, 19.5)	(0.0, 19.5)	(0.0, 18.5)	(0.0, 36.9)	(0.0, 6.0)
	[0]	[0]	[0]	[0]	[0]
Grade 4	0 (0.0%)	0 (0.0%)	0 (0.0%)	0 (0.0%)	0 (0.0%)
	(0.0, 19.5)	(0.0, 19.5)	(0.0, 18.5)	(0.0, 36.9)	(0.0, 6.0)
	[0]	[0]	[0]	[0]	[0]
Database lock date: 26SEP2023 N = Number of participants in the safety analysis population within each group and overall n = Number of participants within each SOC % = Percentage of participants with events relative to the total number within each group and overall, i.e., 100 x n/N All confidence intervals are two-sided 95% via Clopper-Pearson method. Participants who experience one or more episo…
