# Supplementary material for: Vaccination with mRNA-encoded nanoparticles drives early maturation of HIV bnAb precursors in humans
Source: Science. Author manuscript; Available in PMC 2026 May 12. (PMC13164876; doi:10.1126/science.adr8382)
Supplement: Data S7 [file NIHMS2164451-supplement-Data_S7.xlsx]

## Sheet: Example merged DataFrame
Unnamed: 0	pubID	group	weeks	visit_id	probe_set	sample_type	run_date	sort_pool	hashtag	run_dir_path	pool_number	sorted_date	vdj_sequencing_replicate	cso_sequencing_replicate	vdj_lirary_replicate	cso_library_replicate	bio_replicate	vdj_index	feature_index	vdj_run_id	cso_run_id
0	G002-516	1	-5	V091	eODGT8	PBMC	2022-09-27	P01	HT01	/mnt/fsx/workspace/jwillis/repos/G00x/g002/G002/sequencing/G002/run0002	P01	2022-09-27	0	0	0	0	0	SI-TT-D6	SI-TN-D6	221006_VH00497_31_AAAVKCLHV	221006_VH00497_31_AAAVKCLHV
1	G002-516	1	4	V160	eODGT8	PBMC	2022-09-27	P01	HT02	/mnt/fsx/workspace/jwillis/repos/G00x/g002/G002/sequencing/G002/run0002	P01	2022-09-27	0	0	0	0	0	SI-TT-D6	SI-TN-D6	221006_VH00497_31_AAAVKCLHV	221006_VH00497_31_AAAVKCLHV
2	G002-516	1	8	V200	eODGT8	PBMC	2022-09-27	P01	HT03	/mnt/fsx/workspace/jwillis/repos/G00x/g002/G002/sequencing/G002/run0002	P01	2022-09-27	0	0	0	0	0	SI-TT-D6	SI-TN-D6	221006_VH00497_31_AAAVKCLHV	221006_VH00497_31_AAAVKCLHV
3	G002-855	2	-5	V091	eODGT8	PBMC	2022-09-28	P01	HT06	/mnt/fsx/workspace/jwillis/repos/G00x/g002/G002/sequencing/G002/run0002	P01	2022-09-28	0	0	0	0	0	SI-TT-E6	SI-TN-E6	221006_VH00497_31_AAAVKCLHV	221006_VH00497_31_AAAVKCLHV
4	G002-855	2	4	V160	eODGT8	PBMC	2022-09-28	P01	HT07	/mnt/fsx/workspace/jwillis/repos/G00x/g002/G002/sequencing/G002/run0002	P01	2022-09-28	0	0	0	0	0	SI-TT-E6	SI-TN-E6	221006_VH00497_31_AAAVKCLHV	221006_VH00497_31_AAAVKCLHV
5	G002-855	2	8	V200	eODGT8	PBMC	2022-09-28	P01	HT08	/mnt/fsx/workspace/jwillis/repos/G00x/g002/G002/sequencing/G002/run0002	P01	2022-09-28	0	0	0	0	0	SI-TT-E6	SI-TN-E6	221006_VH00497_31_AAAVKCLHV	221006_VH00497_31_AAAVKCLHV
6	G002-796	3	-5	V091	eODGT8	PBMC	2022-09-29	P01	HT01	/mnt/fsx/workspace/jwillis/repos/G00x/g002/G002/sequencing/G002/run0002	P01	2022-09-29	0	0	0	0	0	SI-TT-F6	SI-TN-F6	221006_VH00497_31_AAAVKCLHV	221006_VH00497_31_AAAVKCLHV
7	G002-796	3	4	V160	eODGT8	PBMC	2022-09-29	P01	HT02	/mnt/fsx/workspace/jwillis/repos/G00x/g002/G002/sequencing/G002/run0002	P01	2022-09-29	0	0	0	0	0	SI-TT-F6	SI-TN-F6	221006_VH00497_31_AAAVKCLHV	221006_VH00497_31_AAAVKCLHV
8	G002-796	3	8	V401	eODGT8	PBMC	2022-09-29	P01	HT03	/mnt/fsx/workspace/jwillis/repos/G00x/g002/G002/sequencing/G002/run0002	P01	2022-09-29	0	0	0	0	0	SI-TT-F6	SI-TN-F6	221006_VH00497_31_AAAVKCLHV	221006_VH00497_31_AAAVKCLHV
9	G002-630	2	-5	V091	eODGT8	PBMC	2022-09-30	P02	HT06	/mnt/fsx/workspace/jwillis/repos/G00x/g002/G002/sequencing/G002/run0002	P02	2022-09-30	0	0	0	0	0	SI-TT-H6	SI-TN-H6	221006_VH00497_31_AAAVKCLHV	221006_VH00497_31_AAAVKCLHV
10	G002-630	2	8	V200	eODGT8	PBMC	2022-09-30	P02	HT08	/mnt/fsx/workspace/jwillis/repos/G00x/g002/G002/sequencing/G002/run0002	P02	2022-09-30	0	0	0	0	0	SI-TT-H6	SI-TN-H6	221006_VH00497_31_AAAVKCLHV	221006_VH00497_31_AAAVKCLHV
11	G002-630	2	4	V160	eODGT8	PBMC	2022-09-30	P01	HT07	/mnt/fsx/workspace/jwillis/repos/G00x/g002/G002/sequencing/G002/run0002	P01	2022-09-30	0	0	0	0	0	SI-TT-G6	SI-TN-G6	221006_VH00497_31_AAAVKCLHV	221006_VH00497_31_AAAVKCLHV
12	G002-834	1	-5	V091	eODGT8	PBMC	2022-10-06	P01	HT01	/mnt/fsx/workspace/jwillis/repos/G00x/g002/G002/sequencing/G002/run0003	P01	2022-10-06	0	0	0	0	0	SI-TT-F5	SI-TN-A7	221019_VH00497_32_AAANGGVM5	221019_VH00497_32_AAANGGVM5
13	G002-834	1	4	V160	eODGT8	PBMC	2022-10-06	P01	HT02	/mnt/fsx/workspace/jwillis/repos/G00x/g002/G002/sequencing/G002/run0003	P01	2022-10-06	0	0	0	0	0	SI-TT-F5	SI-TN-A7	221019_VH00497_32_AAANGGVM5	221019_VH00497_32_AAANGGVM5
14	G002-834	1	8	V200	eODGT8	PBMC	2022-10-06	P01	HT03	/mnt/fsx/workspace/jwillis/repos/G00x/g002/G002/sequencing/G002/run0003	P01	2022-10-06	0	0	0	0	0	SI-TT-F5	SI-TN-A7	221019_VH00497_32_AAANGGVM5	221019_VH00497_32_AAANGGVM5
15	G002-341	2	-5	V091	eODGT8	PBMC	2022-10-07	P01	HT06	/mnt/fsx/workspace/jwillis/repos/G00x/g002/G002/sequencing/G002/run0003	P01	2022-10-07	0	0	0	0	0	SI-TT-G5	SI-TN-B7	221019_VH00497_32_AAANGGVM5	221019_VH00497_32_AAANGGVM5
16	G002-341	2	8	V200	eODGT8	PBMC	2022-10-07	P01	HT08	/mnt/fsx/workspace/jwillis/repos/G00x/g002/G002/sequencing/G002/run0003	P01	2022-10-07	0	0	0	0	0	SI-TT-G5	SI-TN-B7	221019_VH00497_32_AAANGGVM5	221019_VH00497_32_AAANGGVM5
17	G002-341	2	4	V160	eODGT8	PBMC	2022-10-07	P02	HT07	/mnt/fsx/workspace/jwillis/repos/G00x/g002/G002/sequencing/G002/run0003	P02	2022-10-07	0	0	0	0	0	SI-TT-H5	SI-TN-C7	221019_VH00497_32_AAANGGVM5	221019_VH00497_32_AAANGGVM5
18	G002-831	2	-5	V091	eODGT8	PBMC	2022-10-25	P01	HT01	/mnt/fsx/workspace/jwillis/repos/G00x/g002/G002/sequencing/G002/run0004	P01	2022-10-25	0	0	0	0	0	SI-TT-H8	SI-TN-E8	221103_VL00414_4_AAATJGYM5	221101_VL00414_3_AACFYLCM5
19	G002-831	2	8	V200	eODGT8	PBMC	2022-10-25	P01	HT03	/mnt/fsx/workspace/jwillis/repos/G00x/g002/G002/sequencing/G002/run0004	P01	2022-10-25	0	0	0	0	0	SI-TT-H8	SI-TN-E8	221103_VL00414_4_AAATJGYM5	221101_VL00414_3_AACFYLCM5
20	G002-831	2	4	V160	eODGT8	PBMC	2022-10-25	P02	HT02	/mnt/fsx/workspace/jwillis/repos/G00x/g002/G002/sequencing/G002/run0004	P02	2022-10-25	0	0	0	0	0	SI-TT-G9	SI-TN-F8	221103_VL00414_4_AAATJGYM5	221101_VL00414_3_AACFYLCM5
21	G002-831	2	4	V160	eODGT8	PBMC	2022-10-25	P03	HT02	/mnt/fsx/workspace/jwillis/repos/G00x/g002/G002/sequencing/G002/run0004	P03	2022-10-25	0	0	0	0	0	SI-TT-H9	SI-TN-G8	221103_VL00414_4_AAATJGYM5	221101_VL00414_3_AACFYLCM5
22	G002-905	1	-5	V091	eODGT8	PBMC	2022-11-01	P01	HT06	/mnt/fsx/workspace/jwillis/repos/G00x/g002/G002/sequencing/G002/run0004	P01	2022-11-01	0	0	0	0	0	SI-TT-C11	SI-TN-A9	221103_VL00414_4_AAATJGYM5	221103_VL00414_4_AAATJGYM5
23	G002-905	1	4	V160	eODGT8	PBMC	2022-11-01	P01	HT07	/mnt/fsx/workspace/jwillis/repos/G00x/g002/G002/sequencing/G002/run0004	P01	2022-11-01	0	0	0	0	0	SI-TT-C11	SI-TN-A9	221103_VL00414_4_AAATJGYM5	221103_VL00414_4_AAATJGYM5
24	G002-905	1	8	V200	eODGT8	PBMC	2022-11-01	P01	HT08	/mnt/fsx/workspace/jwillis/repos/G00x/g002/G002/sequencing/G002/run0004	P01	2022-11-01	0	0	0	0	0	SI-TT-C11	SI-TN-A9	221103_VL00414_4_AAATJGYM5	221103_VL00414_4_AAATJGYM5
25	G002-493	2	-5	V091	eODGT8	PBMC	2022-11-02	P01	HT01	/mnt/fsx/workspace/jwillis/repos/G00x/g002/G002/sequencing/G002/run0004	P01	2022-11-02	0	0	0	0	0	SI-TT-D11	SI-TN-B9	221103_VL00414_4_AAATJGYM5	221103_VL00414_4_AAATJGYM5
26	G002-493	2	4	V160	eODGT8	PBMC	2022-11-02	P01	HT02	/mnt/fsx/workspace/jwillis/repos/G00x/g002/G002/sequencing/G002/run0004	P01	2022-11-02	0	0	0	0	0	SI-TT-D11	SI-TN-B9	221103_VL00414_4_AAATJGYM5	221103_VL00414_4_AAATJGYM5
27	G002-493	2	8	V200	eODGT8	PBMC	2022-11-02	P02	HT03	/mnt/fsx/workspace/jwillis/repos/G00x/g002/G002/sequencing/G002/run0004	P02	2022-11-02	0	0	0	0	0	SI-TT-E11	SI-TN-C9	221103_VL00414_4_AAATJGYM5	221103_VL00414_4_AAATJGYM5
