# Supplementary material for: Vaccination with mRNA-encoded nanoparticles drives early maturation of HIV bnAb precursors in humans
Source: Science. Author manuscript; Available in PMC 2026 May 12. (PMC13164876; doi:10.1126/science.adr8382)
Supplement: Data S8 [file NIHMS2164451-supplement-Data_S8.xlsx]

## Sheet: PBMC sort gates
gate	phenotype	branch	value_type	easy_name
P1	Lymphocytes	None	count	Lymphocytes
P2	Singlets	None	count	Singlets
P3	Dump-	None	count	Dump-
P4	B cells	None	count	B cells
P5	IgD- B cells	IgD-	count	IgD- B cells
P6	IgD+ B cells	IgD+	count	IgD+ B cells
P7	IgD-/KO-	IgD-	count	IgD-KO- B cells
P8	IgD-/KO-/Epitope++	IgD-	count	IgD-/KO-/Antigen++ (sorted) B cells
P9	IgD-/Antigen++	IgD-	count	IgD-/Antigen++ B cells
P10	IgD-/Antigen++/KO-	IgD-	count	IgD-/Antigen++/KO- B cells
P11	IgD+/Antigen++	IgD+	count	IgD+/Antigen++ B cells
P12	IgD+/Antigen++/KO-	IgD+	count	IgD+/Antigen++/KO- B cells
P13	IgD+/KO-	IgD+	count	IgD+/KO- B cells
P14	IgD+/KO-/Epitope++	IgD+	count	IgD+/KO-/Antigen++ B cells
P15	IgM-IgA-	None	count	IgD-/IgM-/IgA- B cells
P16	IgM-IgA-/IgG+	IgG+	count	IgD-IgM-/IgA-/IgG+ B cells
P17	IgM-IgA-/IgG+/Antigen++	IgG+	count	IgD-/IgM-/IgA-/IgG+/Antigen++ B cells
P18	IgM-IgA-/IgG+/Antigen++/KO-	IgG+	count	IgD-/IgM-/IgA-/IgG+/Antigen++/KO- B cells
P19	IgM-IgA-/IgG+/KO-	IgG+	count	IgD-/IgM-/IgA-/IgG+/KO- B cells
P20	IgM-IgA-/IgG+/KO-/Epitope++	IgG+	count	IgD-/IgM-/IgA-/IgG+/KO-/Antigen++ B cells
P21	IgG-IgA-	IgM+	count	IgD-/IgG-/IgA- B cells
P22	IgG-IgA-/IgM+	IgM+	count	IgD-/IgG-/IgA-/IgM+ B cells
P23	IgG-IgA-/IgM+/Antigen++	IgM+	count	IgD-/IgG-/IgA-/IgM+/Antigen++ B cells
P24	IgG-IgA-/IgM+/Antigen++/KO-	IgM+	count	IgD-/IgG-/IgA-/IgM+/Antigen++/KO- B cells
P25	IgG-IgA-/IgM+/KO-	IgM+	count	IgD-/IgG-/IgA-/IgM+/KO- B cells
P26	IgG-IgA-/IgM+/KO-/Epitope++	IgM+	count	IgD-/IgG-/IgA-/IgM+/KO-/Antigen++ B cells
P27	IgG-IgM-IgD-	None	count	IgD-/IgG-/IgM- B cells
P28	IgG-IgM-/IgA+	IgA+	count	IgD-/IgG-/IgM-/IgA+ B cells
P29	IgG-IgM-/IgA+/Antigen++	IgA+	count	IgD-/IgG-/IgM-/IgA+/Antigen++ B cells
P30	IgG-IgM-/IgA+/Antigen++/KO-	IgA+	count	IgD-/IgG-/IgM-/IgA+/Antigen++/KO- B cells
P31	IgG-IgM-/IgA+/KO-	IgA+	count	IgD-/IgG-/IgM-/IgA+/KO- B cells
P32	IgG-IgM-/IgA+/KO-/Epitope++	IgA+	count	IgD-/IgG-/IgM-/IgA+/KO-/Antigen++ B cells
P33	CD19+	None	count	CD19+ B cells
P34	CD19+/CD20-	None	count	CD19+/CD20- B cells
P35	CD19+/CD20-/CD27+CD38+	PB+	count	CD19+/CD20-/CD27+/CD38+ PB cells
P36	CD19+/CD20-/CD27+CD38+/Antigen++	PB+	count	CD19+/CD20-/CD27+/CD38+/Antigen++ PB cells
P37	CD19+/CD20-/CD27+CD38+/Antigen++/KO-	PB+	count	CD19+/CD20-/CD27+/CD38+/Antigen++/KO- PB cells
P38	CD19+/CD20-/CD27+CD38+/KO-	PB+	count	CD19+/CD20-/CD27+/CD38+/KO- PB cells
P39	CD19+/CD20-/CD27+CD38+/KO-/Epitope++	PB+	count	CD19+/CD20-/CD27+/CD38+/KO-/Antigen++ PB cells
