# Supplementary material for: Vaccination with mRNA-encoded nanoparticles drives early maturation of HIV bnAb precursors in humans
Source: Science. Author manuscript; Available in PMC 2026 May 12. (PMC13164876; doi:10.1126/science.adr8382)
Supplement: Data S9 [file NIHMS2164451-supplement-Data_S9.xlsx]

## Sheet: Frequencies measured
numerator (counts from the indicated gate)	denominator (counts from the indicated gate)	short_name	long_name
P8	P5	percent_ep_among_igd_neg	Percent epitope-specific (KO^-Ag^{++}) among IgD^-
P9	P5	percent_ag_among_igd_neg	Percent antigen-specific among IgD^-
P10	P9	percent_ko_among_ag_igd_neg	Percent IgD^{-}KO^{-} among Ag^{++}
P26	P22	percent_ep_among_igm	Percent epitope-specific (KO^-Ag^{++}) among IgM
P23	P22	percent_ag_among_igm	Percent antigen-specific among IgM
P24	P25	percent_igmko_among_ag	Percent IgM{+}KO^- among Ag^{++}
P20	P16	percent_ep_among_igg	Percent epitope-specific (KO^-Ag^{++}) among IgG^{+}
P17	P16	percent_ag_among_igg	Percent antigen-specific among IgG^{+}
P18	P17	percent_iggko_among_ag	Percent IgG^{+}KO^- among Ag^{++}
P32	P28	percent_ep_among_iga	Percent epitope-specific (KO^-Ag^{++}) among IgA^{+}
P29	P28	percent_ag_among_iga	Percent of antigen-specific among IgA^{+}
P30	P29	percent_igako_among_ag	Percent IgA^{+}KO^- among Ag^{++}
P39	P35	percent_ep_among_pb	Percent epitope-specific (KO^-Ag^{++}) among PB
P36	P35	percent_ag_among_pb	Percent of antigen-specific among PB
P37	P36	percent_pbko_among_ag	Percent PB{+}KO^- among Ag^{++}
