# Supplementary material for: Vaccination with mRNA-encoded nanoparticles drives early maturation of HIV bnAb precursors in humans
Source: Science. Author manuscript; Available in PMC 2026 May 12. (PMC13164876; doi:10.1126/science.adr8382)
Supplement: Data S6 [file NIHMS2164451-supplement-Data_S6.xlsx]

## Sheet: NC_G002_ClinicalSamples
FixedCategory	FixedCategory	FixedCategory	FixedCategory	FixedCategory	FixedCategory	FixedCategory	FixedCategory	FixedCategory	FixedCategory	FixedCategory	FixedCategory	FixedCategory	FixedCategory
RunPurpose	RunDate	SorterID	TrialIDSiteIDDonorID	VisitID	Probeset	SampleType	Hashtag#	SorterSoftware	SorterFileType	SampleTube#	SortPool#	FileSubset	.extension
PreS	220602	S6C	G002xxxxx	V08	eODGT8	PBMC	HT01	DV	Primary	T1	P01	a	.fcs
Sort					Cg28v2	LFNA	HT02		Capture	T2	P02	b	.csv
							HT03		SortRpt	T3	P03	c	.png
							HT04		Summary	T4	P04	d
							HT05				P05	e
							HT06				P06	f
							HT07				P07	g
							HT08				P08	h
							HT09				P09	i
							HT10				P10	j
							NA				NA

## Sheet: NC_G002_ControlSamples(Ramos)
FixedCategory	FixedCategory	FixedCategory	FixedCategory	FixedCategory	FixedCategory	FixedCategory	FixedCategory	FixedCategory	FixedCategory	FixedCategory
RunPurpose	SortDate	SorterID	SampleID	Hashtag#	SorterSoftware	SorterFileType	SampleTube#	SortPool#	FileSubset	.extension
Sort	220602	S6C	Ramos	HT01	DV	Primary	T1	P01	a	.fcs
				HT02		Capture	T2	P01P02	b	.csv
				HT03		SortRpt	T3	P01P02P03	c	.png
				HT04		Summary	T4	P01P02P03P04	d
				HT05				P01P02P03P04P05	e
				HT06					f
				HT07					g
				HT08					h
				HT09					i
				HT10					j

## Sheet: NC_G002_PackingSamples(Leukopk)
FixedCategory	FixedCategory	FixedCategory	FixedCategory	FixedCategory	FixedCategory	FixedCategory	FixedCategory	FixedCategory	FixedCategory	FixedCategory	FixedCategory	FixedCategory	FixedCategory
RunPurpose	RunDate	SorterID	TrialIDSiteIDDonorID	SampleType	Hashtag#	SorterSoftware	SorterFileType	SampleTube#	SortPool#	FileSubset	.extension
Sort	220602	S6C	Leukopk84	PBMC	HT01	DV	Primary	T1	P01	a	.fcs
					HT02		Capture	T2	P01P02	b	.csv
					HT03		SortRpt	T3	P01P02P03	c	.png
					HT04		Summary	T4	P01P02P03P04	d
					HT05				P01P02P03P04P05	e
					HT06				P02	f
					HT07				P03	g
					HT08				P04	h
					HT09				P05	i
					HT10				P06	j

## Sheet: NC_xml_Clinical&ControlSamples
FixedCategory	FixedCategory	FixedCategory	FixedCategory	FixedCategory
RunDate	SorterIDRunID	ExperimenterInitials	FileSubset#	.extension
220204	S6C02	MP	a	.xml
220204	S6C03		b
220204	S6C04		c
220204	S6C05		d
	S6C06		e
	S6C07		f
	S6C08		g
	S6C09		h
	S6C10		i
			j

## Sheet: EX_FlowToSeq_SampleInfoTransfer
SortDate_SortPool#	ApproximateCellCountInPool
220602_P1	3500
220602_P2	2000

## Sheet: EX_FileNames
SampleCategory	RunCategory	ExampleFor	ExampleFileNames
Clinical	Prescreens	DataFilesFromDV	PreS_220608_S6C_G001xxxxx_V08_eODGT8_PBMC_NA_DV_Primary_T1_NA_a.fcs
Clinical	Prescreens	PopulationSummaryFileFromDV	PreS_220608_S6C_G001xxxxx_V08_eODGT8_PBMC_NA_DV_Summary_T1_NA_a.csv
Clinical	Prescreens	ScreenshotsfromDV	PreS_220608_S6C_G001xxxxx_V08_eODGT8_PBMC_NA_DV_Capture_T1_NA_a.png
Clinical	Prescreens	xmlFile	220608_S6C03_MP_a.xml
Clinical	Prescreens	FlowManifest	220608_FlowManifest
Clinical	Sorts	DataFilesFromDV	Sort_220608_S6C_G001xxxxx_V08_eODGT8_PBMC_HT01_DV_Primary_T1_P01_a.fcs
Clinical	Sorts	PopulationSummaryFileFromDV	Sort_220608_S6C_G001xxxxx_V08_eODGT8_PBMC_HT01_DV_Summary_T1_P01_a.csv
Clinical	Sorts	ScreenshotsfromDV	Sort_220608_S6C_G001xxxxx_V08_eODGT8_PBMC_HT01_DV_Capture_T1_P01_a.png
Clinical	Sorts	SortReportsFromDV	Sort_220608_S6C_G001xxxxx_V08_eODGT8_PBMC_HT01_DV_SortRpt_T1_P01_a.csv
Clinical	Sorts	xmlFile	220608_S6C03_MP_a.xml
Clinical	Sorts	FlowManifest	220608_FlowManifest
Control	Sorts	DataFilesFromDV	Sort_220608_S6C_Ramos_HT09_DV_Primary_T1_P01P02_a.fcs
Control	Sorts	PopulationSummaryFileFromDV	Sort_220608_S6C_Ramos_HT09_DV_Summary_T1_P01P02_a.fcs
Control	Sorts	ScreenshotsfromDV	Sort_220608_S6C_Ramos_HT09_DV_Capture_T1_P01P02_a.fcs
Control	Sorts	SortReportsFromDV	Sort_220608_S6C_Ramos_HT09_DV_SortRpt_T1_P01P02_a.fcs
Control	Sorts	xmlFile	220608_S6C04_MP_a.xml
Control	Sorts	FlowManifest	220608_FlowManifest
Packing	Sorts	DataFilesFromDV	Sort_220608_S6C_Leukopk84_PBMC_HT01_DV_Primary_T1_P01_a.fcs
Packing	Sorts	PopulationSummaryFileFromDV	Sort_220608_S6C_Leukopk84_PBMC_HT01_DV_Summary_T1_P01_a.fcs
Packing	Sorts	ScreenshotsfromDV	Sort_220608_S6C_Leukopk84_PBMC_HT01_DV_Capture_T1_P01_a.fcs
Packing	Sorts	SortReportsFromDV	Sort_220608_S6C_Leukopk84_PBMC_HT01_DV_SortRpt_T1_P01_a.fcs
Packing	Sorts	xmlFile	220608_S6C05_MP_a.xml
Packing	Sorts	FlowManifest	220608_FlowManifest
