# Supplementary material for: Vaccination with mRNA-encoded nanoparticles drives early maturation of HIV bnAb precursors in humans
Source: Science. Author manuscript; Available in PMC 2026 May 12. (PMC13164876; doi:10.1126/science.adr8382)
Supplement: Data S10 [file NIHMS2164451-supplement-Data_S10.xlsx]

## Sheet: Fig2
Main-Metrics
fig2
fig2_median_all.csv
trial	weeks	A Percent antigen-specific among IgG^{+}	B Percent epitope-specific (KO^-Ag^{++}) among IgG^{+}	C Percent IgG^{+}KO^- among Ag^{++}	D Number of IGHG sequences that are VRC01-class	E Percent of VRC01-class sequences among IgG	F Percent of IGHG sequences that are VRC01-class	G Percent VRC01-class among eOD-specific IgG+ memory BCR sequences
G001	-5	0.0015057	0.000989745	79.3939	0	0.000299158	0	0
G001	4	0.161851	0.0615901	42.5871	7	0.0133944	18.283	7.71463
G001	8	0.0964397	0.0343484	35.1955	6	0.00980581	21.0526	8.58595
G001	10	2.31238	0.414063	16.8266	18	0.102294	25.1156	4.2132
G001	16	0.770092	0.165474	23.0036	13	0.0385092	21.2144	4.94973
G002	-5	0.00397818	0.00322544	75	0	0.000382562	0	0
G002	4	1.3403	0.62957	48.4506	57	0.0846819	10.2941	4.6297
G002	8	0.945738	0.398649	41.4414	101	0.0776914	20.5263	8.44602
G002	16	1.52449	0.368275	25.4719	118.5	0.160064	35.9251	10.376
G002	24	2.24824	0.591103	24.3969	148	0.269294	47.5884	11.4011
G003	-5	0.000881802	0.000691964	87.6471	0	0.000575296	0	0
G003	8	0.580038	0.239325	49.1932	58.5	0.0378784	21.8767	10.5262
G003	10	1.82644	0.578667	27.8123	26	0.0848338	11.3713	3.49407
G003	16	0.695971	0.336514	48.3516	84	0.111919	26.3158	13.521
G003	21	0.895796	0.375011	45.097	154	0.166205	39.7674	15.4085
Main-Metrics
fig2
figA_percent_gt8$^{++}$_amongigg$^+$_b_cells.csv
trial	pubID	weeks	Percent antigen-specific among IgG^{+}
G001	PubID_005	-5	0.00387232
G001	PubID_009	-5	0.00231338
G001	PubID_014	-5	0.000425474
G001	PubID_023	-5	0.00252874
G001	PubID_028	-5	0.0011489
G001	PubID_032	-5	0.000872253
G001	PubID_036	-5	0.00217832
G001	PubID_046	-5	0.00214342
G001	PubID_047	-5	0.000654517
G001	PubID_051	-5	0.0134468
G001	PubID_056	-5	0.00375579
G001	PubID_059	-5	0.000627612
G001	PubID_060	-5	0.00245958
G001	PubID_062	-5	0.00303449
G001	PubID_064	-5	0.00203532
G001	PubID_068	-5	0.00173726
G001	PubID_070	-5	0
G001	PubID_077	-5	0.000639926
G001	PubID_079	-5	0.000986526
G001	PubID_092	-5	0.00332358
G001	PubID_100	-5	0.000856187
G001	PubID_110	-5	0.00170605
G001	PubID_112	-5	0.00130536
G001	PubID_113	-5	0.00281436
G001	PubID_114	-5	0.00191468
G001	PubID_116	-5	0.000910329
G001	PubID_117	-5	0.00112349
G001	PubID_151	-5	0.000849322
G001	PubID_153	-5	0.00199474
G001	PubID_154	-5	0.000684482
G001	PubID_163	-5	0.00197148
G001	PubID_172	-5	0
G001	PubID_177	-5	0.000938142
G001	PubID_187	-5	0.0034801
G001	PubID_191	-5	0.000974557
G001	PubID_193	-5	0.000823679
G001	PubID_005	4	0.188215
G001	PubID_009	4	0.0903742
G001	PubID_014	4	0.0528302
G001	PubID_023	4	0.185618
G001	PubID_028	4	0.124291
G001	PubID_032	4	0.452929
G001	PubID_036	4	0.105647
G001	PubID_046	4	0.0900929
G001	PubID_047	4	0.079496
G001	PubID_051	4	0.348186
G001	PubID_056	4	0.103475
G001	PubID_059	4	0.108514
G001	PubID_060	4	0.28497
G001	PubID_062	4	0.0770908
G001	PubID_064	4	0.541195
G001	PubID_068	4	0.225261
G001	PubID_070	4	0.395121
G001	PubID_077	4	0.0819503
G001	PubID_079	4	0.0988322
G001	PubID_092	4	0.0893785
G001	PubID_100	4	0.275664
G001	PubID_110	4	0.191097
G001	PubID_112	4	0.115322
G001	PubID_113	4	0.891215
G001	PubID_114	4	0.172293
G001	PubID_116	4	0.190023
G001	PubID_117	4	0.441124
G001	PubID_151	4	0.336624
G001	PubID_153	4	0.187909
G001	PubID_154	4	0.0894254
G001	PubID_163	4	0.151409
G001	PubID_172	4	0.260529
G001	PubID_177	4	0.230567
G001	PubID_187	4	0.128428
G001	PubID_191	4	0.0832173
G001	PubID_193	4	0.138399
G001	PubID_005	8	0.0964397
G001	PubID_009	8	0.0611389
G001	PubID_014	8	0.0208222
G001	PubID_023	8	0.225379
G001	PubID_028	8	0.0713629
G001	PubID_032	8	0.266551
G001	PubID_036	8	0.0827981
G001	PubID_046	8	0.0355656
G001	PubID_047	8	0.0558097
G001	PubID_051	8	0.216978
G001	PubID_056	8	0.0472469
G001	PubID_059	8	0.0622463
G001	PubID_060	8	0.23382
G001	PubID_062	8	0.0403551
G001	PubID_064	8	0.231571
G001	PubID_068	8	0.135365
G001	PubID_070	8	0.114937
G001	PubID_077	8	0.0434881
G001	PubID_079	8	0.0536944
G001	PubID_092	8	0.0476676
G001	PubID_100	8	0.288445
G001	PubID_110	8	0.0993981
G001	PubID_112	8	0.107719
G001	PubID_113	8	0.342214
G001	PubID_114	8	0.111323
G001	PubID_116	8	0.117111
G001	PubID_117	8	0.265976
G001	PubID_151	8	0.134444
G001	PubID_153	8	0.107192
G001	PubID_154	8	0.0303051
G001	PubID_163	8	0.0711038
G001	PubID_177	8	0.114208
G001	PubID_187	8	0.0837745
G001	PubID_191	8	0.0505828
G001	PubID_193	8	0.0685635
G001	PubID_005	10	2.11798
G001	PubID_009	10	4.36583
G001	PubID_014	10	0.836051
G001	PubID_023	10	2.57315
G001	PubID_032	10	3.53666
G001	PubID_036	10	2.06076
G001	PubID_046	10	0.400541
G001	PubID_047	10	2.92587
G001	PubID_051	10	1.74667
G001	PubID_056	10	2.02683
G001	PubID_059	10	3.18277
G001	PubID_060	10	2.00996
G001	PubID_062	10	0.964035
G001	PubID_064	10	6.01648
G001	PubID_068	10	2.77159
G001	PubID_070	10	5.97392
G001	PubID_077	10	3.7864
G001	PubID_079	10	1.12582
G001	PubID_092	10	0.918749
G001	PubID_100	10	3.49607
G001	PubID_110	10	3.69736
G001	PubID_112	10	2.50679
G001	PubID_113	10	7.80981
G001	PubID_114	10	7.65165
G001	PubID_116	10	2.53164
G001	PubID_117	10	9.12586
G001	PubID_151	10	1.48295
G001	PubID_153	10	2.0403
G001	PubID_154	10	0.859937
G001	PubID_163	10	1.30862
G001	PubID_177	10	3.6682
G001	PubID_187	10	0.311745
G001	PubID_191	10	1.20934
G001	PubID_193	10	2.00544
G001	PubID_005	16	0.611661
G001	PubID_009	16	0.72031
G001	PubID_014	16	0.20586
G001	PubID_023	16	1.7309
G001	PubID_028	16	0.268874
G001	PubID_032	16	1.40414
G001	PubID_036	16	0.551319
G001	PubID_046	16	0.113941
G001	PubID_047	16	0.530837
G001	PubID_051	16	0.978788
G001	PubID_056	16	0.382309
G001	PubID_059	16	0.819873
G001	PubID_060	16	1.16335
G001	PubID_062	16	0.337016
G001	PubID_064	16	2.20561
G001	PubID_070	16	1.59816
G001	PubID_077	16	1.06793
G001	PubID_079	16	0.65674
G001	PubID_092	16	0.361227
G001	PubID_100	16	1.1662
G001	PubID_110	16	0.856881
G001	PubID_112	16	0.89825
G001	PubID_113	16	2.82363
G001	PubID_114	16	1.59468
G001	PubID_116	16	1.00122
G001	PubID_117	16	3.04024
G001	PubID_151	16	0.507902
G001	PubID_153	16	0.347983
G001	PubID_154	16	0.27742
G001	PubID_163	16	0.171518
G001	PubID_177	16	1.10922
G001	PubID_187	16	0.381281
G001	PubID_191	16	0.585636
G001	PubID_193	16	0.917948
G002	G002-119	-5	0.00274179
G002	G002-136	-5	0.00227388
G002	G002-145	-5	0.00672986
G002	G002-230	-5	0.00269877
G002	G002-254	-5	0.00576998
G002	G002-278	-5	0.0037121
G002	G002-293	-5	0.00751808
G002	G002-302	-5	0.00484668
G002	G002-304	-5	0.00206631
G002	G002-341	-5	0.00141388
G002	G002-371	-5	0.00395762
G002	G002-427	-5	0.00494005
G002	G002-462	-5	0.00455426
G002	G002-477	-5	0.00385346
G002	G002-479	-5	0.00220186
G002	G002-480	-5	0.00415731
G002	G002-493	-5	0.00330091
G002	G002-502	-5	0.00248084
G002	G002-509	-5	0.00429078
G002	G002-516	-5	0.00583156
G002	G002-546	-5	0.00177734
G002	G002-577	-5	0.00388563
G002	G002-595	-5	0.00767157
G002	G002-616	-5	0.00431164
G002	G002-619	-5	0.00249307
G002	G002-620	-5	0.002676
G002	G002-630	-5	0.00411357
G002	G002-632	-5	0.00587493
G002	G002-678	-5	0.00215128
G002	G002-689	-5	0.00297119
G002	G002-733	-5	0.00499887
G002	G002-758	-5	0.00391243
G002	G002-796	-5	0.00315832
G002	G002-810	-5	0.00456944
G002	G002-813	-5	0.00766117
G002	G002-820	-5	0.00453141
G002	G002-825	-5	0.00315316
G002	G002-831	-5	0.00328931
G002	G002-834	-5	0.0030211
G002	G002-852	-5	0.00471987
G002	G002-855	-5	0.00189653
G002	G002-866	-5	0.00565825
G002	G002-871	-5	0.00428421
G002	G002-884	-5	0.0054226
G002	G002-905	-5	0.00253758
G002	G002-931	-5	0.00365582
G002	G002-943	-5	0.00444207
G002	G002-947	-5	0.00414221
G002	G002-957	-5	0.00410466
G002	G002-969	-5	0.00215664
G002	G002-988	-5	0.00546954
G002	G002-997	-5	0.00399875
G002	G002-119	4	1.23885
G002	G002-136	4	1.3403
G002	G002-145	4	3.01821
G002	G002-230	4	0.990994
G002	G002-254	4	1.15464
G002	G002-278	4	1.37291
G002	G002-293	4	3.1515
G002	G002-302	4	2.13915
G002	G002-304	4	2.96263
G002	G002-341	4	4.90367
G002	G002-371	4	1.0167
G002	G002-427	4	0.63319
G002	G002-462	4	0.429991
G002	G002-477	4	1.417
G002	G002-479	4	0.601359
G002	G002-480	4	0.289982
G002	G002-493	4	6.13928
G002	G002-502	4	2.60316
G002	G002-516	4	0.750016
G002	G002-546	4	0.820276
G002	G002-577	4	4.56141
G002	G002-595	4	0.696491
G002	G002-616	4	2.44513
G002	G002-619	4	3.76363
G002	G002-620	4	0.896241
G002	G002-630	4	0.777622
G002	G002-632	4	0.577316
G002	G002-678	4	2.35188
G002	G002-689	4	3.72584
G002	G002-733	4	1.24778
G002	G002-758	4	1.73836
G002	G002-796	4	2.25053
G002	G002-810	4	0.600748
G002	G002-813	4	1.09312
G002	G002-820	4	0.993317
G002	G002-825	4	3.42607
G002	G002-831	4	5.82556
G002	G002-834	4	2.31706
G002	G002-852	4	1.8291
G002	G002-855	4	1.5545
G002	G002-866	4	0.867943
G002	G002-871	4	0.506874
G002	G002-884	4	0.706143
G002	G002-905	4	1.11009
G002	G002-931	4	2.47757
G002	G002-943	4	2.85455
G002	G002-947	4	0.179469
G002	G002-957	4	1.61803
G002	G002-969	4	0.405718
G002	G002-988	4	0.956597
G002	G002-997	4	3.77414
G002	G002-119	8	0.945738
G002	G002-136	8	0.718136
G002	G002-145	8	2.35403
G002	G002-230	8	1.54278
G002	G002-278	8	0.787373
G002	G002-293	8	2.3625
G002	G002-302	8	1.28188
G002	G002-304	8	2.30442
G002	G002-341	8	2.2268
G002	G002-371	8	0.791611
G002	G002-427	8	0.359833
G002	G002-462	8	0.259144
G002	G002-477	8	0.840163
G002	G002-479	8	0.424385
G002	G002-480	8	0.365692
G002	G002-493	8	3.81722
G002	G002-502	8	1.37536
G002	G002-509	8	1.53054
G002	G002-516	8	0.422568
G002	G002-546	8	0.569548
G002	G002-577	8	3.16026
G002	G002-595	8	0.676619
G002	G002-616	8	2.76502
G002	G002-619	8	2.31217
G002	G002-620	8	0.675315
G002	G002-630	8	0.3853
G002	G002-632	8	0.399211
G002	G002-678	8	1.10037
G002	G002-733	8	0.899093
G002	G002-758	8	1.44755
G002	G002-796	8	1.88099
G002	G002-810	8	0.410898
G002	G002-813	8	0.967647
G002	G002-820	8	0.675865
G002	G002-831	8	1.91846
G002	G002-834	8	1.66821
G002	G002-852	8	1.26593
G002	G002-855	8	0.704061
G002	G002-866	8	0.403472
G002	G002-871	8	0.475438
G002	G002-884	8	0.590573
G002	G002-905	8	0.907994
G002	G002-931	8	2.23191
G002	G002-943	8	2.18382
G002	G002-947	8	0.199746
G002	G002-957	8	1.17195
G002	G002-969	8	0.443548
G002	G002-988	8	1.14135
G002	G002-997	8	2.05141
G002	G002-278	16	0.906938
G002	G002-302	16	1.44367
G002	G002-304	16	3.12159
G002	G002-371	16	0.826342
G002	G002-427	16	0.38495
G002	G002-462	16	0.438572
G002	G002-477	16	0.715259
G002	G002-516	16	0.56004
G002	G002-546	16	1.22923
G002	G002-595	16	1.0529
G002	G002-616	16	5.31306
G002	G002-619	16	3.00712
G002	G002-632	16	0.825773
G002	G002-678	16	2.09097
G002	G002-758	16	1.8638
G002	G002-796	16	2.74822
G002	G002-810	16	1.0992
G002	G002-813	16	3.45286
G002	G002-825	16	1.32795
G002	G002-834	16	2.32992
G002	G002-852	16	4.83591
G002	G002-866	16	0.861239
G002	G002-884	16	1.60531
G002	G002-905	16	2.42768
G002	G002-931	16	4.44348
G002	G002-969	16	0.681333
G002	G002-988	16	1.94257
G002	G002-997	16	2.48072
G002	G002-302	24	1.94883
G002	G002-502	24	1.45607
G002	G002-509	24	1.98604
G002	G002-546	24	1.2336
G002	G002-616	24	4.72008
G002	G002-619	24	2.27435
G002	G002-678	24	2.35066
G002	G002-758	24	2.24824
G002	G002-813	24	2.66068
G002	G002-834	24	2.64088
G002	G002-852	24	3.71836
G002	G002-905	24	1.8864
G002	G002-969	24	0.653295
G003	G003-135	-5	0.000872932
G003	G003-138	-5	0.00117006
G003	G003-210	-5	0.000392773
G003	G003-243	-5	0.00112307
G003	G003-291	-5	9.10756e-05
G003	G003-396	-5	0.000327267
G003	G003-434	-5	0.000215269
G003	G003-516	-5	0.000698574
G003	G003-550	-5	0.000890673
G003	G003-611	-5	0.00128336
G003	G003-622	-5	0.00119386
G003	G003-630	-5	0.00121085
G003	G003-710	-5	0.000476186
G003	G003-732	-5	0.00300841
G003	G003-753	-5	0.000983921
G003	G003-768	-5	0.00040418
G003	G003-799	-5	0.00224342
G003	G003-831	-5	0.00063424
G003	G003-135	8	0.655574
G003	G003-138	8	0.53137
G003	G003-210	8	1.05269
G003	G003-243	8	0.368146
G003	G003-291	8	3.15419
G003	G003-396	8	0.391262
G003	G003-434	8	1.05409
G003	G003-516	8	0.628706
G003	G003-550	8	0.115181
G003	G003-611	8	0.639521
G003	G003-622	8	0.67718
G003	G003-630	8	0.163532
G003	G003-710	8	0.439873
G003	G003-732	8	1.09601
G003	G003-753	8	0.318928
G003	G003-768	8	0.697819
G003	G003-799	8	0.423518
G003	G003-831	8	0.229737
G003	G003-135	10	3.38821
G003	G003-138	10	1.69366
G003	G003-210	10	7.06474
G003	G003-243	10	3.7578
G003	G003-291	10	6.10257
G003	G003-396	10	1.50866
G003	G003-434	10	6.57685
G003	G003-516	10	2.693
G003	G003-550	10	0.376056
G003	G003-611	10	1.61652
G003	G003-622	10	1.24679
G003	G003-630	10	0.66212
G003	G003-710	10	3.42741
G003	G003-732	10	6.30882
G003	G003-753	10	1.40276
G003	G003-768	10	1.95922
G003	G003-799	10	0.575743
G003	G003-831	10	0.356099
G003	G003-135	16	1.37732
G003	G003-138	16	0.559771
G003	G003-210	16	2.48035
G003	G003-243	16	0.695971
G003	G003-291	16	5.79428
G003	G003-396	16	0.633239
G003	G003-434	16	1.073
G003	G003-516	16	1.07458
G003	G003-550	16	0.130646
G003	G003-611	16	0.546846
G003	G003-622	16	0.756582
G003	G003-630	16	0.523854
G003	G003-710	16	0.880768
G003	G003-732	16	2.55131
G003	G003-753	16	0.40517
G003	G003-799	16	0.511131
G003	G003-831	16	0.127533
G003	G003-135	21	1.2687
G003	G003-138	21	0.574829
G003	G003-210	21	2.4114
G003	G003-243	21	0.782617
G003	G003-291	21	3.69497
G003	G003-396	21	0.979704
G003	G003-434	21	1.27292
G003	G003-516	21	1.21522
G003	G003-550	21	0.0924773
G003	G003-611	21	0.532438
G003	G003-622	21	0.811887
G003	G003-630	21	0.692606
G003	G003-710	21	1.10076
G003	G003-732	21	2.08577
G003	G003-753	21	0.345438
G003	G003-768	21	2.30468
G003	G003-799	21	0.469962
G003	G003-831	21	0.156578
Main-Metrics
fig2
figB_percent_cd4bs-specific_amongigg$^{+}$_b_cells.csv
trial	pubID	weeks	Percent epitope-specific (KO^-Ag^{++}) among IgG^{+}
G001	PubID_005	-5	0.00322693
G001	PubID_009	-5	0.00210308
G001	PubID_014	-5	0
G001	PubID_023	-5	0.00197901
G001	PubID_028	-5	0.000804233
G001	PubID_032	-5	0.000484585
G001	PubID_036	-5	0.00186713
G001	PubID_046	-5	0.00214342
G001	PubID_047	-5	0.000218172
G001	PubID_051	-5	0.00504255
G001	PubID_056	-5	0.00160962
G001	PubID_059	-5	0.000575311
G001	PubID_060	-5	0.00184468
G001	PubID_062	-5	0.00280106
G001	PubID_064	-5	0.00158303
G001	PubID_068	-5	0.00134243
G001	PubID_070	-5	0
G001	PubID_077	-5	0.000479945
G001	PubID_079	-5	0.000789221
G001	PubID_092	-5	0.00266893
G001	PubID_100	-5	0.000856187
G001	PubID_110	-5	0.00139586
G001	PubID_112	-5	0.00103661
G001	PubID_113	-5	0.00238794
G001	PubID_114	-5	0.00191468
G001	PubID_116	-5	0.000853434
G001	PubID_117	-5	0.00074899
G001	PubID_151	-5	0.000424661
G001	PubID_153	-5	0.00149605
G001	PubID_154	-5	0.000570402
G001	PubID_163	-5	0.000942882
G001	PubID_172	-5	0
G001	PubID_177	-5	0.000879509
G001	PubID_187	-5	0.0021416
G001	PubID_191	-5	0.000904946
G001	PubID_193	-5	0.0003432
G001	PubID_005	4	0.0929737
G001	PubID_009	4	0.0570146
G001	PubID_014	4	0.0148775
G001	PubID_023	4	0.0847502
G001	PubID_028	4	0.0389568
G001	PubID_032	4	0.193027
G001	PubID_036	4	0.058766
G001	PubID_046	4	0.066618
G001	PubID_047	4	0.0289593
G001	PubID_051	4	0.174735
G001	PubID_056	4	0.0404495
G001	PubID_059	4	0.029754
G001	PubID_060	4	0.158108
G001	PubID_062	4	0.0388029
G001	PubID_064	4	0.160153
G001	PubID_068	4	0.0767997
G001	PubID_070	4	0.262916
G001	PubID_077	4	0.0466384
G001	PubID_079	4	0.0335974
G001	PubID_092	4	0.0526824
G001	PubID_100	4	0.136817
G001	PubID_110	4	0.0844935
G001	PubID_112	4	0.0644141
G001	PubID_113	4	0.471924
G001	PubID_114	4	0.0438564
G001	PubID_116	4	0.104119
G001	PubID_117	4	0.158585
G001	PubID_151	4	0.229235
G001	PubID_153	4	0.0456194
G001	PubID_154	4	0.0475073
G001	PubID_163	4	0.0515103
G001	PubID_172	4	0.0679918
G001	PubID_177	4	0.0933811
G001	PubID_187	4	0.0580661
G001	PubID_191	4	0.0240581
G001	PubID_193	4	0.0480984
G001	PubID_005	8	0.0343484
G001	PubID_009	8	0.0345206
G001	PubID_014	8	0.00558644
G001	PubID_023	8	0.0734662
G001	PubID_028	8	0.0229985
G001	PubID_032	8	0.077504
G001	PubID_036	8	0.046799
G001	PubID_046	8	0.023013
G001	PubID_047	8	0.0146044
G001	PubID_051	8	0.0751904
G001	PubID_056	8	0.008678
G001	PubID_059	8	0.0115778
G001	PubID_060	8	0.118327
G001	PubID_062	8	0.0142608
G001	PubID_064	8	0.0604291
G001	PubID_068	8	0.0384529
G001	PubID_070	8	0.0810287
G001	PubID_077	8	0.0240573
G001	PubID_079	8	0.0156772
G001	PubID_092	8	0.0284013
G001	PubID_100	8	0.123089
G001	PubID_110	8	0.0338731
G001	PubID_112	8	0.0460027
G001	PubID_113	8	0.153662
G001	PubID_114	8	0.0220442
G001	PubID_116	8	0.0527125
G001	PubID_117	8	0.066258
G001	PubID_151	8	0.0762395
G001	PubID_153	8	0.0208214
G001	PubID_154	8	0.0159296
G001	PubID_163	8	0.0180361
G001	PubID_177	8	0.0384061
G001	PubID_187	8	0.0352096
G001	PubID_191	8	0.0180471
G001	PubID_193	8	0.0224917
G001	PubID_005	10	0.848252
G001	PubID_009	10	1.2747
G001	PubID_014	10	0.133143
G001	PubID_023	10	0.374945
G001	PubID_032	10	0.609798
G001	PubID_036	10	0.657537
G001	PubID_046	10	0.0888618
G001	PubID_047	10	0.307521
G001	PubID_051	10	0.309135
G001	PubID_056	10	0.270192
G001	PubID_059	10	0.164147
G001	PubID_060	10	0.512431
G001	PubID_062	10	0.14027
G001	PubID_064	10	0.640789
G001	PubID_068	10	0.331005
G001	PubID_070	10	2.55808
G001	PubID_077	10	0.788675
G001	PubID_079	10	0.148677
G001	PubID_092	10	0.210581
G001	PubID_100	10	0.453182
G001	PubID_110	10	0.892388
G001	PubID_112	10	0.46154
G001	PubID_113	10	2.09505
G001	PubID_114	10	0.569142
G001	PubID_116	10	0.553599
G001	PubID_117	10	0.970753
G001	PubID_151	10	0.476428
G001	PubID_153	10	0.33705
G001	PubID_154	10	0.223112
G001	PubID_163	10	0.213759
G001	PubID_177	10	0.568048
G001	PubID_187	10	0.111593
G001	PubID_191	10	0.205083
G001	PubID_193	10	0.272247
G001	PubID_005	16	0.291628
G001	PubID_009	16	0.274513
G001	PubID_014	16	0.0499296
G001	PubID_023	16	0.373717
G001	PubID_028	16	0.0718543
G001	PubID_032	16	0.299936
G001	PubID_036	16	0.253588
G001	PubID_046	16	0.0341096
G001	PubID_047	16	0.0939312
G001	PubID_051	16	0.164502
G001	PubID_056	16	0.0766182
G001	PubID_059	16	0.0455856
G001	PubID_060	16	0.325859
G001	PubID_062	16	0.055747
G001	PubID_064	16	0.254058
G001	PubID_070	16	0.848874
G001	PubID_077	16	0.243712
G001	PubID_079	16	0.0859985
G001	PubID_092	16	0.105257
G001	PubID_100	16	0.15242
G001	PubID_110	16	0.199248
G001	PubID_112	16	0.166447
G001	PubID_113	16	0.731776
G001	PubID_114	16	0.147376
G001	PubID_116	16	0.24243
G001	PubID_117	16	0.411536
G001	PubID_151	16	0.189496
G001	PubID_153	16	0.0712464
G001	PubID_154	16	0.123954
G001	PubID_163	16	0.0305201
G001	PubID_177	16	0.274113
G001	PubID_187	16	0.152709
G001	PubID_191	16	0.150828
G001	PubID_193	16	0.17986
G002	G002-119	-5	0.00159938
G002	G002-136	-5	0.0021542
G002	G002-145	-5	0.00499933
G002	G002-230	-5	0.00235054
G002	G002-254	-5	0.00480832
G002	G002-278	-5	0.00321715
G002	G002-293	-5	0.00684981
G002	G002-302	-5	0.00226179
G002	G002-304	-5	0.00206631
G002	G002-341	-5	0.000530204
G002	G002-371	-5	0.00306396
G002	G002-427	-5	0.00344306
G002	G002-462	-5	0.00431456
G002	G002-477	-5	0.0031833
G002	G002-479	-5	0.00146791
G002	G002-480	-5	0.00350089
G002	G002-493	-5	0.00330091
G002	G002-502	-5	0.00202978
G002	G002-509	-5	0.00343263
G002	G002-516	-5	0.00372572
G002	G002-546	-5	0.00104549
G002	G002-577	-5	0.00347662
G002	G002-595	-5	0.00571287
G002	G002-616	-5	0.00323373
G002	G002-619	-5	0.00166205
G002	G002-620	-5	0.00226431
G002	G002-630	-5	0.00301096
G002	G002-632	-5	0.0048532
G002	G002-678	-5	0.00191225
G002	G002-689	-5	0.00297119
G002	G002-733	-5	0.00403135
G002	G002-758	-5	0.00331052
G002	G002-796	-5	0.00225595
G002	G002-810	-5	0.00417777
G002	G002-813	-5	0.00469556
G002	G002-820	-5	0.00335442
G002	G002-825	-5	0.00194041
G002	G002-831	-5	0.00307002
G002	G002-834	-5	0.00129476
G002	G002-852	-5	0.00382369
G002	G002-855	-5	0.00166895
G002	G002-866	-5	0.00523121
G002	G002-871	-5	0.00371298
G002	G002-884	-5	0.00458835
G002	G002-905	-5	0.00169172
G002	G002-931	-5	0.00299113
G002	G002-943	-5	0.00376903
G002	G002-947	-5	0.00331377
G002	G002-957	-5	0.00380061
G002	G002-969	-5	0.00149306
G002	G002-988	-5	0.00493593
G002	G002-997	-5	0.00184558
G002	G002-119	4	0.607442
G002	G002-136	4	0.668677
G002	G002-145	4	1.4027
G002	G002-230	4	0.573971
G002	G002-254	4	0.576479
G002	G002-278	4	0.628018
G002	G002-293	4	1.47644
G002	G002-302	4	0.851438
G002	G002-304	4	1.71206
G002	G002-341	4	1.85325
G002	G002-371	4	0.564529
G002	G002-427	4	0.305207
G002	G002-462	4	0.27427
G002	G002-477	4	0.715832
G002	G002-479	4	0.264177
G002	G002-480	4	0.124403
G002	G002-493	4	3.81235
G002	G002-502	4	1.24017
G002	G002-516	4	0.306001
G002	G002-546	4	0.357757
G002	G002-577	4	1.71718
G002	G002-595	4	0.38153
G002	G002-616	4	1.28714
G002	G002-619	4	1.73466
G002	G002-620	4	0.540338
G002	G002-630	4	0.427112
G002	G002-632	4	0.318543
G002	G002-678	4	1.14442
G002	G002-689	4	2.25414
G002	G002-733	4	0.681782
G002	G002-758	4	0.868353
G002	G002-796	4	1.14514
G002	G002-810	4	0.269544
G002	G002-813	4	0.62957
G002	G002-820	4	0.487052
G002	G002-825	4	1.39042
G002	G002-831	4	2.34322
G002	G002-834	4	0.910748
G002	G002-852	4	0.876239
G002	G002-855	4	0.592603
G002	G002-866	4	0.353871
G002	G002-871	4	0.215123
G002	G002-884	4	0.317011
G002	G002-905	4	0.580507
G002	G002-931	4	1.26239
G002	G002-943	4	1.21467
G002	G002-947	4	0.0939825
G002	G002-957	4	0.701427
G002	G002-969	4	0.12332
G002	G002-988	4	0.46072
G002	G002-997	4	1.70075
G002	G002-119	8	0.417579
G002	G002-136	8	0.299327
G002	G002-145	8	0.854663
G002	G002-230	8	0.842884
G002	G002-278	8	0.30615
G002	G002-293	8	1.00573
G002	G002-302	8	0.58471
G002	G002-304	8	1.22088
G002	G002-341	8	0.778499
G002	G002-371	8	0.398649
G002	G002-427	8	0.146347
G002	G002-462	8	0.149546
G002	G002-477	8	0.294214
G002	G002-479	8	0.190649
G002	G002-480	8	0.0779992
G002	G002-493	8	1.88724
G002	G002-502	8	0.655265
G002	G002-509	8	0.995246
G002	G002-516	8	0.190582
G002	G002-546	8	0.228117
G002	G002-577	8	0.986619
G002	G002-595	8	0.252036
G002	G002-616	8	1.13842
G002	G002-619	8	1.01545
G002	G002-620	8	0.290732
G002	G002-630	8	0.187649
G002	G002-632	8	0.191666
G002	G002-678	8	0.468636
G002	G002-733	8	0.46941
G002	G002-758	8	0.627817
G002	G002-796	8	0.783407
G002	G002-810	8	0.15686
G002	G002-813	8	0.373036
G002	G002-820	8	0.379127
G002	G002-831	8	0.68575
G002	G002-834	8	0.515589
G002	G002-852	8	0.484937
G002	G002-855	8	0.197164
G002	G002-866	8	0.144843
G002	G002-871	8	0.171666
G002	G002-884	8	0.229056
G002	G002-905	8	0.371254
G002	G002-931	8	0.863979
G002	G002-943	8	0.889186
G002	G002-947	8	0.0976802
G002	G002-957	8	0.365807
G002	G002-969	8	0.101139
G002	G002-988	8	0.604986
G002	G002-997	8	0.860872
G002	G002-278	16	0.30854
G002	G002-302	16	0.318795
G002	G002-304	16	1.18463
G002	G002-371	16	0.240727
G002	G002-427	16	0.149756
G002	G002-462	16	0.19677
G002	G002-477	16	0.207729
G002	G002-516	16	0.237451
G002	G002-546	16	0.260282
G002	G002-595	16	0.326665
G002	G002-616	16	1.38763
G002	G002-619	16	0.719348
G002	G002-632	16	0.284841
G002	G002-678	16	0.532381
G002	G002-758	16	0.577727
G002	G002-796	16	1.04278
G002	G002-810	16	0.259454
G002	G002-813	16	1.19881
G002	G002-825	16	0.234
G002	G002-834	16	0.415149
G002	G002-852	16	1.02791
G002	G002-866	16	0.129093
G002	G002-884	16	0.409886
G002	G002-905	16	0.439343
G002	G002-931	16	1.44172
G002	G002-969	16	0.142786
G002	G002-988	16	0.697953
G002	G002-997	16	0.737629
G002	G002-302	24	0.374059
G002	G002-502	24	0.463771
G002	G002-509	24	0.743279
G002	G002-546	24	0.229352
G002	G002-616	24	1.20396
G002	G002-619	24	0.591103
G002	G002-678	24	0.6644
G002	G002-758	24	0.717338
G002	G002-813	24	0.859835
G002	G002-834	24	0.37128
G002	G002-852	24	1.02124
G002	G002-905	24	0.25478
G002	G002-969	24	0.108733
G003	G003-135	-5	0.000793575
G003	G003-138	-5	0.00105136
G003	G003-210	-5	0.000308607
G003	G003-243	-5	0.000962634
G003	G003-291	-5	9.10756e-05
G003	G003-396	-5	0.000327267
G003	G003-434	-5	0.000129162
G003	G003-516	-5	0.000575296
G003	G003-550	-5	0.000861941
G003	G003-611	-5	0.000956231
G003	G003-622	-5	0.00102331
G003	G003-630	-5	0.000997169
G003	G003-710	-5	0.000285711
G003	G003-732	-5	0.00311215
G003	G003-753	-5	0.000590352
G003	G003-768	-5	0.000269454
G003	G003-799	-5	0.0019531
G003	G003-831	-5	0.000570816
G003	G003-135	8	0.323486
G003	G003-138	8	0.233973
G003	G003-210	8	0.367019
G003	G003-243	8	0.161602
G003	G003-291	8	0.926841
G003	G003-396	8	0.235815
G003	G003-434	8	0.491207
G003	G003-516	8	0.291033
G003	G003-550	8	0.0631655
G003	G003-611	8	0.236992
G003	G003-622	8	0.269302
G003	G003-630	8	0.0680141
G003	G003-710	8	0.158737
G003	G003-732	8	0.537456
G003	G003-753	8	0.158849
G003	G003-768	8	0.349612
G003	G003-799	8	0.241658
G003	G003-831	8	0.110797
G003	G003-135	10	0.845755
G003	G003-138	10	0.322502
G003	G003-210	10	1.05746
G003	G003-243	10	1.17024
G003	G003-291	10	1.45663
G003	G003-396	10	0.597235
G003	G003-434	10	1.49843
G003	G003-516	10	1.25823
G003	G003-550	10	0.116709
G003	G003-611	10	0.560098
G003	G003-622	10	0.350698
G003	G003-630	10	0.155399
G003	G003-710	10	0.944863
G003	G003-732	10	1.73519
G003	G003-753	10	0.467716
G003	G003-768	10	0.515216
G003	G003-799	10	0.251909
G003	G003-831	10	0.115183
G003	G003-135	16	0.588574
G003	G003-138	16	0.165049
G003	G003-210	16	0.712045
G003	G003-243	16	0.336514
G003	G003-291	16	1.68996
G003	G003-396	16	0.401278
G003	G003-434	16	0.601263
G003	G003-516	16	0.631019
G003	G003-550	16	0.0642227
G003	G003-611	16	0.28097
G003	G003-622	16	0.262628
G003	G003-630	16	0.191594
G003	G003-710	16	0.376889
G003	G003-732	16	0.783943
G003	G003-753	16	0.219156
G003	G003-799	16	0.310715
G003	G003-831	16	0.0632361
G003	G003-135	21	0.595863
G003	G003-138	21	0.127685
G003	G003-210	21	0.949236
G003	G003-243	21	0.318411
G003	G003-291	21	0.964319
G003	G003-396	21	0.611017
G003	G003-434	21	0.611478
G003	G003-516	21	0.552622
G003	G003-550	21	0.0531664
G003	G003-611	21	0.211682
G003	G003-622	21	0.33451
G003	G003-630	21	0.26307
G003	G003-710	21	0.415512
G003	G003-732	21	0.891465
G003	G003-753	21	0.172952
G003	G003-768	21	0.969643
G003	G003-799	21	0.288001
G003	G003-831	21	0.0603066
Main-Metrics
fig2
figC_percent_of_gt8$^{++}$igg$^{+}$b_cells_that_are_ko$^{-}$.csv
trial	pubID	weeks	Percent IgG^{+}KO^- among Ag^{++}
G001	PubID_005	-5	83.3333
G001	PubID_009	-5	90.9091
G001	PubID_014	-5	0
G001	PubID_023	-5	78.2609
G001	PubID_028	-5	70
G001	PubID_032	-5	33.3333
G001	PubID_036	-5	85.7143
G001	PubID_046	-5	100
G001	PubID_047	-5	33.3333
G001	PubID_051	-5	34.375
G001	PubID_056	-5	35.7143
G001	PubID_059	-5	91.6667
G001	PubID_060	-5	75
G001	PubID_062	-5	92.3077
G001	PubID_064	-5	77.7778
G001	PubID_068	-5	81.8182
G001	PubID_070	-5
G001	PubID_077	-5	75
G001	PubID_079	-5	80
G001	PubID_092	-5	78.7879
G001	PubID_100	-5	100
G001	PubID_110	-5	81.8182
G001	PubID_112	-5	82.3529
G001	PubID_113	-5	84.8485
G001	PubID_114	-5	100
G001	PubID_116	-5	93.75
G001	PubID_117	-5	66.6667
G001	PubID_151	-5	66.6667
G001	PubID_153	-5	75
G001	PubID_154	-5	100
G001	PubID_163	-5	47.8261
G001	PubID_172	-5
G001	PubID_177	-5	93.75
G001	PubID_187	-5	61.5385
G001	PubID_191	-5	92.8571
G001	PubID_193	-5	41.6667
G001	PubID_005	4	49.3976
G001	PubID_009	4	63.0872
G001	PubID_014	4	28.1609
G001	PubID_023	4	44.5378
G001	PubID_028	4	30.7463
G001	PubID_032	4	40.604
G001	PubID_036	4	55.625
G001	PubID_046	4	76.0563
G001	PubID_047	4	37.5
G001	PubID_051	4	40.9594
G001	PubID_056	4	37.7273
G001	PubID_059	4	27.8226
G001	PubID_060	4	55.0859
G001	PubID_062	4	50.3341
G001	PubID_064	4	29.7355
G001	PubID_068	4	34.0936
G001	PubID_070	4	65.7845
G001	PubID_077	4	55.0136
G001	PubID_079	4	35.9773
G001	PubID_092	4	59.3496
G001	PubID_100	4	50.3682
G001	PubID_110	4	44.2149
G001	PubID_112	4	55.8559
G001	PubID_113	4	52.6211
G001	PubID_114	4	25.4545
G001	PubID_116	4	55.0296
G001	PubID_117	4	35.4517
G001	PubID_151	4	67.4847
G001	PubID_153	4	24.2775
G001	PubID_154	4	53.125
G001	PubID_163	4	34.0206
G001	PubID_172	4	25.8537
G001	PubID_177	4	40.5007
G001	PubID_187	4	46.2766
G001	PubID_191	4	34.1232
G001	PubID_193	4	21.7489
G001	PubID_005	8	35.6164
G001	PubID_009	8	55.7823
G001	PubID_014	8	26.8293
G001	PubID_023	8	31.4917
G001	PubID_028	8	32.7014
G001	PubID_032	8	27.7014
G001	PubID_036	8	54.7826
G001	PubID_046	8	64.7059
G001	PubID_047	8	26.1682
G001	PubID_051	8	28.7129
G001	PubID_056	8	18.3673
G001	PubID_059	8	19.2
G001	PubID_060	8	50.6061
G001	PubID_062	8	36.0902
G001	PubID_064	8	26.2857
G001	PubID_068	8	28.5988
G001	PubID_070	8	68.1992
G001	PubID_077	8	54.7872
G001	PubID_079	8	29.927
G001	PubID_092	8	60.9756
G001	PubID_100	8	42.8341
G001	PubID_110	8	35.1955
G001	PubID_112	8	43.3404
G001	PubID_113	8	44.6855
G001	PubID_114	8	19.802
G001	PubID_116	8	46.4208
G001	PubID_117	8	24.6274
G001	PubID_151	8	56.7073
G001	PubID_153	8	19.4245
G001	PubID_154	8	52.5641
G001	PubID_163	8	25.3659
G001	PubID_177	8	33.3333
G001	PubID_187	8	43.4783
G001	PubID_191	8	37.1859
G001	PubID_193	8	20.6349
G001	PubID_005	10	40.5232
G001	PubID_009	10	28.8812
G001	PubID_014	10	15.9252
G001	PubID_023	10	13.7057
G001	PubID_032	10	16.9261
G001	PubID_036	10	31.0486
G001	PubID_046	10	22.4338
G001	PubID_047	10	10.3148
G001	PubID_051	10	13.6926
G001	PubID_056	10	12.7801
G001	PubID_059	10	5.15736
G001	PubID_060	10	25.4047
G001	PubID_062	10	14.5726
G001	PubID_064	10	10.7435
G001	PubID_068	10	11.7942
G001	PubID_070	10	42.5123
G001	PubID_077	10	20.402
G001	PubID_079	10	13.3093
G001	PubID_092	10	22.9561
G001	PubID_100	10	13.3493
G001	PubID_110	10	24.0741
G001	PubID_112	10	18.4627
G001	PubID_113	10	26.5988
G001	PubID_114	10	7.43815
G001	PubID_116	10	22.0325
G001	PubID_117	10	10.2857
G001	PubID_151	10	31.0857
G001	PubID_153	10	16.7272
G001	PubID_154	10	25.4262
G001	PubID_163	10	16.3679
G001	PubID_177	10	15.2772
G001	PubID_187	10	36.6879
G001	PubID_191	10	19.1781
G001	PubID_193	10	7.51281
G001	PubID_005	16	47.678
G001	PubID_009	16	37.7919
G001	PubID_014	16	24.3503
G001	PubID_023	16	20.8097
G001	PubID_028	16	27.0115
G001	PubID_032	16	20.4641
G001	PubID_036	16	44.8041
G001	PubID_046	16	31.2102
G001	PubID_047	16	17.6271
G001	PubID_051	16	14.3791
G001	PubID_056	16	19.4274
G001	PubID_059	16	5.60081
G001	PubID_060	16	27.7469
G001	PubID_062	16	16.5414
G001	PubID_064	16	11.57
G001	PubID_070	16	52.5964
G001	PubID_077	16	22.7545
G001	PubID_079	16	13.1761
G001	PubID_092	16	29.0776
G001	PubID_100	16	13.5539
G001	PubID_110	16	23.2527
G001	PubID_112	16	18.6474
G001	PubID_113	16	25.8013
G001	PubID_114	16	9.24171
G001	PubID_116	16	24.4944
G001	PubID_117	16	13.2917
G001	PubID_151	16	37.0558
G001	PubID_153	16	20.6897
G001	PubID_154	16	44.6809
G001	PubID_163	16	17.6471
G001	PubID_177	16	24.4907
G001	PubID_187	16	40.3101
G001	PubID_191	16	27.5654
G001	PubID_193	16	15.2772
G002	G002-119	-5	75
G002	G002-136	-5	94.7368
G002	G002-145	-5	74.2857
G002	G002-230	-5	87.0968
G002	G002-254	-5	73.8095
G002	G002-278	-5	86.6667
G002	G002-293	-5	86.6667
G002	G002-302	-5	40
G002	G002-304	-5	100
G002	G002-341	-5	37.5
G002	G002-371	-5	77.4194
G002	G002-427	-5	69.697
G002	G002-462	-5	73.6842
G002	G002-477	-5	58.6957
G002	G002-479	-5	61.9048
G002	G002-480	-5	84.2105
G002	G002-493	-5	100
G002	G002-502	-5	72.7273
G002	G002-509	-5	64
G002	G002-516	-5	69.4444
G002	G002-546	-5	64.7059
G002	G002-577	-5	89.4737
G002	G002-595	-5	68.0851
G002	G002-616	-5	75
G002	G002-619	-5	66.6667
G002	G002-620	-5	76.9231
G002	G002-630	-5	78.3505
G002	G002-632	-5	73.913
G002	G002-678	-5	77.7778
G002	G002-689	-5	71.4286
G002	G002-733	-5	70.9677
G002	G002-758	-5	84.6154
G002	G002-796	-5	71.4286
G002	G002-810	-5	82.8571
G002	G002-813	-5	61.2903
G002	G002-820	-5	74.026
G002	G002-825	-5	61.5385
G002	G002-831	-5	93.3333
G002	G002-834	-5	42.8571
G002	G002-852	-5	82.2785
G002	G002-855	-5	88
G002	G002-866	-5	92.4528
G002	G002-871	-5	86.6667
G002	G002-884	-5	88.4615
G002	G002-905	-5	66.6667
G002	G002-931	-5	81.8182
G002	G002-943	-5	75.7576
G002	G002-947	-5	88
G002	G002-957	-5	85.1852
G002	G002-969	-5	69.2308
G002	G002-988	-5	82.9268
G002	G002-997	-5	46.1538
G002	G002-119	4	53.4998
G002	G002-136	4	55.6893
G002	G002-145	4	48.842
G002	G002-230	4	49.3984
G002	G002-254	4	41.8427
G002	G002-278	4	45.276
G002	G002-293	4	37.1849
G002	G002-302	4	42.1464
G002	G002-304	4	49.8077
G002	G002-341	4	44.3461
G002	G002-371	4	54.0267
G002	G002-427	4	44.3645
G002	G002-462	4	57.243
G002	G002-477	4	41.076
G002	G002-479	4	44.786
G002	G002-480	4	40.4834
G002	G002-493	4	65.8713
G002	G002-502	4	42.2809
G002	G002-516	4	46.9443
G002	G002-546	4	48.4506
G002	G002-577	4	37.9286
G002	G002-595	4	59.0585
G002	G002-616	4	51.1526
G002	G002-619	4	46.3663
G002	G002-620	4	57.8778
G002	G002-630	4	60.0069
G002	G002-632	4	51.0588
G002	G002-678	4	49.1287
G002	G002-689	4	48.5554
G002	G002-733	4	45.5531
G002	G002-758	4	54.3899
G002	G002-796	4	53.0081
G002	G002-810	4	38.3578
G002	G002-813	4	63.0546
G002	G002-820	4	51.9161
G002	G002-825	4	40.9625
G002	G002-831	4	47.7046
G002	G002-834	4	44.7067
G002	G002-852	4	53.1821
G002	G002-855	4	43.2801
G002	G002-866	4	41.5623
G002	G002-871	4	39.7365
G002	G002-884	4	48.6662
G002	G002-905	4	52.2936
G002	G002-931	4	51.4075
G002	G002-943	4	36.7711
G002	G002-947	4	61.8343
G002	G002-957	4	34.2671
G002	G002-969	4	39.8334
G002	G002-988	4	46.8673
G002	G002-997	4	51.0095
G002	G002-119	8	52.0027
G002	G002-136	8	46.0494
G002	G002-145	8	34.2707
G002	G002-230	8	48.5376
G002	G002-278	8	37.0455
G002	G002-293	8	33.2018
G002	G002-302	8	40.0777
G002	G002-304	8	43.766
G002	G002-341	8	40.4705
G002	G002-371	8	48.9614
G002	G002-427	8	37.9455
G002	G002-462	8	54.1502
G002	G002-477	8	30.727
G002	G002-479	8	43.7053
G002	G002-480	8	20.6079
G002	G002-493	8	53.5461
G002	G002-502	8	42.9392
G002	G002-509	8	55.2626
G002	G002-516	8	50.4954
G002	G002-546	8	43.3481
G002	G002-577	8	28.852
G002	G002-595	8	40.8596
G002	G002-616	8	39.9409
G002	G002-619	8	44.2013
G002	G002-620	8	42.145
G002	G002-630	8	53.464
G002	G002-632	8	43.1818
G002	G002-678	8	44.1748
G002	G002-733	8	43.1248
G002	G002-758	8	46.9375
G002	G002-796	8	42.6287
G002	G002-810	8	31.8575
G002	G002-813	8	40.2447
G002	G002-820	8	59.2984
G002	G002-831	8	41.3923
G002	G002-834	8	35.4291
G002	G002-852	8	41.4414
G002	G002-855	8	30.8624
G002	G002-866	8	23.83
G002	G002-871	8	34.5436
G002	G002-884	8	41.715
G002	G002-905	8	40.8873
G002	G002-931	8	39.0685
G002	G002-943	8	35.6262
G002	G002-947	8	54.5908
G002	G002-957	8	21.9575
G002	G002-969	8	26.0675
G002	G002-988	8	53.3802
G002	G002-997	8	40.0943
G002	G002-278	16	32.1595
G002	G002-302	16	17.3194
G002	G002-304	16	29.689
G002	G002-371	16	28.5714
G002	G002-427	16	33.0424
G002	G002-462	16	40.6994
G002	G002-477	16	22.4734
G002	G002-516	16	31.0088
G002	G002-546	16	16.5151
G002	G002-595	16	30.2163
G002	G002-616	16	24.5165
G002	G002-619	16	22.6009
G002	G002-632	16	30.2063
G002	G002-678	16	25.5591
G002	G002-758	16	28.5175
G002	G002-796	16	32.4507
G002	G002-810	16	13.7426
G002	G002-813	16	30.8732
G002	G002-825	16	16.2261
G002	G002-834	16	16
G002	G002-852	16	17.2216
G002	G002-866	16	10.4849
G002	G002-884	16	25.3847
G002	G002-905	16	11.0883
G002	G002-931	16	23.8788
G002	G002-969	16	11.7251
G002	G002-988	16	32.4141
G002	G002-997	16	30.9458
G002	G002-302	24	14.1329
G002	G002-502	24	25.4355
G002	G002-509	24	28.3321
G002	G002-546	24	15.2374
G002	G002-616	24	23.4203
G002	G002-619	24	24.3969
G002	G002-678	24	27.9742
G002	G002-758	24	30.2637
G002	G002-813	24	29.4011
G002	G002-834	24	12.6984
G002	G002-852	24	25.2926
G002	G002-905	24	12.8695
G002	G002-969	24	7.70289
G003	G003-135	-5	90.9091
G003	G003-138	-5	91.3043
G003	G003-210	-5	78.5714
G003	G003-243	-5	100
G003	G003-291	-5	100
G003	G003-396	-5	100
G003	G003-434	-5	60
G003	G003-516	-5	88.2353
G003	G003-550	-5	96.7742
G003	G003-611	-5	80.3922
G003	G003-622	-5	82.8571
G003	G003-630	-5	82.3529
G003	G003-710	-5	80
G003	G003-732	-5	100
G003	G003-753	-5	53.3333
G003	G003-768	-5	66.6667
G003	G003-799	-5	87.0588
G003	G003-831	-5	90
G003	G003-135	8	51.4517
G003	G003-138	8	48.7383
G003	G003-210	8	35.6253
G003	G003-243	8	48.4848
G003	G003-291	8	29.0277
G003	G003-396	8	60.2194
G003	G003-434	8	54.3111
G003	G003-516	8	54.69
G003	G003-550	8	55.7599
G003	G003-611	8	43.5074
G003	G003-622	8	39.6687
G003	G003-630	8	41.9355
G003	G003-710	8	44.8204
G003	G003-732	8	48.9164
G003	G003-753	8	49.4699
G003	G003-768	8	53.7798
G003	G003-799	8	56.9776
G003	G003-831	8	51.9871
G003	G003-135	10	24.9408
G003	G003-138	10	18.9955
G003	G003-210	10	14.9554
G003	G003-243	10	31.128
G003	G003-291	10	22.6036
G003	G003-396	10	39.5428
G003	G003-434	10	22.6689
G003	G003-516	10	46.7083
G003	G003-550	10	30.9756
G003	G003-611	10	34.5554
G003	G003-622	10	28.0718
G003	G003-630	10	23.3671
G003	G003-710	10	27.5528
G003	G003-732	10	27.4396
G003	G003-753	10	33.3057
G003	G003-768	10	26.2299
G003	G003-799	10	43.4796
G003	G003-831	10	32.3458
G003	G003-135	16	42.7191
G003	G003-138	16	29.3572
G003	G003-210	16	28.6586
G003	G003-243	16	48.3516
G003	G003-291	16	29.0833
G003	G003-396	16	62.3758
G003	G003-434	16	55.9225
G003	G003-516	16	58.5596
G003	G003-550	16	48.8553
G003	G003-611	16	50.6162
G003	G003-622	16	35.4518
G003	G003-630	16	36.549
G003	G003-710	16	42.6011
G003	G003-732	16	30.6815
G003	G003-753	16	53.8688
G003	G003-799	16	60.6349
G003	G003-831	16	49.4176
G003	G003-135	21	49.1
G003	G003-138	21	25.533
G003	G003-210	21	39.8579
G003	G003-243	21	45.0025
G003	G003-291	21	25.5024
G003	G003-396	21	62.3275
G003	G003-434	21	55.1407
G003	G003-516	21	53.6002
G003	G003-550	21	57.9268
G003	G003-611	21	44.6761
G003	G003-622	21	41.0826
G003	G003-630	21	38.2115
G003	G003-710	21	44.365
G003	G003-732	21	42.6367
G003	G003-753	21	49.9326
G003	G003-768	21	46.4328
G003	G003-799	21	61.2017
G003	G003-831	21	45.1914
Main-Metrics
fig2
figD_number_of_vrc01-classigg$^{+}$_b_cells.csv
trial	pubID	weeks	Number of IGHG sequences that are VRC01-class
G001	PubID_005	-5	0
G001	PubID_009	-5	0
G001	PubID_014	-5	0
G001	PubID_023	-5	0
G001	PubID_028	-5	0
G001	PubID_032	-5
G001	PubID_036	-5	0
G001	PubID_046	-5	0
G001	PubID_047	-5
G001	PubID_051	-5	0
G001	PubID_056	-5	0
G001	PubID_059	-5	0
G001	PubID_060	-5
G001	PubID_062	-5	0
G001	PubID_064	-5	0
G001	PubID_068	-5	0
G001	PubID_070	-5	0
G001	PubID_077	-5	1
G001	PubID_079	-5
G001	PubID_092	-5	1
G001	PubID_100	-5	0
G001	PubID_110	-5	0
G001	PubID_112	-5	0
G001	PubID_113	-5
G001	PubID_114	-5
G001	PubID_116	-5	1
G001	PubID_117	-5	0
G001	PubID_151	-5	0
G001	PubID_153	-5	0
G001	PubID_154	-5	0
G001	PubID_163	-5	0
G001	PubID_172	-5	0
G001	PubID_177	-5
G001	PubID_187	-5	0
G001	PubID_191	-5	0
G001	PubID_193	-5	1
G001	PubID_005	4	7
G001	PubID_009	4	10
G001	PubID_014	4	3
G001	PubID_023	4	5
G001	PubID_028	4	0
G001	PubID_032	4	39
G001	PubID_036	4	12
G001	PubID_046	4	7
G001	PubID_047	4	7
G001	PubID_051	4	4
G001	PubID_056	4	3
G001	PubID_059	4	0
G001	PubID_060	4	34
G001	PubID_062	4	3
G001	PubID_064	4	32
G001	PubID_068	4	5
G001	PubID_070	4	35
G001	PubID_077	4	7
G001	PubID_079	4	2
G001	PubID_092	4	13
G001	PubID_100	4	34
G001	PubID_110	4	7
G001	PubID_112	4	10
G001	PubID_113	4	36
G001	PubID_114	4	3
G001	PubID_116	4	3
G001	PubID_117	4	6
G001	PubID_151	4	25
G001	PubID_153	4	4
G001	PubID_154	4	2
G001	PubID_163	4	6
G001	PubID_172	4	7
G001	PubID_177	4	27
G001	PubID_187	4	7
G001	PubID_191	4	8
G001	PubID_193	4	40
G001	PubID_005	8	1
G001	PubID_009	8	7
G001	PubID_014	8	2
G001	PubID_023	8	4
G001	PubID_028	8	0
G001	PubID_032	8	8
G001	PubID_036	8	10
G001	PubID_046	8	1
G001	PubID_047	8	1
G001	PubID_051	8	1
G001	PubID_056	8	2
G001	PubID_059	8	0
G001	PubID_060	8	37
G001	PubID_062	8	3
G001	PubID_064	8	23
G001	PubID_068	8	4
G001	PubID_070	8	28
G001	PubID_077	8	8
G001	PubID_079	8	0
G001	PubID_092	8	19
G001	PubID_100	8	26
G001	PubID_110	8	5
G001	PubID_112	8	18
G001	PubID_113	8	34
G001	PubID_114	8	0
G001	PubID_116	8	8
G001	PubID_117	8	11
G001	PubID_151	8	18
G001	PubID_153	8	1
G001	PubID_154	8	6
G001	PubID_163	8	4
G001	PubID_177	8	12
G001	PubID_187	8	4
G001	PubID_191	8	11
G001	PubID_193	8	17
G001	PubID_005	10	9
G001	PubID_009	10	15
G001	PubID_014	10	13
G001	PubID_023	10	20
G001	PubID_032	10	16
G001	PubID_036	10	13
G001	PubID_046	10	31
G001	PubID_047	10	22
G001	PubID_051	10	40
G001	PubID_056	10	21
G001	PubID_059	10	0
G001	PubID_060	10	16
G001	PubID_062	10	18
G001	PubID_064	10	22
G001	PubID_068	10	0
G001	PubID_070	10	18
G001	PubID_077	10	3
G001	PubID_079	10	18
G001	PubID_092	10	33
G001	PubID_100	10	23
G001	PubID_110	10	13
G001	PubID_112	10	11
G001	PubID_113	10	28
G001	PubID_114	10	1
G001	PubID_116	10	2
G001	PubID_117	10	12
G001	PubID_151	10	27
G001	PubID_153	10	21
G001	PubID_154	10	15
G001	PubID_163	10	16
G001	PubID_177	10	26
G001	PubID_187	10	21
G001	PubID_191	10	28
G001	PubID_193	10	37
G001	PubID_005	16	7
G001	PubID_009	16	14
G001	PubID_014	16	3
G001	PubID_023	16	21
G001	PubID_028	16
G001	PubID_032	16	22
G001	PubID_036	16	28
G001	PubID_046	16	7
G001	PubID_047	16	8
G001	PubID_051	16	25
G001	PubID_056	16	11
G001	PubID_059	16	0
G001	PubID_060	16	22
G001	PubID_062	16	13
G001	PubID_064	16	36
G001	PubID_070	16	22
G001	PubID_077	16	5
G001	PubID_079	16	12
G001	PubID_092	16	28
G001	PubID_100	16	33
G001	PubID_110	16	10
G001	PubID_112	16	8
G001	PubID_113	16	13
G001	PubID_114	16
G001	PubID_116	16	3
G001	PubID_117	16	5
G001	PubID_151	16	15
G001	PubID_153	16	4
G001	PubID_154	16	8
G001	PubID_163	16	3
G001	PubID_177	16	15
G001	PubID_187	16	14
G001	PubID_191	16	24
G001	PubID_193	16	26
G002	G002-119	-5	0
G002	G002-136	-5	1
G002	G002-145	-5	0
G002	G002-230	-5	0
G002	G002-254	-5	0
G002	G002-278	-5	0
G002	G002-293	-5	0
G002	G002-302	-5	0
G002	G002-304	-5	0
G002	G002-341	-5	0
G002	G002-371	-5	0
G002	G002-427	-5	1
G002	G002-462	-5	0
G002	G002-477	-5	0
G002	G002-479	-5	0
G002	G002-480	-5	0
G002	G002-493	-5	0
G002	G002-502	-5	1
G002	G002-509	-5	0
G002	G002-516	-5	0
G002	G002-546	-5	0
G002	G002-577	-5	0
G002	G002-595	-5	0
G002	G002-616	-5	3
G002	G002-619	-5	0
G002	G002-620	-5	0
G002	G002-630	-5	0
G002	G002-632	-5	0
G002	G002-678	-5	0
G002	G002-689	-5	0
G002	G002-733	-5	0
G002	G002-758	-5	0
G002	G002-796	-5	0
G002	G002-810	-5	0
G002	G002-813	-5	1
G002	G002-820	-5	0
G002	G002-825	-5	0
G002	G002-831	-5	0
G002	G002-834	-5	0
G002	G002-852	-5	1
G002	G002-855	-5	0
G002	G002-866	-5	0
G002	G002-871	-5	0
G002	G002-884	-5	0
G002	G002-905	-5	0
G002	G002-931	-5	0
G002	G002-943	-5	0
G002	G002-947	-5	0
G002	G002-957	-5	0
G002	G002-969	-5	0
G002	G002-988	-5
G002	G002-997	-5	2
G002	G002-119	4	117
G002	G002-136	4	173
G002	G002-145	4	203
G002	G002-230	4	146
G002	G002-254	4	42
G002	G002-278	4	42
G002	G002-293	4	83
G002	G002-302	4	32
G002	G002-304	4	28
G002	G002-341	4	164
G002	G002-371	4	0
G002	G002-427	4	6
G002	G002-462	4	2
G002	G002-477	4	104
G002	G002-479	4	55
G002	G002-480	4	0
G002	G002-493	4	17
G002	G002-502	4	147
G002	G002-516	4	16
G002	G002-546	4	54
G002	G002-577	4	102
G002	G002-595	4	38
G002	G002-616	4	224
G002	G002-619	4	143
G002	G002-620	4	2
G002	G002-630	4	190
G002	G002-632	4	90
G002	G002-678	4	115
G002	G002-689	4	64
G002	G002-733	4	11
G002	G002-758	4	68
G002	G002-796	4	103
G002	G002-810	4	4
G002	G002-813	4	58
G002	G002-820	4	140
G002	G002-825	4	45
G002	G002-831	4	181
G002	G002-834	4	13
G002	G002-852	4	213
G002	G002-855	4	20
G002	G002-866	4	15
G002	G002-871	4	0
G002	G002-884	4	89
G002	G002-905	4	6
G002	G002-931	4	119
G002	G002-943	4	57
G002	G002-947	4	16
G002	G002-957	4	66
G002	G002-969	4	0
G002	G002-988	4	27
G002	G002-997	4	301
G002	G002-119	8	302
G002	G002-136	8	292
G002	G002-145	8	340
G002	G002-230	8	121
G002	G002-278	8	15
G002	G002-293	8	328
G002	G002-302	8	10
G002	G002-304	8	146
G002	G002-341	8	88
G002	G002-371	8	0
G002	G002-427	8	17
G002	G002-462	8	17
G002	G002-477	8	101
G002	G002-479	8	28
G002	G002-480	8	4
G002	G002-493	8	44
G002	G002-502	8	267
G002	G002-509	8	222
G002	G002-516	8	24
G002	G002-546	8	62
G002	G002-577	8	494
G002	G002-595	8	15
G002	G002-616	8	424
G002	G002-619	8	149
G002	G002-620	8	26
G002	G002-630	8	234
G002	G002-632	8	39
G002	G002-678	8	167
G002	G002-733	8	18
G002	G002-758	8	302
G002	G002-796	8	101
G002	G002-810	8	17
G002	G002-813	8	173
G002	G002-820	8	229
G002	G002-831	8	161
G002	G002-834	8	20
G002	G002-852	8	698
G002	G002-855	8	70
G002	G002-866	8	16
G002	G002-871	8	0
G002	G002-884	8	118
G002	G002-905	8	29
G002	G002-931	8	416
G002	G002-943	8	194
G002	G002-947	8	15
G002	G002-957	8	44
G002	G002-969	8	0
G002	G002-988	8	355
G002	G002-997	8	278
G002	G002-278	16	108
G002	G002-302	16	115
G002	G002-304	16	189
G002	G002-371	16	0
G002	G002-427	16	59
G002	G002-462	16	79
G002	G002-477	16	154
G002	G002-516	16	27
G002	G002-546	16	165
G002	G002-595	16	122
G002	G002-616	16	516
G002	G002-619	16	176
G002	G002-632	16	378
G002	G002-678	16	726
G002	G002-758	16	113
G002	G002-796	16	480
G002	G002-810	16	37
G002	G002-813	16	60
G002	G002-825	16	30
G002	G002-834	16	8
G002	G002-852	16	489
G002	G002-866	16	69
G002	G002-884	16	509
G002	G002-905	16	83
G002	G002-931	16	856
G002	G002-969	16	0
G002	G002-988	16	330
G002	G002-997	16	628
G002	G002-302	24	123
G002	G002-502	24	189
G002	G002-509	24	297
G002	G002-546	24	125
G002	G002-616	24	148
G002	G002-619	24	61
G002	G002-678	24	1078
G002	G002-758	24	330
G002	G002-813	24	255
G002	G002-834	24	21
G002	G002-852	24	972
G002	G002-905	24	37
G002	G002-969	24	0
G003	G003-135	-5
G003	G003-138	-5	0
G003	G003-210	-5	0
G003	G003-243	-5
G003	G003-291	-5
G003	G003-396	-5	0
G003	G003-434	-5
G003	G003-516	-5	1
G003	G003-550	-5	0
G003	G003-611	-5	0
G003	G003-622	-5	0
G003	G003-630	-5
G003	G003-710	-5
G003	G003-732	-5	0
G003	G003-753	-5	0
G003	G003-768	-5
G003	G003-799	-5	0
G003	G003-831	-5
G003	G003-135	8
G003	G003-138	8	0
G003	G003-210	8	55
G003	G003-243	8	24
G003	G003-291	8	12
G003	G003-396	8	58
G003	G003-434	8	349
G003	G003-516	8	85
G003	G003-550	8	47
G003	G003-611	8	102
G003	G003-622	8	138
G003	G003-630	8	48
G003	G003-710	8	215
G003	G003-732	8	92
G003	G003-753	8	59
G003	G003-768	8
G003	G003-799	8	217
G003	G003-831	8	11
G003	G003-135	10	0
G003	G003-138	10	0
G003	G003-210	10	19
G003	G003-243	10	58
G003	G003-291	10	38
G003	G003-396	10	16
G003	G003-434	10	11
G003	G003-516	10	177
G003	G003-550	10	47
G003	G003-611	10	55
G003	G003-622	10	21
G003	G003-630	10	27
G003	G003-710	10	70
G003	G003-732	10	12
G003	G003-753	10	221
G003	G003-768	10	25
G003	G003-799	10	62
G003	G003-831	10	19
G003	G003-135	16	263
G003	G003-138	16	0
G003	G003-210	16	684
G003	G003-243	16	13
G003	G003-291	16	358
G003	G003-396	16	67
G003	G003-434	16	1558
G003	G003-516	16	289
G003	G003-550	16	35
G003	G003-611	16	55
G003	G003-622	16	535
G003	G003-630	16	45
G003	G003-710	16	84
G003	G003-732	16	129
G003	G003-753	16	35
G003	G003-799	16	548
G003	G003-831	16	15
G003	G003-135	21
G003	G003-138	21	0
G003	G003-210	21	39
G003	G003-243	21	148
G003	G003-291	21	171
G003	G003-396	21	43
G003	G003-434	21	415
G003	G003-516	21	624
G003	G003-550	21	57
G003	G003-611	21	204
G003	G003-622	21	175
G003	G003-630	21	70
G003	G003-710	21	342
G003	G003-732	21	160
G003	G003-753	21	33
G003	G003-768	21
G003	G003-799	21	358
G003	G003-831	21	64
Main-Metrics
fig2
figE_percent_of_igg$^{+}$_memory_b_cellsdetected_as_vrc01-class.csv
trial	pubID	weeks	Percent of VRC01-class sequences among IgG
G001	PubID_005	-5	0
G001	PubID_009	-5	0
G001	PubID_014	-5	0
G001	PubID_023	-5	0
G001	PubID_028	-5	0
G001	PubID_032	-5	0
G001	PubID_036	-5	0
G001	PubID_046	-5	0
G001	PubID_047	-5	0
G001	PubID_051	-5	0
G001	PubID_056	-5	0
G001	PubID_059	-5	0
G001	PubID_060	-5	0
G001	PubID_062	-5	0
G001	PubID_064	-5	0
G001	PubID_068	-5	0
G001	PubID_070	-5	0
G001	PubID_077	-5	4.36313e-05
G001	PubID_079	-5	0
G001	PubID_092	-5	0.000533787
G001	PubID_100	-5	0
G001	PubID_110	-5	0
G001	PubID_112	-5	0
G001	PubID_113	-5	0
G001	PubID_114	-5	0
G001	PubID_116	-5	0.000426717
G001	PubID_117	-5	0
G001	PubID_151	-5	0
G001	PubID_153	-5	0
G001	PubID_154	-5	0
G001	PubID_163	-5	0
G001	PubID_172	-5	0
G001	PubID_177	-5	0
G001	PubID_187	-5	0
G001	PubID_191	-5	0
G001	PubID_193	-5	0.0001716
G001	PubID_005	4	0.0141482
G001	PubID_009	4	0.013906
G001	PubID_014	4	0.00262544
G001	PubID_023	4	0.00830884
G001	PubID_028	4	0
G001	PubID_032	4	0.0965134
G001	PubID_036	4	0.0213695
G001	PubID_046	4	0.00832725
G001	PubID_047	4	0.00547878
G001	PubID_051	4	0.0120507
G001	PubID_056	4	0.00337079
G001	PubID_059	4	0
G001	PubID_060	4	0.0565859
G001	PubID_062	4	0.00135359
G001	PubID_064	4	0.0545203
G001	PubID_068	4	0.00548569
G001	PubID_070	4	0.102245
G001	PubID_077	4	0.00494649
G001	PubID_079	4	0.00319975
G001	PubID_092	4	0.0220926
G001	PubID_100	4	0.0581473
G001	PubID_110	4	0.0179229
G001	PubID_112	4	0.0128828
G001	PubID_113	4	0.164944
G001	PubID_114	4	0.0101207
G001	PubID_116	4	0.018374
G001	PubID_117	4	0.0243977
G001	PubID_151	4	0.0924333
G001	PubID_153	4	0.0140368
G001	PubID_154	4	0.00306498
G001	PubID_163	4	0.00618124
G001	PubID_172	4	0.00915274
G001	PubID_177	4	0.0289804
G001	PubID_187	4	0.0101616
G001	PubID_191	4	0.00740249
G001	PubID_193	4	0.0240492
G001	PubID_005	8	0.00312258
G001	PubID_009	8	0.00549192
G001	PubID_014	8	0.00139661
G001	PubID_023	8	0.0183666
G001	PubID_028	8	0
G001	PubID_032	8	0.0158982
G001	PubID_036	8	0.0233995
G001	PubID_046	8	0.00177023
G001	PubID_047	8	0.000695448
G001	PubID_051	8	0.0015998
G001	PubID_056	8	0.0021695
G001	PubID_059	8	0
G001	PubID_060	8	0.0460852
G001	PubID_062	8	0.00164548
G001	PubID_064	8	0.0239633
G001	PubID_068	8	0.00427255
G001	PubID_070	8	0.0302507
G001	PubID_077	8	0.00384916
G001	PubID_079	8	0
G001	PubID_092	8	0.0154178
G001	PubID_100	8	0.0492355
G001	PubID_110	8	0.0130281
G001	PubID_112	8	0.0121772
G001	PubID_113	8	0.0607502
G001	PubID_114	8	0
G001	PubID_116	8	0.0105425
G001	PubID_117	8	0.0169497
G001	PubID_151	8	0.0263906
G001	PubID_153	8	0.00260268
G001	PubID_154	8	0.00281111
G001	PubID_163	8	0.00232724
G001	PubID_177	8	0.00980581
G001	PubID_187	8	0.00741254
G001	PubID_191	8	0.00583878
G001	PubID_193	8	0.0147061
G001	PubID_005	10	0.0877502
G001	PubID_009	10	0.31345
G001	PubID_014	10	0.0213686
G001	PubID_023	10	0.0961397
G001	PubID_032	10	0.195135
G001	PubID_036	10	0.140131
G001	PubID_046	10	0.023954
G001	PubID_047	10	0.100977
G001	PubID_051	10	0.105687
G001	PubID_056	10	0.0746584
G001	PubID_059	10	0
G001	PubID_060	10	0.118825
G001	PubID_062	10	0.0280541
G001	PubID_064	10	0.130531
G001	PubID_068	10	0
G001	PubID_070	10	0.605861
G001	PubID_077	10	0.0639466
G001	PubID_079	10	0.0535237
G001	PubID_092	10	0.128688
G001	PubID_100	10	0.144766
G001	PubID_110	10	0.214834
G001	PubID_112	10	0.103611
G001	PubID_113	10	0.637625
G001	PubID_114	10	0.189714
G001	PubID_116	10	0.0461333
G001	PubID_117	10	0.264751
[truncated: 1,668 more rows]

## Sheet: Fig3
Main-Metrics
fig3
figAB_medians.csv
trial	pseudogroup	weeks	v_mutation_aa_heavy	v_mutation_aa_light
G001	G001	4	0	0
G001	G001	8	0.015	0.011
G001	G001	10	0.031	0.022
G001	G001	16	0.031	0.022
G002	G002	4	0	0
G002	G002	8	0.031	0.011
G002	G002	16	0.061	0.033
G002	G002	24	0.082	0.044
G003	G003	8	0.031	0.011
G003	G003	10	0.041	0.022
G003	G003	16	0.061	0.033
G003	G003	21	0.072	0.041
Main-Metrics
fig3
figA_prime_v_heavy_aa_mutation.csv
pubID	trial	pseudogroup	weeks	v_mutation_aa_heavy
PubID_005	G001	G001	4	0.0204082
PubID_009	G001	G001	4	0
PubID_014	G001	G001	4	0
PubID_023	G001	G001	4	0.0102041
PubID_032	G001	G001	4	0.0102041
PubID_036	G001	G001	4	0
PubID_046	G001	G001	4	0
PubID_047	G001	G001	4	0
PubID_051	G001	G001	4	0.0102041
PubID_056	G001	G001	4	0.0102041
PubID_060	G001	G001	4	0
PubID_062	G001	G001	4	0.0204082
PubID_064	G001	G001	4	0.0102567
PubID_068	G001	G001	4	0
PubID_070	G001	G001	4	0
PubID_077	G001	G001	4	0.0102041
PubID_079	G001	G001	4	0
PubID_092	G001	G001	4	0
PubID_100	G001	G001	4	0
PubID_110	G001	G001	4	0.0102041
PubID_112	G001	G001	4	0
PubID_113	G001	G001	4	0
PubID_114	G001	G001	4	0
PubID_116	G001	G001	4	0
PubID_117	G001	G001	4	0
PubID_151	G001	G001	4	0.0103093
PubID_153	G001	G001	4	0
PubID_154	G001	G001	4	0.0102041
PubID_163	G001	G001	4	0.0153061
PubID_172	G001	G001	4	0
PubID_177	G001	G001	4	0
PubID_187	G001	G001	4	0
PubID_191	G001	G001	4	0.0204082
PubID_193	G001	G001	4	0.0102041
PubID_005	G001	G001	8	0
PubID_009	G001	G001	8	0
PubID_014	G001	G001	8	0
PubID_023	G001	G001	8	0.0153061
PubID_032	G001	G001	8	0.0103104
PubID_036	G001	G001	8	0.0309278
PubID_046	G001	G001	8	0
PubID_047	G001	G001	8	0.0102041
PubID_051	G001	G001	8	0.0306122
PubID_056	G001	G001	8	0.0204082
PubID_060	G001	G001	8	0.0309278
PubID_062	G001	G001	8	0.0102041
PubID_064	G001	G001	8	0.0206186
PubID_068	G001	G001	8	0
PubID_070	G001	G001	8	0
PubID_077	G001	G001	8	0.0153061
PubID_092	G001	G001	8	0.0408163
PubID_100	G001	G001	8	0.00510204
PubID_110	G001	G001	8	0
PubID_112	G001	G001	8	0
PubID_113	G001	G001	8	0.0204082
PubID_116	G001	G001	8	0.0153061
PubID_117	G001	G001	8	0.0306122
PubID_151	G001	G001	8	0.0204082
PubID_153	G001	G001	8	0.0306122
PubID_154	G001	G001	8	0.0153061
PubID_163	G001	G001	8	0.0205134
PubID_177	G001	G001	8	0.0153061
PubID_187	G001	G001	8	0
PubID_191	G001	G001	8	0.0306122
PubID_193	G001	G001	8	0.0103093
PubID_005	G001	G001	10	0
PubID_009	G001	G001	10	0.0102041
PubID_014	G001	G001	10	0.0102041
PubID_023	G001	G001	10	0.0204082
PubID_032	G001	G001	10	0.0410267
PubID_036	G001	G001	10	0.0408163
PubID_046	G001	G001	10	0.0510204
PubID_047	G001	G001	10	0.0358721
PubID_051	G001	G001	10	0.0408163
PubID_056	G001	G001	10	0.0204082
PubID_060	G001	G001	10	0.0306122
PubID_062	G001	G001	10	0.0309278
PubID_064	G001	G001	10	0.0408163
PubID_070	G001	G001	10	0.0102041
PubID_077	G001	G001	10	0.0204082
PubID_079	G001	G001	10	0.0409741
PubID_092	G001	G001	10	0.0515464
PubID_100	G001	G001	10	0.0306122
PubID_110	G001	G001	10	0.0102041
PubID_112	G001	G001	10	0.0102041
PubID_113	G001	G001	10	0.0306122
PubID_114	G001	G001	10	0.0612245
PubID_116	G001	G001	10	0.00510204
PubID_117	G001	G001	10	0.0255102
PubID_151	G001	G001	10	0.0408163
PubID_153	G001	G001	10	0.0206186
PubID_154	G001	G001	10	0.0309278
PubID_163	G001	G001	10	0.0359247
PubID_177	G001	G001	10	0.0205134
PubID_187	G001	G001	10	0.0408163
PubID_191	G001	G001	10	0.0306122
PubID_193	G001	G001	10	0.0408163
PubID_005	G001	G001	16	0.0102041
PubID_009	G001	G001	16	0.0102041
PubID_014	G001	G001	16	0.0102041
PubID_023	G001	G001	16	0.0204082
PubID_032	G001	G001	16	0.03077
PubID_036	G001	G001	16	0.0306122
PubID_046	G001	G001	16	0.0714286
PubID_047	G001	G001	16	0.0206186
PubID_051	G001	G001	16	0.0408163
PubID_056	G001	G001	16	0.0204082
PubID_060	G001	G001	16	0.0408163
PubID_062	G001	G001	16	0.0510204
PubID_064	G001	G001	16	0.0410267
PubID_070	G001	G001	16	0.0102041
PubID_077	G001	G001	16	0.0306122
PubID_079	G001	G001	16	0.0309278
PubID_092	G001	G001	16	0.0563854
PubID_100	G001	G001	16	0.0306122
PubID_110	G001	G001	16	0.0306122
PubID_112	G001	G001	16	0.0306122
PubID_113	G001	G001	16	0.0306122
PubID_116	G001	G001	16	0.0306122
PubID_117	G001	G001	16	0.0408163
PubID_151	G001	G001	16	0.0309278
PubID_153	G001	G001	16	0.0102041
PubID_154	G001	G001	16	0.0357143
PubID_163	G001	G001	16	0.0416667
PubID_177	G001	G001	16	0.0102041
PubID_187	G001	G001	16	0.0257206
PubID_191	G001	G001	16	0.0306122
PubID_193	G001	G001	16	0.0510204
G002-119	G002	G002	4	0
G002-136	G002	G002	4	0
G002-145	G002	G002	4	0
G002-230	G002	G002	4	0.0102041
G002-254	G002	G002	4	0.0102041
G002-278	G002	G002	4	0
G002-293	G002	G002	4	0.0102041
G002-302	G002	G002	4	0
G002-304	G002	G002	4	0
G002-341	G002	G002	4	0
G002-427	G002	G002	4	0
G002-462	G002	G002	4	0
G002-477	G002	G002	4	0.00510204
G002-479	G002	G002	4	0
G002-493	G002	G002	4	0
G002-502	G002	G002	4	0
G002-516	G002	G002	4	0
G002-546	G002	G002	4	0
G002-577	G002	G002	4	0
G002-595	G002	G002	4	0
G002-616	G002	G002	4	0
G002-619	G002	G002	4	0
G002-620	G002	G002	4	0
G002-630	G002	G002	4	0
G002-632	G002	G002	4	0.0102041
G002-678	G002	G002	4	0
G002-689	G002	G002	4	0
G002-733	G002	G002	4	0.0103093
G002-758	G002	G002	4	0
G002-796	G002	G002	4	0
G002-810	G002	G002	4	0.00510204
G002-813	G002	G002	4	0
G002-820	G002	G002	4	0
G002-825	G002	G002	4	0
G002-831	G002	G002	4	0
G002-834	G002	G002	4	0
G002-852	G002	G002	4	0
G002-855	G002	G002	4	0
G002-866	G002	G002	4	0.0102041
G002-884	G002	G002	4	0
G002-905	G002	G002	4	0
G002-931	G002	G002	4	0
G002-943	G002	G002	4	0
G002-947	G002	G002	4	0
G002-957	G002	G002	4	0
G002-988	G002	G002	4	0.0306122
G002-997	G002	G002	4	0
G002-119	G002	G002	8	0.0204082
G002-136	G002	G002	8	0.0408163
G002-145	G002	G002	8	0.0204082
G002-230	G002	G002	8	0.0306122
G002-278	G002	G002	8	0.0306122
G002-293	G002	G002	8	0.0306122
G002-302	G002	G002	8	0
G002-304	G002	G002	8	0.0309278
G002-341	G002	G002	8	0
G002-427	G002	G002	8	0.0408163
G002-462	G002	G002	8	0.0408163
G002-477	G002	G002	8	0.0309278
G002-479	G002	G002	8	0.0205134
G002-480	G002	G002	8	0.0256154
G002-493	G002	G002	8	0
G002-502	G002	G002	8	0.0306122
G002-509	G002	G002	8	0.0204082
G002-516	G002	G002	8	0.00510204
G002-546	G002	G002	8	0.0306122
G002-577	G002	G002	8	0.0204082
G002-595	G002	G002	8	0.0204082
G002-616	G002	G002	8	0.0306122
G002-619	G002	G002	8	0.0306122
G002-620	G002	G002	8	0.0205134
G002-630	G002	G002	8	0.0102041
G002-632	G002	G002	8	0.0408163
G002-678	G002	G002	8	0.0306122
G002-733	G002	G002	8	0.0204082
G002-758	G002	G002	8	0.0256154
G002-796	G002	G002	8	0.0306122
G002-810	G002	G002	8	0.0306122
G002-813	G002	G002	8	0.0206186
G002-820	G002	G002	8	0.0103093
G002-831	G002	G002	8	0.0206186
G002-834	G002	G002	8	0.0306122
G002-852	G002	G002	8	0.0306122
G002-855	G002	G002	8	0.0510204
G002-866	G002	G002	8	0.0408163
G002-884	G002	G002	8	0.0306122
G002-905	G002	G002	8	0.0102041
G002-931	G002	G002	8	0.0306122
G002-943	G002	G002	8	0.0102041
G002-947	G002	G002	8	0.0306122
G002-957	G002	G002	8	0.0358721
G002-988	G002	G002	8	0.0510204
G002-997	G002	G002	8	0.0204082
G002-278	G002	G002	16	0.0512834
G002-302	G002	G002	16	0.0714286
G002-304	G002	G002	16	0.0714286
G002-427	G002	G002	16	0.0510204
G002-462	G002	G002	16	0.0510204
G002-477	G002	G002	16	0.0714286
G002-516	G002	G002	16	0.0306122
G002-546	G002	G002	16	0.0510204
G002-595	G002	G002	16	0.0510204
G002-616	G002	G002	16	0.0714286
G002-619	G002	G002	16	0.0612245
G002-632	G002	G002	16	0.0714286
G002-678	G002	G002	16	0.0612245
G002-758	G002	G002	16	0.0618557
G002-796	G002	G002	16	0.0612245
G002-810	G002	G002	16	0.0510204
G002-813	G002	G002	16	0.0714286
G002-825	G002	G002	16	0.0612245
G002-834	G002	G002	16	0.0412371
G002-852	G002	G002	16	0.0515464
G002-866	G002	G002	16	0.0612245
G002-884	G002	G002	16	0.0618557
G002-905	G002	G002	16	0.0412371
G002-931	G002	G002	16	0.0612245
G002-988	G002	G002	16	0.0714286
G002-997	G002	G002	16	0.0714286
G002-302	G002	G002	24	0.0824742
G002-502	G002	G002	24	0.0918367
G002-509	G002	G002	24	0.0824742
G002-546	G002	G002	24	0.0721649
G002-616	G002	G002	24	0.0816327
G002-619	G002	G002	24	0.0816327
G002-678	G002	G002	24	0.0721649
G002-758	G002	G002	24	0.0714286
G002-813	G002	G002	24	0.0816327
G002-834	G002	G002	24	0.0918367
G002-852	G002	G002	24	0.0816327
G002-905	G002	G002	24	0.0721649
G003-210	G003	G003	8	0.0412371
G003-243	G003	G003	8	0.0205134
G003-291	G003	G003	8	0.0459184
G003-396	G003	G003	8	0.0205134
G003-434	G003	G003	8	0.0306122
G003-516	G003	G003	8	0.0206186
G003-550	G003	G003	8	0.0306122
G003-611	G003	G003	8	0.0204082
G003-622	G003	G003	8	0.0309278
G003-630	G003	G003	8	0.0408163
G003-710	G003	G003	8	0.0309278
G003-732	G003	G003	8	0.0408163
G003-753	G003	G003	8	0.0204082
G003-799	G003	G003	8	0.0510204
G003-831	G003	G003	8	0.0204082
G003-210	G003	G003	10	0.0612245
G003-243	G003	G003	10	0.0306122
G003-291	G003	G003	10	0.0358721
G003-396	G003	G003	10	0.0358721
G003-434	G003	G003	10	0.0408163
G003-516	G003	G003	10	0.0306122
G003-550	G003	G003	10	0.0412371
G003-611	G003	G003	10	0.0408163
G003-622	G003	G003	10	0.0510204
G003-630	G003	G003	10	0.0309278
G003-710	G003	G003	10	0.0408163
G003-732	G003	G003	10	0.0255102
G003-753	G003	G003	10	0.0306122
G003-768	G003	G003	10	0.0515464
G003-799	G003	G003	10	0.0563854
G003-831	G003	G003	10	0.0408163
G003-135	G003	G003	16	0.0714286
G003-210	G003	G003	16	0.0618557
G003-243	G003	G003	16	0.0612245
G003-291	G003	G003	16	0.0515464
G003-396	G003	G003	16	0.0612245
G003-434	G003	G003	16	0.0612245
G003-516	G003	G003	16	0.0412371
G003-550	G003	G003	16	0.0510204
G003-611	G003	G003	16	0.0515464
G003-622	G003	G003	16	0.0612245
G003-630	G003	G003	16	0.0618557
G003-710	G003	G003	16	0.0612245
G003-732	G003	G003	16	0.0618557
G003-753	G003	G003	16	0.0408163
G003-799	G003	G003	16	0.0816327
G003-831	G003	G003	16	0.0612245
G003-210	G003	G003	21	0.0816327
G003-243	G003	G003	21	0.0615401
G003-291	G003	G003	21	0.0618557
G003-396	G003	G003	21	0.0714286
G003-434	G003	G003	21	0.0721649
G003-516	G003	G003	21	0.0510204
G003-550	G003	G003	21	0.0612245
G003-611	G003	G003	21	0.0772747
G003-622	G003	G003	21	0.0816327
G003-630	G003	G003	21	0.0918367
G003-710	G003	G003	21	0.0721649
G003-732	G003	G003	21	0.0816327
G003-753	G003	G003	21	0.0510204
G003-799	G003	G003	21	0.0824742
G003-831	G003	G003	21	0.0618557
Main-Metrics
fig3
figB_prime_v_light_aa_mutation.csv
pubID	trial	pseudogroup	weeks	v_mutation_aa_light
PubID_005	G001	G001	4	0.0108696
PubID_009	G001	G001	4	0
PubID_014	G001	G001	4	0
PubID_023	G001	G001	4	0
PubID_032	G001	G001	4	0.0103093
PubID_036	G001	G001	4	0
PubID_046	G001	G001	4	0
PubID_047	G001	G001	4	0
PubID_051	G001	G001	4	0.0104738
PubID_056	G001	G001	4	0
PubID_060	G001	G001	4	0
PubID_062	G001	G001	4	0.010989
PubID_064	G001	G001	4	0.0108696
PubID_068	G001	G001	4	0.0107527
PubID_070	G001	G001	4	0
PubID_077	G001	G001	4	0
PubID_079	G001	G001	4	0.0108696
PubID_092	G001	G001	4	0
PubID_100	G001	G001	4	0
PubID_110	G001	G001	4	0
PubID_112	G001	G001	4	0.00537634
PubID_113	G001	G001	4	0
PubID_114	G001	G001	4	0
PubID_116	G001	G001	4	0
PubID_117	G001	G001	4	0
PubID_151	G001	G001	4	0
PubID_153	G001	G001	4	0.021978
PubID_154	G001	G001	4	0.0108696
PubID_163	G001	G001	4	0
PubID_172	G001	G001	4	0
PubID_177	G001	G001	4	0
PubID_187	G001	G001	4	0
PubID_191	G001	G001	4	0.00543478
PubID_193	G001	G001	4	0.0107527
PubID_005	G001	G001	8	0
PubID_009	G001	G001	8	0
PubID_014	G001	G001	8	0
PubID_023	G001	G001	8	0.021062
PubID_032	G001	G001	8	0.010989
PubID_036	G001	G001	8	0.021452
PubID_046	G001	G001	8	0.0326087
PubID_047	G001	G001	8	0
PubID_051	G001	G001	8	0.0215054
PubID_056	G001	G001	8	0.0108696
PubID_060	G001	G001	8	0.010989
PubID_062	G001	G001	8	0
PubID_064	G001	G001	8	0.0217391
PubID_068	G001	G001	8	0
PubID_070	G001	G001	8	0
PubID_077	G001	G001	8	0.00537634
PubID_092	G001	G001	8	0.032967
PubID_100	G001	G001	8	0.0108696
PubID_110	G001	G001	8	0
PubID_112	G001	G001	8	0
PubID_113	G001	G001	8	0.010989
PubID_116	G001	G001	8	0.0164835
PubID_117	G001	G001	8	0.010989
PubID_151	G001	G001	8	0
PubID_153	G001	G001	8	0.0337079
PubID_154	G001	G001	8	0.0483871
PubID_163	G001	G001	8	0.0166056
PubID_177	G001	G001	8	0.00549451
PubID_187	G001	G001	8	0.00537634
PubID_191	G001	G001	8	0.0217391
PubID_193	G001	G001	8	0.0108696
PubID_005	G001	G001	10	0.0108696
PubID_009	G001	G001	10	0.010989
PubID_014	G001	G001	10	0
PubID_023	G001	G001	10	0.0108696
PubID_032	G001	G001	10	0.021978
PubID_036	G001	G001	10	0.0322581
PubID_046	G001	G001	10	0.0430108
PubID_047	G001	G001	10	0.0217391
PubID_051	G001	G001	10	0.0378097
PubID_056	G001	G001	10	0.0107527
PubID_060	G001	G001	10	0.027118
PubID_062	G001	G001	10	0.022225
PubID_064	G001	G001	10	0.0162472
PubID_070	G001	G001	10	0
PubID_077	G001	G001	10	0.0107527
PubID_079	G001	G001	10	0.0163641
PubID_092	G001	G001	10	0.021978
PubID_100	G001	G001	10	0.0217391
PubID_110	G001	G001	10	0.0103093
PubID_112	G001	G001	10	0
PubID_113	G001	G001	10	0.0216273
PubID_114	G001	G001	10	0.0549451
PubID_116	G001	G001	10	0.0384615
PubID_117	G001	G001	10	0.0164238
PubID_151	G001	G001	10	0.010989
PubID_153	G001	G001	10	0.0217391
PubID_154	G001	G001	10	0.032967
PubID_163	G001	G001	10	0.0215054
PubID_177	G001	G001	10	0.0109293
PubID_187	G001	G001	10	0.0322581
PubID_191	G001	G001	10	0.010989
PubID_193	G001	G001	10	0.0217391
PubID_005	G001	G001	16	0.0217391
PubID_009	G001	G001	16	0.0212983
PubID_014	G001	G001	16	0
PubID_023	G001	G001	16	0.0111111
PubID_032	G001	G001	16	0.027118
PubID_036	G001	G001	16	0.0162472
PubID_046	G001	G001	16	0.0430108
PubID_047	G001	G001	16	0.0161875
PubID_051	G001	G001	16	0.0430108
PubID_056	G001	G001	16	0.010989
PubID_060	G001	G001	16	0.0218586
PubID_062	G001	G001	16	0.0217391
PubID_064	G001	G001	16	0.0162472
PubID_070	G001	G001	16	0.00537634
PubID_077	G001	G001	16	0.0217391
PubID_079	G001	G001	16	0.010989
PubID_092	G001	G001	16	0.0333333
PubID_100	G001	G001	16	0.0215054
PubID_110	G001	G001	16	0.010989
PubID_112	G001	G001	16	0.0108696
PubID_113	G001	G001	16	0.0215054
PubID_116	G001	G001	16	0.021978
PubID_117	G001	G001	16	0.0215054
PubID_151	G001	G001	16	0.0215054
PubID_153	G001	G001	16	0.010989
PubID_154	G001	G001	16	0.0379889
PubID_163	G001	G001	16	0.043956
PubID_177	G001	G001	16	0
PubID_187	G001	G001	16	0.00543478
PubID_191	G001	G001	16	0.010989
PubID_193	G001	G001	16	0.021978
G002-119	G002	G002	4	0
G002-136	G002	G002	4	0
G002-145	G002	G002	4	0
G002-230	G002	G002	4	0
G002-254	G002	G002	4	0
G002-278	G002	G002	4	0
G002-293	G002	G002	4	0
G002-302	G002	G002	4	0
G002-304	G002	G002	4	0
G002-341	G002	G002	4	0
G002-427	G002	G002	4	0
G002-462	G002	G002	4	0
G002-477	G002	G002	4	0
G002-479	G002	G002	4	0
G002-493	G002	G002	4	0
G002-502	G002	G002	4	0
G002-516	G002	G002	4	0
G002-546	G002	G002	4	0
G002-577	G002	G002	4	0
G002-595	G002	G002	4	0
G002-616	G002	G002	4	0
G002-619	G002	G002	4	0
G002-620	G002	G002	4	0
G002-630	G002	G002	4	0
G002-632	G002	G002	4	0
G002-678	G002	G002	4	0
G002-689	G002	G002	4	0
G002-733	G002	G002	4	0
G002-758	G002	G002	4	0
G002-796	G002	G002	4	0
G002-810	G002	G002	4	0.0106383
G002-813	G002	G002	4	0
G002-820	G002	G002	4	0
G002-825	G002	G002	4	0
G002-831	G002	G002	4	0
G002-834	G002	G002	4	0
G002-852	G002	G002	4	0
G002-855	G002	G002	4	0
G002-866	G002	G002	4	0.0106383
G002-884	G002	G002	4	0
G002-905	G002	G002	4	0
G002-931	G002	G002	4	0
G002-943	G002	G002	4	0
G002-947	G002	G002	4	0
G002-957	G002	G002	4	0
G002-988	G002	G002	4	0.0108696
G002-997	G002	G002	4	0
G002-119	G002	G002	8	0.0106383
G002-136	G002	G002	8	0.0217391
G002-145	G002	G002	8	0.010989
G002-230	G002	G002	8	0.0217391
G002-278	G002	G002	8	0.010989
G002-293	G002	G002	8	0.010989
G002-302	G002	G002	8	0
G002-304	G002	G002	8	0.010989
G002-341	G002	G002	8	0
G002-427	G002	G002	8	0.0215054
G002-462	G002	G002	8	0.0217391
G002-477	G002	G002	8	0.021978
G002-479	G002	G002	8	0.0217391
G002-480	G002	G002	8	0.0109293
G002-493	G002	G002	8	0
G002-502	G002	G002	8	0.0111111
G002-509	G002	G002	8	0.0108696
G002-516	G002	G002	8	0.0107527
G002-546	G002	G002	8	0.0108696
G002-577	G002	G002	8	0.010989
G002-595	G002	G002	8	0.010989
G002-616	G002	G002	8	0.010989
G002-619	G002	G002	8	0.010989
G002-620	G002	G002	8	0.0108696
G002-630	G002	G002	8	0
G002-632	G002	G002	8	0.0217391
G002-678	G002	G002	8	0.0217391
G002-733	G002	G002	8	0.0106431
G002-758	G002	G002	8	0.0108696
G002-796	G002	G002	8	0.0215054
G002-810	G002	G002	8	0.0217391
G002-813	G002	G002	8	0.010989
G002-820	G002	G002	8	0.0107527
G002-831	G002	G002	8	0.0108696
G002-834	G002	G002	8	0.0268817
G002-852	G002	G002	8	0.0215054
G002-855	G002	G002	8	0.021978
G002-866	G002	G002	8	0.0218586
G002-884	G002	G002	8	0.0215054
G002-905	G002	G002	8	0
G002-931	G002	G002	8	0.010989
G002-943	G002	G002	8	0
G002-947	G002	G002	8	0.010989
G002-957	G002	G002	8	0.010989
G002-988	G002	G002	8	0.021978
G002-997	G002	G002	8	0.0108696
G002-278	G002	G002	16	0.032967
G002-302	G002	G002	16	0.0434783
G002-304	G002	G002	16	0.032967
G002-427	G002	G002	16	0.0326087
G002-462	G002	G002	16	0.0326087
G002-477	G002	G002	16	0.032967
G002-516	G002	G002	16	0.021978
G002-546	G002	G002	16	0.021978
G002-595	G002	G002	16	0.0221001
G002-616	G002	G002	16	0.032967
G002-619	G002	G002	16	0.032967
G002-632	G002	G002	16	0.032967
G002-678	G002	G002	16	0.032967
G002-758	G002	G002	16	0.032967
G002-796	G002	G002	16	0.0326087
G002-810	G002	G002	16	0.021978
G002-813	G002	G002	16	0.0437172
G002-825	G002	G002	16	0.0430108
G002-834	G002	G002	16	0.0224719
G002-852	G002	G002	16	0.0326087
G002-866	G002	G002	16	0.032967
G002-884	G002	G002	16	0.032967
G002-905	G002	G002	16	0.0322581
G002-931	G002	G002	16	0.032967
G002-988	G002	G002	16	0.032967
G002-997	G002	G002	16	0.032967
G002-302	G002	G002	24	0.0543478
G002-502	G002	G002	24	0.043956
G002-509	G002	G002	24	0.0434783
G002-546	G002	G002	24	0.0333333
G002-616	G002	G002	24	0.0430108
G002-619	G002	G002	24	0.0549451
G002-678	G002	G002	24	0.043956
G002-758	G002	G002	24	0.0434783
G002-813	G002	G002	24	0.043956
G002-834	G002	G002	24	0.0430108
G002-852	G002	G002	24	0.043956
G002-905	G002	G002	24	0.0543478
G003-210	G003	G003	8	0.021978
G003-243	G003	G003	8	0.0109293
G003-291	G003	G003	8	0.0161875
G003-396	G003	G003	8	0.010989
G003-434	G003	G003	8	0.0215054
G003-516	G003	G003	8	0.010989
G003-550	G003	G003	8	0.0108696
G003-611	G003	G003	8	0.010989
G003-622	G003	G003	8	0.0217391
G003-630	G003	G003	8	0.0162472
G003-710	G003	G003	8	0.010989
G003-732	G003	G003	8	0.0217391
G003-753	G003	G003	8	0.0108696
G003-799	G003	G003	8	0.0322581
G003-831	G003	G003	8	0.010989
G003-210	G003	G003	10	0.0319149
G003-243	G003	G003	10	0.0162472
G003-291	G003	G003	10	0.0217391
G003-396	G003	G003	10	0.032967
G003-434	G003	G003	10	0.0224719
G003-516	G003	G003	10	0.010989
G003-550	G003	G003	10	0.0212766
G003-611	G003	G003	10	0.010989
G003-622	G003	G003	10	0.021978
G003-630	G003	G003	10	0.0217391
G003-710	G003	G003	10	0.0217391
G003-732	G003	G003	10	0.00537634
G003-753	G003	G003	10	0.010989
G003-768	G003	G003	10	0.0326087
G003-799	G003	G003	10	0.032967
G003-831	G003	G003	10	0.021978
G003-135	G003	G003	16	0.043956
G003-210	G003	G003	16	0.032967
G003-243	G003	G003	16	0.0326087
G003-291	G003	G003	16	0.0324334
G003-396	G003	G003	16	0.032967
G003-434	G003	G003	16	0.032967
G003-516	G003	G003	16	0.0217391
G003-550	G003	G003	16	0.0322581
G003-611	G003	G003	16	0.0306122
G003-622	G003	G003	16	0.032967
G003-630	G003	G003	16	0.0434783
G003-710	G003	G003	16	0.032967
G003-732	G003	G003	16	0.0326087
G003-753	G003	G003	16	0.010989
G003-799	G003	G003	16	0.043956
G003-831	G003	G003	16	0.032967
G003-210	G003	G003	21	0.0515464
G003-243	G003	G003	21	0.0430108
G003-291	G003	G003	21	0.032967
G003-396	G003	G003	21	0.032967
G003-434	G003	G003	21	0.0412371
G003-516	G003	G003	21	0.0319149
G003-550	G003	G003	21	0.032967
G003-611	G003	G003	21	0.0434783
G003-622	G003	G003	21	0.0434783
G003-630	G003	G003	21	0.0537634
G003-710	G003	G003	21	0.0410267
G003-732	G003	G003	21	0.0434783
G003-753	G003	G003	21	0.021978
G003-799	G003	G003	21	0.0543478
G003-831	G003	G003	21	0.032967
Main-Metrics
fig3
figC_prime_v_heavy_aa_mutation.csv
pubID	trial	pseudogroup	weeks	v_mutation_aa_heavy
PubID_005	G001	G001	4	0.0408163
PubID_005	G001	G001	4	0.0102041
PubID_005	G001	G001	4	0.0102041
PubID_005	G001	G001	4	0.0204082
PubID_005	G001	G001	4	0
PubID_005	G001	G001	4	0.0204082
PubID_005	G001	G001	4	0.0306122
PubID_009	G001	G001	4	0.0103093
PubID_009	G001	G001	4	0
PubID_009	G001	G001	4	0
PubID_009	G001	G001	4	0
PubID_009	G001	G001	4	0.0309278
PubID_009	G001	G001	4	0
PubID_009	G001	G001	4	0
PubID_009	G001	G001	4	0.0204082
PubID_009	G001	G001	4	0.0309278
PubID_009	G001	G001	4	0
PubID_014	G001	G001	4	0.0102041
PubID_014	G001	G001	4	0
PubID_014	G001	G001	4	0
PubID_023	G001	G001	4	0.0102041
PubID_023	G001	G001	4	0
PubID_023	G001	G001	4	0.0204082
PubID_023	G001	G001	4	0.0515464
PubID_023	G001	G001	4	0
PubID_032	G001	G001	4	0
PubID_032	G001	G001	4	0
PubID_032	G001	G001	4	0
PubID_032	G001	G001	4	0.0103093
PubID_032	G001	G001	4	0
PubID_032	G001	G001	4	0.0103093
PubID_032	G001	G001	4	0
PubID_032	G001	G001	4	0.0306122
PubID_032	G001	G001	4	0
PubID_032	G001	G001	4	0.0102041
PubID_032	G001	G001	4	0.0103093
PubID_032	G001	G001	4	0.0204082
PubID_032	G001	G001	4	0.0102041
PubID_032	G001	G001	4	0
PubID_032	G001	G001	4	0.0618557
PubID_032	G001	G001	4	0.0306122
PubID_032	G001	G001	4	0.0206186
PubID_032	G001	G001	4	0
PubID_032	G001	G001	4	0
PubID_032	G001	G001	4	0.0408163
PubID_032	G001	G001	4	0.0102041
PubID_032	G001	G001	4	0
PubID_032	G001	G001	4	0
PubID_032	G001	G001	4	0.0204082
PubID_032	G001	G001	4	0.0102041
PubID_032	G001	G001	4	0.0102041
PubID_032	G001	G001	4	0.0102041
PubID_032	G001	G001	4	0.0102041
PubID_032	G001	G001	4	0.0408163
PubID_032	G001	G001	4	0
PubID_032	G001	G001	4	0.0204082
PubID_032	G001	G001	4	0
PubID_032	G001	G001	4	0
PubID_032	G001	G001	4	0
PubID_032	G001	G001	4	0
PubID_032	G001	G001	4	0
PubID_032	G001	G001	4	0
PubID_032	G001	G001	4	0.0510204
PubID_032	G001	G001	4	0
PubID_036	G001	G001	4	0.0412371
PubID_036	G001	G001	4	0.0103093
PubID_036	G001	G001	4	0.0309278
PubID_036	G001	G001	4	0
PubID_036	G001	G001	4	0
PubID_036	G001	G001	4	0
PubID_036	G001	G001	4	0.0103093
PubID_036	G001	G001	4	0
PubID_036	G001	G001	4	0
PubID_036	G001	G001	4	0
PubID_036	G001	G001	4	0.0306122
PubID_036	G001	G001	4	0
PubID_046	G001	G001	4	0
PubID_046	G001	G001	4	0
PubID_046	G001	G001	4	0.0204082
PubID_046	G001	G001	4	0
PubID_046	G001	G001	4	0
PubID_046	G001	G001	4	0
PubID_046	G001	G001	4	0.0309278
PubID_047	G001	G001	4	0
PubID_047	G001	G001	4	0
PubID_047	G001	G001	4	0
PubID_047	G001	G001	4	0
PubID_047	G001	G001	4	0
PubID_047	G001	G001	4	0.0408163
PubID_047	G001	G001	4	0
PubID_051	G001	G001	4	0.0102041
PubID_051	G001	G001	4	0.0306122
PubID_051	G001	G001	4	0
PubID_051	G001	G001	4	0.0102041
PubID_056	G001	G001	4	0.0102041
PubID_056	G001	G001	4	0
PubID_056	G001	G001	4	0.0103093
PubID_060	G001	G001	4	0.0103093
PubID_060	G001	G001	4	0.0309278
PubID_060	G001	G001	4	0.0102041
PubID_060	G001	G001	4	0.0204082
PubID_060	G001	G001	4	0
PubID_060	G001	G001	4	0
PubID_060	G001	G001	4	0
PubID_060	G001	G001	4	0
PubID_060	G001	G001	4	0.0104167
PubID_060	G001	G001	4	0.0103093
PubID_060	G001	G001	4	0
PubID_060	G001	G001	4	0
PubID_060	G001	G001	4	0.0103093
PubID_060	G001	G001	4	0
PubID_060	G001	G001	4	0
PubID_060	G001	G001	4	0
PubID_060	G001	G001	4	0.0103093
PubID_060	G001	G001	4	0.0102041
PubID_060	G001	G001	4	0.0102041
PubID_060	G001	G001	4	0
PubID_060	G001	G001	4	0
PubID_060	G001	G001	4	0.0204082
PubID_060	G001	G001	4	0
PubID_060	G001	G001	4	0
PubID_060	G001	G001	4	0
PubID_060	G001	G001	4	0
PubID_060	G001	G001	4	0.0306122
PubID_060	G001	G001	4	0
PubID_060	G001	G001	4	0
PubID_060	G001	G001	4	0.0103093
PubID_060	G001	G001	4	0
PubID_060	G001	G001	4	0
PubID_060	G001	G001	4	0
PubID_060	G001	G001	4	0.0204082
PubID_062	G001	G001	4	0.0204082
PubID_062	G001	G001	4	0.0204082
PubID_062	G001	G001	4	0.0102041
PubID_064	G001	G001	4	0.0309278
PubID_064	G001	G001	4	0.0309278
PubID_064	G001	G001	4	0
PubID_064	G001	G001	4	0
PubID_064	G001	G001	4	0.0102041
PubID_064	G001	G001	4	0
PubID_064	G001	G001	4	0.0206186
PubID_064	G001	G001	4	0
PubID_064	G001	G001	4	0.0408163
PubID_064	G001	G001	4	0
PubID_064	G001	G001	4	0
PubID_064	G001	G001	4	0.0103093
PubID_064	G001	G001	4	0.0103093
PubID_064	G001	G001	4	0
PubID_064	G001	G001	4	0.0206186
PubID_064	G001	G001	4	0.0306122
PubID_064	G001	G001	4	0.0204082
PubID_064	G001	G001	4	0.0408163
PubID_064	G001	G001	4	0
PubID_064	G001	G001	4	0.0206186
PubID_064	G001	G001	4	0
PubID_064	G001	G001	4	0
PubID_064	G001	G001	4	0
PubID_064	G001	G001	4	0.0309278
PubID_064	G001	G001	4	0.0309278
PubID_064	G001	G001	4	0.0206186
PubID_064	G001	G001	4	0.0206186
PubID_064	G001	G001	4	0
PubID_064	G001	G001	4	0
PubID_064	G001	G001	4	0.0309278
PubID_064	G001	G001	4	0
PubID_064	G001	G001	4	0
PubID_068	G001	G001	4	0
PubID_068	G001	G001	4	0
PubID_068	G001	G001	4	0
PubID_068	G001	G001	4	0
PubID_068	G001	G001	4	0
PubID_070	G001	G001	4	0
PubID_070	G001	G001	4	0
PubID_070	G001	G001	4	0
PubID_070	G001	G001	4	0
PubID_070	G001	G001	4	0
PubID_070	G001	G001	4	0
PubID_070	G001	G001	4	0
PubID_070	G001	G001	4	0
PubID_070	G001	G001	4	0.0102041
PubID_070	G001	G001	4	0
PubID_070	G001	G001	4	0
PubID_070	G001	G001	4	0
PubID_070	G001	G001	4	0
PubID_070	G001	G001	4	0
PubID_070	G001	G001	4	0.0408163
PubID_070	G001	G001	4	0.0102041
PubID_070	G001	G001	4	0
PubID_070	G001	G001	4	0
PubID_070	G001	G001	4	0
PubID_070	G001	G001	4	0.0102041
PubID_070	G001	G001	4	0
PubID_070	G001	G001	4	0
PubID_070	G001	G001	4	0
PubID_070	G001	G001	4	0
PubID_070	G001	G001	4	0
PubID_070	G001	G001	4	0
PubID_070	G001	G001	4	0
PubID_070	G001	G001	4	0
PubID_070	G001	G001	4	0.0204082
PubID_070	G001	G001	4	0.0714286
PubID_070	G001	G001	4	0
PubID_070	G001	G001	4	0
PubID_070	G001	G001	4	0
PubID_070	G001	G001	4	0
PubID_070	G001	G001	4	0
PubID_077	G001	G001	4	0.0102041
PubID_077	G001	G001	4	0
PubID_077	G001	G001	4	0
PubID_077	G001	G001	4	0
PubID_077	G001	G001	4	0.0206186
PubID_077	G001	G001	4	0.0204082
PubID_077	G001	G001	4	0.0102041
PubID_079	G001	G001	4	0
PubID_079	G001	G001	4	0
PubID_092	G001	G001	4	0.0103093
PubID_092	G001	G001	4	0.0306122
PubID_092	G001	G001	4	0
PubID_092	G001	G001	4	0
PubID_092	G001	G001	4	0
PubID_092	G001	G001	4	0
PubID_092	G001	G001	4	0
PubID_092	G001	G001	4	0.03125
PubID_092	G001	G001	4	0.0102041
PubID_092	G001	G001	4	0.0306122
PubID_092	G001	G001	4	0
PubID_092	G001	G001	4	0
PubID_092	G001	G001	4	0
PubID_100	G001	G001	4	0.0103093
PubID_100	G001	G001	4	0
PubID_100	G001	G001	4	0.0408163
PubID_100	G001	G001	4	0
PubID_100	G001	G001	4	0
PubID_100	G001	G001	4	0
PubID_100	G001	G001	4	0
PubID_100	G001	G001	4	0.0408163
PubID_100	G001	G001	4	0.0510204
PubID_100	G001	G001	4	0
PubID_100	G001	G001	4	0
PubID_100	G001	G001	4	0.0204082
PubID_100	G001	G001	4	0.134021
PubID_100	G001	G001	4	0.0102041
PubID_100	G001	G001	4	0
PubID_100	G001	G001	4	0
PubID_100	G001	G001	4	0
PubID_100	G001	G001	4	0.0102041
PubID_100	G001	G001	4	0
PubID_100	G001	G001	4	0.0102041
PubID_100	G001	G001	4	0.0206186
PubID_100	G001	G001	4	0
PubID_100	G001	G001	4	0
PubID_100	G001	G001	4	0.0408163
PubID_100	G001	G001	4	0.0306122
PubID_100	G001	G001	4	0.0102041
PubID_100	G001	G001	4	0
PubID_100	G001	G001	4	0
PubID_100	G001	G001	4	0.0510204
PubID_100	G001	G001	4	0
PubID_100	G001	G001	4	0.134021
PubID_100	G001	G001	4	0.0102041
PubID_100	G001	G001	4	0
PubID_100	G001	G001	4	0
PubID_110	G001	G001	4	0.0102041
PubID_110	G001	G001	4	0
PubID_110	G001	G001	4	0.0306122
PubID_110	G001	G001	4	0
PubID_110	G001	G001	4	0.0204082
PubID_110	G001	G001	4	0
PubID_110	G001	G001	4	0.0102041
PubID_112	G001	G001	4	0
PubID_112	G001	G001	4	0.0306122
PubID_112	G001	G001	4	0.0306122
PubID_112	G001	G001	4	0
PubID_112	G001	G001	4	0
PubID_112	G001	G001	4	0
PubID_112	G001	G001	4	0
PubID_112	G001	G001	4	0
PubID_112	G001	G001	4	0.0309278
PubID_112	G001	G001	4	0
PubID_113	G001	G001	4	0.0204082
PubID_113	G001	G001	4	0.0206186
PubID_113	G001	G001	4	0
PubID_113	G001	G001	4	0
PubID_113	G001	G001	4	0
PubID_113	G001	G001	4	0
PubID_113	G001	G001	4	0
PubID_113	G001	G001	4	0
PubID_113	G001	G001	4	0.0408163
PubID_113	G001	G001	4	0.0206186
PubID_113	G001	G001	4	0.0204082
PubID_113	G001	G001	4	0.0102041
PubID_113	G001	G001	4	0
PubID_113	G001	G001	4	0.0204082
PubID_113	G001	G001	4	0
PubID_113	G001	G001	4	0
PubID_113	G001	G001	4	0
PubID_113	G001	G001	4	0.0102041
PubID_113	G001	G001	4	0
PubID_113	G001	G001	4	0.0206186
PubID_113	G001	G001	4	0.0306122
PubID_113	G001	G001	4	0
PubID_113	G001	G001	4	0
PubID_113	G001	G001	4	0.0206186
PubID_113	G001	G001	4	0
PubID_113	G001	G001	4	0
PubID_113	G001	G001	4	0.0204082
PubID_113	G001	G001	4	0.0102041
PubID_113	G001	G001	4	0
PubID_113	G001	G001	4	0
PubID_113	G001	G001	4	0.0103093
PubID_113	G001	G001	4	0.0102041
PubID_113	G001	G001	4	0.0102041
PubID_113	G001	G001	4	0.0102041
PubID_113	G001	G001	4	0
PubID_113	G001	G001	4	0
PubID_114	G001	G001	4	0.0102041
PubID_114	G001	G001	4	0
PubID_114	G001	G001	4	0
PubID_116	G001	G001	4	0
PubID_116	G001	G001	4	0
PubID_116	G001	G001	4	0
PubID_117	G001	G001	4	0
PubID_117	G001	G001	4	0
PubID_117	G001	G001	4	0
PubID_117	G001	G001	4	0
PubID_117	G001	G001	4	0
PubID_117	G001	G001	4	0
PubID_151	G001	G001	4	0.0306122
PubID_151	G001	G001	4	0.0102041
PubID_151	G001	G001	4	0.0102041
PubID_151	G001	G001	4	0.0408163
PubID_151	G001	G001	4	0.0306122
PubID_151	G001	G001	4	0.0510204
PubID_151	G001	G001	4	0.0306122
PubID_151	G001	G001	4	0.0102041
PubID_151	G001	G001	4	0.0204082
PubID_151	G001	G001	4	0.0306122
PubID_151	G001	G001	4	0.0102041
PubID_151	G001	G001	4	0.0102041
PubID_151	G001	G001	4	0.0102041
PubID_151	G001	G001	4	0.0102041
PubID_151	G001	G001	4	0.0927835
PubID_151	G001	G001	4	0.0412371
PubID_151	G001	G001	4	0
PubID_151	G001	G001	4	0.0102041
PubID_151	G001	G001	4	0.0206186
PubID_151	G001	G001	4	0.0102041
PubID_151	G001	G001	4	0.0204082
PubID_151	G001	G001	4	0.0204082
PubID_151	G001	G001	4	0.0102041
PubID_151	G001	G001	4	0.0102041
PubID_151	G001	G001	4	0.0103093
PubID_153	G001	G001	4	0
PubID_153	G001	G001	4	0
PubID_153	G001	G001	4	0
PubID_153	G001	G001	4	0
PubID_154	G001	G001	4	0.0204082
PubID_154	G001	G001	4	0
PubID_163	G001	G001	4	0
PubID_163	G001	G001	4	0.0204082
PubID_163	G001	G001	4	0.0102041
PubID_163	G001	G001	4	0
PubID_163	G001	G001	4	0.0408163
PubID_163	G001	G001	4	0.0309278
PubID_172	G001	G001	4	0.0104167
PubID_172	G001	G001	4	0
PubID_172	G001	G001	4	0
PubID_172	G001	G001	4	0
PubID_172	G001	G001	4	0
PubID_172	G001	G001	4	0.0714286
PubID_172	G001	G001	4	0
PubID_177	G001	G001	4	0
PubID_177	G001	G001	4	0
PubID_177	G001	G001	4	0.0103093
PubID_177	G001	G001	4	0
PubID_177	G001	G001	4	0
PubID_177	G001	G001	4	0
PubID_177	G001	G001	4	0.0102041
PubID_177	G001	G001	4	0.0102041
PubID_177	G001	G001	4	0
PubID_177	G001	G001	4	0
PubID_177	G001	G001	4	0
PubID_177	G001	G001	4	0
PubID_177	G001	G001	4	0
PubID_177	G001	G001	4	0.0206186
PubID_177	G001	G001	4	0
PubID_177	G001	G001	4	0
PubID_177	G001	G001	4	0
PubID_177	G001	G001	4	0
PubID_177	G001	G001	4	0
PubID_177	G001	G001	4	0
PubID_177	G001	G001	4	0.0102041
PubID_177	G001	G001	4	0.0102041
PubID_177	G001	G001	4	0.0102041
PubID_177	G001	G001	4	0
PubID_177	G001	G001	4	0
PubID_177	G001	G001	4	0
PubID_177	G001	G001	4	0.0204082
PubID_187	G001	G001	4	0
PubID_187	G001	G001	4	0
PubID_187	G001	G001	4	0
PubID_187	G001	G001	4	0.0102041
PubID_187	G001	G001	4	0.0103093
PubID_187	G001	G001	4	0
PubID_187	G001	G001	4	0.0309278
PubID_191	G001	G001	4	0.0206186
PubID_191	G001	G001	4	0.0204082
PubID_191	G001	G001	4	0.0206186
PubID_191	G001	G001	4	0
PubID_191	G001	G001	4	0
PubID_191	G001	G001	4	0
PubID_191	G001	G001	4	0.0204082
PubID_191	G001	G001	4	0.0309278
PubID_193	G001	G001	4	0.0206186
PubID_193	G001	G001	4	0.0412371
PubID_193	G001	G001	4	0
PubID_193	G001	G001	4	0.0102041
PubID_193	G001	G001	4	0.0306122
PubID_193	G001	G001	4	0.0206186
PubID_193	G001	G001	4	0.0102041
PubID_193	G001	G001	4	0
PubID_193	G001	G001	4	0.0204082
PubID_193	G001	G001	4	0
PubID_193	G001	G001	4	0
PubID_193	G001	G001	4	0
PubID_193	G001	G001	4	0.0412371
PubID_193	G001	G001	4	0.0206186
PubID_193	G001	G001	4	0.0306122
PubID_193	G001	G001	4	0.0204082
PubID_193	G001	G001	4	0.0102041
PubID_193	G001	G001	4	0
PubID_193	G001	G001	4	0
PubID_193	G001	G001	4	0.0102041
PubID_193	G001	G001	4	0
PubID_193	G001	G001	4	0.0206186
PubID_193	G001	G001	4	0.0102041
PubID_193	G001	G001	4	0
PubID_193	G001	G001	4	0.0204082
PubID_193	G001	G001	4	0
PubID_193	G001	G001	4	0.0204082
PubID_193	G001	G001	4	0
PubID_193	G001	G001	4	0.0102041
PubID_193	G001	G001	4	0.0204082
PubID_193	G001	G001	4	0.0206186
PubID_193	G001	G001	4	0.0102041
PubID_193	G001	G001	4	0
PubID_193	G001	G001	4	0.0204082
PubID_193	G001	G001	4	0.0306122
PubID_193	G001	G001	4	0
PubID_193	G001	G001	4	0
PubID_193	G001	G001	4	0.0103093
PubID_193	G001	G001	4	0
PubID_193	G001	G001	4	0.0204082
PubID_005	G001	G001	8	0
PubID_009	G001	G001	8	0
PubID_009	G001	G001	8	0
PubID_009	G001	G001	8	0.0206186
PubID_009	G001	G001	8	0.0618557
PubID_009	G001	G001	8	0.0204082
PubID_009	G001	G001	8	0
PubID_009	G001	G001	8	0
PubID_014	G001	G001	8	0
PubID_014	G001	G001	8	0
PubID_023	G001	G001	8	0.0510204
PubID_023	G001	G001	8	0.0306122
PubID_023	G001	G001	8	0
PubID_023	G001	G001	8	0
PubID_032	G001	G001	8	0.0102041
PubID_032	G001	G001	8	0.0412371
PubID_032	G001	G001	8	0.0104167
PubID_032	G001	G001	8	0
PubID_032	G001	G001	8	0.0104167
PubID_032	G001	G001	8	0
PubID_032	G001	G001	8	0
PubID_032	G001	G001	8	0.0612245
PubID_036	G001	G001	8	0.0510204
PubID_036	G001	G001	8	0.0510204
PubID_036	G001	G001	8	0.0714286
PubID_036	G001	G001	8	0.0103093
PubID_036	G001	G001	8	0.0204082
PubID_036	G001	G001	8	0.0309278
PubID_036	G001	G001	8	0.0309278
PubID_036	G001	G001	8	0.0612245
PubID_036	G001	G001	8	0.0206186
PubID_036	G001	G001	8	0.0103093
PubID_046	G001	G001	8	0
PubID_047	G001	G001	8	0.0102041
PubID_051	G001	G001	8	0.0306122
PubID_056	G001	G001	8	0.0306122
PubID_056	G001	G001	8	0.0102041
PubID_060	G001	G001	8	0.0204082
PubID_060	G001	G001	8	0.0306122
PubID_060	G001	G001	8	0.0412371
PubID_060	G001	G001	8	0.0309278
PubID_060	G001	G001	8	0.0102041
PubID_060	G001	G001	8	0
PubID_060	G001	G001	8	0.0204082
PubID_060	G001	G001	8	0.0309278
PubID_060	G001	G001	8	0.0510204
PubID_060	G001	G001	8	0.0714286
PubID_060	G001	G001	8	0.0408163
PubID_060	G001	G001	8	0
PubID_060	G001	G001	8	0.0612245
PubID_060	G001	G001	8	0
PubID_060	G001	G001	8	0.0306122
PubID_060	G001	G001	8	0.0408163
PubID_060	G001	G001	8	0.0206186
PubID_060	G001	G001	8	0.0306122
PubID_060	G001	G001	8	0.0309278
PubID_060	G001	G001	8	0.0510204
PubID_060	G001	G001	8	0.0103093
PubID_060	G001	G001	8	0.0102041
PubID_060	G001	G001	8	0
PubID_060	G001	G001	8	0.0515464
PubID_060	G001	G001	8	0.0309278
PubID_060	G001	G001	8	0.0309278
PubID_060	G001	G001	8	0.0206186
PubID_060	G001	G001	8	0
PubID_060	G001	G001	8	0.0309278
PubID_060	G001	G001	8	0.0612245
PubID_060	G001	G001	8	0.0408163
PubID_060	G001	G001	8	0.0306122
PubID_060	G001	G001	8	0.0306122
PubID_060	G001	G001	8	0.0408163
PubID_060	G001	G001	8	0.0408163
PubID_060	G001	G001	8	0.0918367
PubID_060	G001	G001	8	0
PubID_062	G001	G001	8	0.0102041
PubID_062	G001	G001	8	0
PubID_062	G001	G001	8	0.0204082
PubID_064	G001	G001	8	0.0824742
PubID_064	G001	G001	8	0.0102041
PubID_064	G001	G001	8	0.0408163
PubID_064	G001	G001	8	0.0510204
PubID_064	G001	G001	8	0.0206186
PubID_064	G001	G001	8	0.0103093
PubID_064	G001	G001	8	0
PubID_064	G001	G001	8	0.0309278
PubID_064	G001	G001	8	0.0102041
PubID_064	G001	G001	8	0.0918367
PubID_064	G001	G001	8	0
PubID_064	G001	G001	8	0.0306122
PubID_064	G001	G001	8	0.0515464
PubID_064	G001	G001	8	0
PubID_064	G001	G001	8	0.0102041
PubID_064	G001	G001	8	0
PubID_064	G001	G001	8	0.0408163
PubID_064	G001	G001	8	0.0102041
PubID_064	G001	G001	8	0.0306122
PubID_064	G001	G001	8	0.0510204
PubID_064	G001	G001	8	0
PubID_064	G001	G001	8	0.0102041
PubID_064	G001	G001	8	0.0515464
PubID_068	G001	G001	8	0
PubID_068	G001	G001	8	0
PubID_068	G001	G001	8	0
PubID_068	G001	G001	8	0.0102041
PubID_070	G001	G001	8	0.0306122
PubID_070	G001	G001	8	0
PubID_070	G001	G001	8	0
PubID_070	G001	G001	8	0
PubID_070	G001	G001	8	0
PubID_070	G001	G001	8	0
PubID_070	G001	G001	8	0
PubID_070	G001	G001	8	0.0204082
PubID_070	G001	G001	8	0.0204082
PubID_070	G001	G001	8	0
PubID_070	G001	G001	8	0.0102041
PubID_070	G001	G001	8	0
PubID_070	G001	G001	8	0
PubID_070	G001	G001	8	0
PubID_070	G001	G001	8	0
PubID_070	G001	G001	8	0.0102041
PubID_070	G001	G001	8	0
PubID_070	G001	G001	8	0.0102041
PubID_070	G001	G001	8	0
PubID_070	G001	G001	8	0.0306122
PubID_070	G001	G001	8	0
PubID_070	G001	G001	8	0.0714286
PubID_070	G001	G001	8	0
PubID_070	G001	G001	8	0
PubID_070	G001	G001	8	0
PubID_070	G001	G001	8	0
PubID_070	G001	G001	8	0
PubID_070	G001	G001	8	0
PubID_077	G001	G001	8	0
PubID_077	G001	G001	8	0
PubID_077	G001	G001	8	0.0102041
PubID_077	G001	G001	8	0.0816327
PubID_077	G001	G001	8	0.0309278
PubID_077	G001	G001	8	0.0408163
PubID_077	G001	G001	8	0
PubID_077	G001	G001	8	0.0204082
PubID_092	G001	G001	8	0.0204082
PubID_092	G001	G001	8	0.0102041
PubID_092	G001	G001	8	0.0412371
PubID_092	G001	G001	8	0.0510204
PubID_092	G001	G001	8	0.0515464
PubID_092	G001	G001	8	0.0306122
PubID_092	G001	G001	8	0.0816327
PubID_092	G001	G001	8	0.0408163
PubID_092	G001	G001	8	0.0721649
PubID_092	G001	G001	8	0.0510204
PubID_092	G001	G001	8	0.0306122
PubID_092	G001	G001	8	0.122449
PubID_092	G001	G001	8	0
PubID_092	G001	G001	8	0.0515464
PubID_092	G001	G001	8	0.0103093
PubID_092	G001	G001	8	0.0816327
PubID_092	G001	G001	8	0
PubID_092	G001	G001	8	0
PubID_092	G001	G001	8	0.0408163
PubID_100	G001	G001	8	0.0408163
PubID_100	G001	G001	8	0
PubID_100	G001	G001	8	0
PubID_100	G001	G001	8	0.0309278
PubID_100	G001	G001	8	0
PubID_100	G001	G001	8	0
PubID_100	G001	G001	8	0
PubID_100	G001	G001	8	0
PubID_100	G001	G001	8	0.0306122
PubID_100	G001	G001	8	0
PubID_100	G001	G001	8	0.0102041
PubID_100	G001	G001	8	0
PubID_100	G001	G001	8	0.0510204
PubID_100	G001	G001	8	0
PubID_100	G001	G001	8	0.0306122
PubID_100	G001	G001	8	0.0306122
PubID_100	G001	G001	8	0.0103093
PubID_100	G001	G001	8	0.0412371
PubID_100	G001	G001	8	0
PubID_100	G001	G001	8	0
PubID_100	G001	G001	8	0
PubID_100	G001	G001	8	0.0510204
PubID_100	G001	G001	8	0.0102041
PubID_100	G001	G001	8	0.0306122
PubID_100	G001	G001	8	0.0306122
PubID_100	G001	G001	8	0
PubID_110	G001	G001	8	0
PubID_110	G001	G001	8	0
PubID_110	G001	G001	8	0.0204082
PubID_110	G001	G001	8	0.0408163
PubID_110	G001	G001	8	0
PubID_112	G001	G001	8	0.0102041
PubID_112	G001	G001	8	0
PubID_112	G001	G001	8	0
PubID_112	G001	G001	8	0
PubID_112	G001	G001	8	0.0408163
PubID_112	G001	G001	8	0
PubID_112	G001	G001	8	0
PubID_112	G001	G001	8	0.0103093
PubID_112	G001	G001	8	0
PubID_112	G001	G001	8	0
PubID_112	G001	G001	8	0
PubID_112	G001	G001	8	0
PubID_112	G001	G001	8	0
PubID_112	G001	G001	8	0
PubID_112	G001	G001	8	0
PubID_112	G001	G001	8	0.0306122
PubID_112	G001	G001	8	0
PubID_112	G001	G001	8	0
PubID_113	G001	G001	8	0.0102041
PubID_113	G001	G001	8	0.0102041
PubID_113	G001	G001	8	0.0204082
PubID_113	G001	G001	8	0.0309278
PubID_113	G001	G001	8	0
PubID_113	G001	G001	8	0.0102041
PubID_113	G001	G001	8	0
PubID_113	G001	G001	8	0.0612245
PubID_113	G001	G001	8	0.0102041
PubID_113	G001	G001	8	0.0510204
PubID_113	G001	G001	8	0
PubID_113	G001	G001	8	0.0206186
PubID_113	G001	G001	8	0.0208333
PubID_113	G001	G001	8	0.0309278
PubID_113	G001	G001	8	0.0412371
PubID_113	G001	G001	8	0
PubID_113	G001	G001	8	0.0510204
PubID_113	G001	G001	8	0.0408163
PubID_113	G001	G001	8	0
PubID_113	G001	G001	8	0
PubID_113	G001	G001	8	0.0408163
PubID_113	G001	G001	8	0.0204082
PubID_113	G001	G001	8	0.0412371
PubID_113	G001	G001	8	0.0891089
PubID_113	G001	G001	8	0.0204082
PubID_113	G001	G001	8	0.0206186
PubID_113	G001	G001	8	0
PubID_113	G001	G001	8	0.0306122
PubID_113	G001	G001	8	0
PubID_113	G001	G001	8	0.0105263
PubID_113	G001	G001	8	0.0102041
PubID_113	G001	G001	8	0
PubID_113	G001	G001	8	0.0714286
PubID_113	G001	G001	8	0.0816327
PubID_116	G001	G001	8	0.0204082
PubID_116	G001	G001	8	0
PubID_116	G001	G001	8	0.0510204
PubID_116	G001	G001	8	0.0102041
PubID_116	G001	G001	8	0.0204082
PubID_116	G001	G001	8	0
PubID_116	G001	G001	8	0.0306122
PubID_116	G001	G001	8	0.0102041
PubID_117	G001	G001	8	0
PubID_117	G001	G001	8	0.0408163
PubID_117	G001	G001	8	0.0510204
PubID_117	G001	G001	8	0.0612245
PubID_117	G001	G001	8	0
PubID_117	G001	G001	8	0.0306122
PubID_117	G001	G001	8	0.0204082
PubID_117	G001	G001	8	0
PubID_117	G001	G001	8	0
PubID_117	G001	G001	8	0.0612245
PubID_117	G001	G001	8	0.0306122
PubID_151	G001	G001	8	0
PubID_151	G001	G001	8	0.0510204
PubID_151	G001	G001	8	0.0206186
PubID_151	G001	G001	8	0.0306122
PubID_151	G001	G001	8	0.0918367
PubID_151	G001	G001	8	0.0918367
PubID_151	G001	G001	8	0.0204082
PubID_151	G001	G001	8	0.0204082
PubID_151	G001	G001	8	0
PubID_151	G001	G001	8	0.0102041
PubID_151	G001	G001	8	0.0102041
PubID_151	G001	G001	8	0.0102041
PubID_151	G001	G001	8	0.0102041
PubID_151	G001	G001	8	0.0204082
PubID_151	G001	G001	8	0.0306122
PubID_151	G001	G001	8	0.0102041
PubID_151	G001	G001	8	0.0204082
PubID_151	G001	G001	8	0
PubID_153	G001	G001	8	0.0306122
PubID_154	G001	G001	8	0
PubID_154	G001	G001	8	0.0618557
PubID_154	G001	G001	8	0.0510204
PubID_154	G001	G001	8	0.0204082
PubID_154	G001	G001	8	0
PubID_154	G001	G001	8	0.0102041
PubID_163	G001	G001	8	0.0206186
PubID_163	G001	G001	8	0.0204082
PubID_163	G001	G001	8	0.0510204
PubID_163	G001	G001	8	0.0204082
PubID_177	G001	G001	8	0
PubID_177	G001	G001	8	0.0721649
PubID_177	G001	G001	8	0
PubID_177	G001	G001	8	0.0204082
PubID_177	G001	G001	8	0.0204082
PubID_177	G001	G001	8	0.0102041
PubID_177	G001	G001	8	0.0204082
PubID_177	G001	G001	8	0.0306122
PubID_177	G001	G001	8	0
PubID_177	G001	G001	8	0
PubID_177	G001	G001	8	0.0204082
PubID_177	G001	G001	8	0
PubID_187	G001	G001	8	0
PubID_187	G001	G001	8	0
PubID_187	G001	G001	8	0.0306122
PubID_187	G001	G001	8	0
PubID_191	G001	G001	8	0.0412371
PubID_191	G001	G001	8	0.0103093
PubID_191	G001	G001	8	0.0510204
PubID_191	G001	G001	8	0
PubID_191	G001	G001	8	0
PubID_191	G001	G001	8	0.0515464
PubID_191	G001	G001	8	0.0306122
PubID_191	G001	G001	8	0.0306122
PubID_191	G001	G001	8	0.0408163
PubID_191	G001	G001	8	0.0306122
PubID_191	G001	G001	8	0
PubID_193	G001	G001	8	0.0824742
PubID_193	G001	G001	8	0.0408163
PubID_193	G001	G001	8	0.0102041
PubID_193	G001	G001	8	0
PubID_193	G001	G001	8	0
PubID_193	G001	G001	8	0.0204082
PubID_193	G001	G001	8	0
PubID_193	G001	G001	8	0.0204082
PubID_193	G001	G001	8	0.0103093
PubID_193	G001	G001	8	0.0306122
PubID_193	G001	G001	8	0.0102041
PubID_193	G001	G001	8	0
PubID_193	G001	G001	8	0.0412371
PubID_193	G001	G001	8	0
PubID_193	G001	G001	8	0
PubID_193	G001	G001	8	0.0103093
PubID_193	G001	G001	8	0.0103093
PubID_005	G001	G001	10	0
PubID_005	G001	G001	10	0.0204082
PubID_005	G001	G001	10	0
PubID_005	G001	G001	10	0
PubID_005	G001	G001	10	0.0102041
PubID_005	G001	G001	10	0.0510204
PubID_005	G001	G001	10	0
PubID_005	G001	G001	10	0.0306122
PubID_005	G001	G001	10	0
PubID_009	G001	G001	10	0.0204082
PubID_009	G001	G001	10	0.0510204
PubID_009	G001	G001	10	0
PubID_009	G001	G001	10	0
PubID_009	G001	G001	10	0.0612245
PubID_009	G001	G001	10	0.0816327
PubID_009	G001	G001	10	0.0102041
PubID_009	G001	G001	10	0.0204082
PubID_009	G001	G001	10	0
PubID_009	G001	G001	10	0.0306122
PubID_009	G001	G001	10	0
PubID_009	G001	G001	10	0.0206186
PubID_009	G001	G001	10	0.0102041
PubID_009	G001	G001	10	0
PubID_009	G001	G001	10	0.0102041
PubID_014	G001	G001	10	0.0102041
PubID_014	G001	G001	10	0.0102041
PubID_014	G001	G001	10	0.0102041
PubID_014	G001	G001	10	0.0102041
PubID_014	G001	G001	10	0.0102041
PubID_014	G001	G001	10	0.0306122
PubID_014	G001	G001	10	0.0204082
PubID_014	G001	G001	10	0.0408163
PubID_014	G001	G001	10	0.0408163
PubID_014	G001	G001	10	0.0306122
PubID_014	G001	G001	10	0.0306122
PubID_014	G001	G001	10	0.0102041
PubID_014	G001	G001	10	0.0102041
PubID_023	G001	G001	10	0.0204082
PubID_023	G001	G001	10	0
PubID_023	G001	G001	10	0.0412371
PubID_023	G001	G001	10	0.0102041
PubID_023	G001	G001	10	0
PubID_023	G001	G001	10	0.0309278
PubID_023	G001	G001	10	0.0306122
PubID_023	G001	G001	10	0.0204082
PubID_023	G001	G001	10	0
PubID_023	G001	G001	10	0.0714286
PubID_023	G001	G001	10	0.0204082
PubID_023	G001	G001	10	0.0412371
PubID_023	G001	G001	10	0.0206186
PubID_023	G001	G001	10	0
PubID_023	G001	G001	10	0.0103093
PubID_023	G001	G001	10	0
PubID_023	G001	G001	10	0
PubID_023	G001	G001	10	0.0204082
PubID_023	G001	G001	10	0
PubID_023	G001	G001	10	0.0204082
PubID_032	G001	G001	10	0.0515464
PubID_032	G001	G001	10	0.0102041
PubID_032	G001	G001	10	0.0412371
PubID_032	G001	G001	10	0.0306122
PubID_032	G001	G001	10	0
PubID_032	G001	G001	10	0.0510204
PubID_032	G001	G001	10	0.0204082
PubID_032	G001	G001	10	0.0204082
PubID_032	G001	G001	10	0.0618557
PubID_032	G001	G001	10	0.0515464
PubID_032	G001	G001	10	0.0408163
PubID_032	G001	G001	10	0.0824742
PubID_032	G001	G001	10	0.0721649
PubID_032	G001	G001	10	0.0510204
PubID_032	G001	G001	10	0.0408163
PubID_032	G001	G001	10	0.0309278
PubID_036	G001	G001	10	0.0618557
PubID_036	G001	G001	10	0.0824742
PubID_036	G001	G001	10	0
PubID_036	G001	G001	10	0.0612245
PubID_036	G001	G001	10	0.0408163
PubID_036	G001	G001	10	0.0408163
PubID_036	G001	G001	10	0.0102041
PubID_036	G001	G001	10	0.0612245
PubID_036	G001	G001	10	0.0515464
PubID_036	G001	G001	10	0.0206186
PubID_036	G001	G001	10	0.0510204
PubID_036	G001	G001	10	0.0103093
PubID_036	G001	G001	10	0.0103093
PubID_046	G001	G001	10	0.0510204
PubID_046	G001	G001	10	0.0510204
PubID_046	G001	G001	10	0.0306122
PubID_046	G001	G001	10	0.0515464
PubID_046	G001	G001	10	0.0306122
PubID_046	G001	G001	10	0.0816327
PubID_046	G001	G001	10	0.0515464
PubID_046	G001	G001	10	0.0412371
PubID_046	G001	G001	10	0.0408163
PubID_046	G001	G001	10	0
PubID_046	G001	G001	10	0.0412371
PubID_046	G001	G001	10	0.0510204
PubID_046	G001	G001	10	0.0714286
PubID_046	G001	G001	10	0
PubID_046	G001	G001	10	0.0918367
PubID_046	G001	G001	10	0.0103093
PubID_046	G001	G001	10	0.0824742
PubID_046	G001	G001	10	0.0714286
PubID_046	G001	G001	10	0
PubID_046	G001	G001	10	0.0412371
PubID_046	G001	G001	10	0.0206186
PubID_046	G001	G001	10	0
PubID_046	G001	G001	10	0
PubID_046	G001	G001	10	0.195876
PubID_046	G001	G001	10	0
PubID_046	G001	G001	10	0.0714286
PubID_046	G001	G001	10	0.0618557
PubID_046	G001	G001	10	0.0515464
PubID_046	G001	G001	10	0.0618557
PubID_046	G001	G001	10	0.0510204
PubID_046	G001	G001	10	0
PubID_047	G001	G001	10	0.0714286
PubID_047	G001	G001	10	0.0510204
PubID_047	G001	G001	10	0.0515464
PubID_047	G001	G001	10	0.0510204
PubID_047	G001	G001	10	0
PubID_047	G001	G001	10	0
PubID_047	G001	G001	10	0.0412371
PubID_047	G001	G001	10	0.0306122
PubID_047	G001	G001	10	0
PubID_047	G001	G001	10	0
PubID_047	G001	G001	10	0.0918367
PubID_047	G001	G001	10	0.0102041
PubID_047	G001	G001	10	0.0408163
PubID_047	G001	G001	10	0.0408163
PubID_047	G001	G001	10	0.0515464
PubID_047	G001	G001	10	0.0412371
PubID_047	G001	G001	10	0.0206186
PubID_047	G001	G001	10	0.0206186
PubID_047	G001	G001	10	0.0306122
PubID_047	G001	G001	10	0.0309278
PubID_047	G001	G001	10	0.0204082
PubID_047	G001	G001	10	0.0412371
PubID_051	G001	G001	10	0.0102041
PubID_051	G001	G001	10	0.0204082
PubID_051	G001	G001	10	0.0510204
PubID_051	G001	G001	10	0.0306122
PubID_051	G001	G001	10	0.0510204
PubID_051	G001	G001	10	0.0408163
PubID_051	G001	G001	10	0.0408163
PubID_051	G001	G001	10	0.103093
PubID_051	G001	G001	10	0.0816327
PubID_051	G001	G001	10	0.0612245
PubID_051	G001	G001	10	0.0714286
PubID_051	G001	G001	10	0.0408163
PubID_051	G001	G001	10	0.0824742
PubID_051	G001	G001	10	0.0408163
PubID_051	G001	G001	10	0.0408163
PubID_051	G001	G001	10	0.0204082
PubID_051	G001	G001	10	0.0204082
PubID_051	G001	G001	10	0.0408163
PubID_051	G001	G001	10	0.0306122
PubID_051	G001	G001	10	0.0306122
PubID_051	G001	G001	10	0.0408163
PubID_051	G001	G001	10	0.0306122
PubID_051	G001	G001	10	0.0408163
PubID_051	G001	G001	10	0.0102041
PubID_051	G001	G001	10	0.0510204
PubID_051	G001	G001	10	0.0918367
PubID_051	G001	G001	10	0.0204082
PubID_051	G001	G001	10	0.0824742
PubID_051	G001	G001	10	0.0824742
PubID_051	G001	G001	10	0.0306122
PubID_051	G001	G001	10	0.0306122
PubID_051	G001	G001	10	0.0309278
PubID_051	G001	G001	10	0.0102041
PubID_051	G001	G001	10	0.0510204
PubID_051	G001	G001	10	0.0306122
PubID_051	G001	G001	10	0.0206186
PubID_051	G001	G001	10	0.0412371
PubID_051	G001	G001	10	0.0510204
PubID_051	G001	G001	10	0.0408163
PubID_051	G001	G001	10	0.0306122
PubID_056	G001	G001	10	0.0612245
PubID_056	G001	G001	10	0.0102041
PubID_056	G001	G001	10	0.0102041
PubID_056	G001	G001	10	0.0204082
PubID_056	G001	G001	10	0.0206186
PubID_056	G001	G001	10	0.0309278
PubID_056	G001	G001	10	0.0102041
PubID_056	G001	G001	10	0.0204082
PubID_056	G001	G001	10	0.0204082
PubID_056	G001	G001	10	0.0408163
PubID_056	G001	G001	10	0
PubID_056	G001	G001	10	0.0206186
PubID_056	G001	G001	10	0.0206186
PubID_056	G001	G001	10	0.0206186
PubID_056	G001	G001	10	0.0204082
PubID_056	G001	G001	10	0.0204082
PubID_056	G001	G001	10	0.0204082
PubID_056	G001	G001	10	0.0102041
PubID_056	G001	G001	10	0.0510204
PubID_056	G001	G001	10	0.0102041
PubID_056	G001	G001	10	0.0412371
PubID_060	G001	G001	10	0.0306122
PubID_060	G001	G001	10	0.0816327
PubID_060	G001	G001	10	0.0103093
PubID_060	G001	G001	10	0.0204082
PubID_060	G001	G001	10	0
PubID_060	G001	G001	10	0.0102041
PubID_060	G001	G001	10	0.0306122
PubID_060	G001	G001	10	0.0206186
PubID_060	G001	G001	10	0.0306122
PubID_060	G001	G001	10	0.0306122
PubID_060	G001	G001	10	0.0408163
PubID_060	G001	G001	10	0.0103093
PubID_060	G001	G001	10	0.0412371
PubID_060	G001	G001	10	0.0412371
PubID_060	G001	G001	10	0.0309278
PubID_060	G001	G001	10	0.0309278
PubID_062	G001	G001	10	0.0102041
PubID_062	G001	G001	10	0.0204082
PubID_062	G001	G001	10	0.0204082
PubID_062	G001	G001	10	0.0408163
PubID_062	G001	G001	10	0.0309278
PubID_062	G001	G001	10	0.0612245
PubID_062	G001	G001	10	0.0408163
PubID_062	G001	G001	10	0.0918367
PubID_062	G001	G001	10	0.0408163
PubID_062	G001	G001	10	0.0412371
PubID_062	G001	G001	10	0.0309278
PubID_062	G001	G001	10	0.0208333
PubID_062	G001	G001	10	0.0510204
PubID_062	G001	G001	10	0.0103093
PubID_062	G001	G001	10	0.0306122
PubID_062	G001	G001	10	0
PubID_062	G001	G001	10	0.0618557
PubID_062	G001	G001	10	0
PubID_064	G001	G001	10	0.0612245
PubID_064	G001	G001	10	0.0510204
PubID_064	G001	G001	10	0.0618557
PubID_064	G001	G001	10	0.0510204
PubID_064	G001	G001	10	0.0515464
PubID_064	G001	G001	10	0
PubID_064	G001	G001	10	0.0510204
PubID_064	G001	G001	10	0.0102041
PubID_064	G001	G001	10	0.0721649
PubID_064	G001	G001	10	0.0408163
PubID_064	G001	G001	10	0.0309278
PubID_064	G001	G001	10	0.0102041
PubID_064	G001	G001	10	0.0510204
PubID_064	G001	G001	10	0
PubID_064	G001	G001	10	0.0515464
PubID_064	G001	G001	10	0
PubID_064	G001	G001	10	0.0408163
PubID_064	G001	G001	10	0.0306122
PubID_064	G001	G001	10	0.0408163
PubID_064	G001	G001	10	0.0204082
PubID_064	G001	G001	10	0
PubID_064	G001	G001	10	0
PubID_070	G001	G001	10	0.0306122
PubID_070	G001	G001	10	0.0103093
PubID_070	G001	G001	10	0.0102041
PubID_070	G001	G001	10	0
PubID_070	G001	G001	10	0.0103093
PubID_070	G001	G001	10	0.0206186
PubID_070	G001	G001	10	0.0204082
PubID_070	G001	G001	10	0.0103093
PubID_070	G001	G001	10	0
PubID_070	G001	G001	10	0.0204082
PubID_070	G001	G001	10	0.0102041
PubID_070	G001	G001	10	0.0102041
PubID_070	G001	G001	10	0
PubID_070	G001	G001	10	0
PubID_070	G001	G001	10	0
PubID_070	G001	G001	10	0.0102041
PubID_070	G001	G001	10	0
PubID_070	G001	G001	10	0
PubID_077	G001	G001	10	0.0204082
PubID_077	G001	G001	10	0.0816327
PubID_077	G001	G001	10	0.0103093
PubID_079	G001	G001	10	0.0714286
PubID_079	G001	G001	10	0.0206186
PubID_079	G001	G001	10	0.0510204
PubID_079	G001	G001	10	0.0204082
PubID_079	G001	G001	10	0.0612245
PubID_079	G001	G001	10	0.0103093
PubID_079	G001	G001	10	0.0102041
PubID_079	G001	G001	10	0.0309278
PubID_079	G001	G001	10	0.0102041
PubID_079	G001	G001	10	0.0102041
PubID_079	G001	G001	10	0.0510204
PubID_079	G001	G001	10	0.0510204
PubID_079	G001	G001	10	0.0714286
PubID_079	G001	G001	10	0.0309278
PubID_079	G001	G001	10	0.0515464
PubID_079	G001	G001	10	0.0206186
PubID_079	G001	G001	10	0.103093
PubID_079	G001	G001	10	0.103093
PubID_092	G001	G001	10	0.0714286
PubID_092	G001	G001	10	0.0103093
PubID_092	G001	G001	10	0.0408163
PubID_092	G001	G001	10	0.0612245
PubID_092	G001	G001	10	0.0408163
PubID_092	G001	G001	10	0.0714286
PubID_092	G001	G001	10	0.0714286
PubID_092	G001	G001	10	0.0306122
PubID_092	G001	G001	10	0.0612245
PubID_092	G001	G001	10	0.0721649
PubID_092	G001	G001	10	0.0618557
PubID_092	G001	G001	10	0.0408163
PubID_092	G001	G001	10	0.0510204
PubID_092	G001	G001	10	0.0515464
PubID_092	G001	G001	10	0.0927835
PubID_092	G001	G001	10	0.0412371
PubID_092	G001	G001	10	0.0515464
PubID_092	G001	G001	10	0.0102041
PubID_092	G001	G001	10	0.0612245
PubID_092	G001	G001	10	0.102041
PubID_092	G001	G001	10	0.0618557
PubID_092	G001	G001	10	0.0618557
PubID_092	G001	G001	10	0.102041
PubID_092	G001	G001	10	0.0102041
PubID_092	G001	G001	10	0.0515464
PubID_092	G001	G001	10	0.0714286
PubID_092	G001	G001	10	0.0714286
PubID_092	G001	G001	10	0.0714286
PubID_092	G001	G001	10	0.0412371
PubID_092	G001	G001	10	0.0102041
PubID_092	G001	G001	10	0.0309278
PubID_092	G001	G001	10	0.0515464
PubID_092	G001	G001	10	0.0103093
PubID_100	G001	G001	10	0.0612245
PubID_100	G001	G001	10	0.0408163
PubID_100	G001	G001	10	0.0102041
PubID_100	G001	G001	10	0.0306122
PubID_100	G001	G001	10	0.0103093
PubID_100	G001	G001	10	0.0618557
PubID_100	G001	G001	10	0.0306122
PubID_100	G001	G001	10	0.0204082
PubID_100	G001	G001	10	0.0204082
PubID_100	G001	G001	10	0.0102041
PubID_100	G001	G001	10	0.0408163
PubID_100	G001	G001	10	0.0306122
PubID_100	G001	G001	10	0.0309278
PubID_100	G001	G001	10	0.0306122
PubID_100	G001	G001	10	0.0306122
PubID_100	G001	G001	10	0
PubID_100	G001	G001	10	0.0204082
PubID_100	G001	G001	10	0.0102041
PubID_100	G001	G001	10	0.0306122
PubID_100	G001	G001	10	0.0204082
PubID_100	G001	G001	10	0.0510204
PubID_100	G001	G001	10	0
PubID_100	G001	G001	10	0.0206186
PubID_110	G001	G001	10	0.0309278
PubID_110	G001	G001	10	0
PubID_110	G001	G001	10	0.0102041
PubID_110	G001	G001	10	0.0306122
PubID_110	G001	G001	10	0.0306122
PubID_110	G001	G001	10	0.0103093
PubID_110	G001	G001	10	0
PubID_110	G001	G001	10	0
PubID_110	G001	G001	10	0.0408163
PubID_110	G001	G001	10	0
PubID_110	G001	G001	10	0.0206186
PubID_110	G001	G001	10	0.0102041
PubID_110	G001	G001	10	0
PubID_112	G001	G001	10	0.0309278
PubID_112	G001	G001	10	0.0408163
PubID_112	G001	G001	10	0.0102041
PubID_112	G001	G001	10	0
PubID_112	G001	G001	10	0.0206186
PubID_112	G001	G001	10	0
PubID_112	G001	G001	10	0
PubID_112	G001	G001	10	0.0408163
PubID_112	G001	G001	10	0.0309278
PubID_112	G001	G001	10	0
PubID_112	G001	G001	10	0
PubID_113	G001	G001	10	0.0408163
PubID_113	G001	G001	10	0.0102041
PubID_113	G001	G001	10	0
PubID_113	G001	G001	10	0.0309278
PubID_113	G001	G001	10	0
PubID_113	G001	G001	10	0.0408163
PubID_113	G001	G001	10	0
PubID_113	G001	G001	10	0.0408163
PubID_113	G001	G001	10	0.0204082
PubID_113	G001	G001	10	0
PubID_113	G001	G001	10	0.0515464
PubID_113	G001	G001	10	0.0612245
PubID_113	G001	G001	10	0.0309278
PubID_113	G001	G001	10	0.0824742
PubID_113	G001	G001	10	0
PubID_113	G001	G001	10	0.0102041
PubID_113	G001	G001	10	0.0204082
PubID_113	G001	G001	10	0.0102041
PubID_113	G001	G001	10	0.0408163
PubID_113	G001	G001	10	0.0206186
PubID_113	G001	G001	10	0.0612245
PubID_113	G001	G001	10	0.0515464
PubID_113	G001	G001	10	0.0306122
PubID_113	G001	G001	10	0.0306122
PubID_113	G001	G001	10	0.0206186
PubID_113	G001	G001	10	0.0515464
PubID_113	G001	G001	10	0.0306122
PubID_113	G001	G001	10	0.0306122
PubID_114	G001	G001	10	0.0612245
PubID_116	G001	G001	10	0
PubID_116	G001	G001	10	0.0102041
PubID_117	G001	G001	10	0.0102041
PubID_117	G001	G001	10	0.0204082
PubID_117	G001	G001	10	0.0306122
PubID_117	G001	G001	10	0.0408163
PubID_117	G001	G001	10	0.0102041
PubID_117	G001	G001	10	0.0510204
PubID_117	G001	G001	10	0.0612245
PubID_117	G001	G001	10	0.0204082
PubID_117	G001	G001	10	0.0204082
PubID_117	G001	G001	10	0.0309278
PubID_117	G001	G001	10	0.0204082
PubID_117	G001	G001	10	0.0612245
PubID_151	G001	G001	10	0.0515464
PubID_151	G001	G001	10	0.0103093
PubID_151	G001	G001	10	0.0412371
PubID_151	G001	G001	10	0.0309278
PubID_151	G001	G001	10	0.0102041
PubID_151	G001	G001	10	0.0408163
PubID_151	G001	G001	10	0.0515464
PubID_151	G001	G001	10	0.0612245
PubID_151	G001	G001	10	0.0103093
PubID_151	G001	G001	10	0.0408163
PubID_151	G001	G001	10	0.0408163
PubID_151	G001	G001	10	0.0612245
PubID_151	G001	G001	10	0.0510204
PubID_151	G001	G001	10	0.0721649
PubID_151	G001	G001	10	0.0102041
PubID_151	G001	G001	10	0.0102041
PubID_151	G001	G001	10	0.0412371
PubID_151	G001	G001	10	0.0612245
PubID_151	G001	G001	10	0.0306122
PubID_151	G001	G001	10	0.0204082
PubID_151	G001	G001	10	0.0612245
PubID_151	G001	G001	10	0.0510204
PubID_151	G001	G001	10	0.0408163
PubID_151	G001	G001	10	0.0306122
PubID_151	G001	G001	10	0.0306122
PubID_151	G001	G001	10	0.0204082
PubID_151	G001	G001	10	0.0714286
PubID_153	G001	G001	10	0.0309278
PubID_153	G001	G001	10	0
PubID_153	G001	G001	10	0
PubID_153	G001	G001	10	0
PubID_153	G001	G001	10	0
PubID_153	G001	G001	10	0.0103093
PubID_153	G001	G001	10	0.0309278
PubID_153	G001	G001	10	0.0510204
PubID_153	G001	G001	10	0.0412371
PubID_153	G001	G001	10	0.0206186
PubID_153	G001	G001	10	0.0618557
PubID_153	G001	G001	10	0.0103093
PubID_153	G001	G001	10	0.0515464
PubID_153	G001	G001	10	0.0204082
PubID_153	G001	G001	10	0.0206186
PubID_153	G001	G001	10	0.0204082
PubID_153	G001	G001	10	0.0102041
PubID_153	G001	G001	10	0
PubID_153	G001	G001	10	0.0306122
PubID_153	G001	G001	10	0.0408163
PubID_153	G001	G001	10	0.0515464
PubID_154	G001	G001	10	0.0412371
PubID_154	G001	G001	10	0.0306122
PubID_154	G001	G001	10	0.0510204
PubID_154	G001	G001	10	0.0612245
PubID_154	G001	G001	10	0
PubID_154	G001	G001	10	0.0515464
PubID_154	G001	G001	10	0.0206186
PubID_154	G001	G001	10	0.0206186
PubID_154	G001	G001	10	0.0408163
PubID_154	G001	G001	10	0.0309278
PubID_154	G001	G001	10	0.0618557
PubID_154	G001	G001	10	0
PubID_154	G001	G001	10	0.0510204
PubID_154	G001	G001	10	0
PubID_154	G001	G001	10	0.0204082
PubID_163	G001	G001	10	0.0204082
PubID_163	G001	G001	10	0.0625
PubID_163	G001	G001	10	0.0412371
PubID_163	G001	G001	10	0.0520833
PubID_163	G001	G001	10	0.0206186
PubID_163	G001	G001	10	0.0306122
PubID_163	G001	G001	10	0.0416667
PubID_163	G001	G001	10	0.0416667
PubID_163	G001	G001	10	0.0204082
PubID_163	G001	G001	10	0.0204082
PubID_163	G001	G001	10	0.0510204
PubID_163	G001	G001	10	0
PubID_163	G001	G001	10	0.0510204
PubID_163	G001	G001	10	0.0102041
PubID_163	G001	G001	10	0.0510204
PubID_163	G001	G001	10	0.0102041
PubID_177	G001	G001	10	0.0510204
PubID_177	G001	G001	10	0.0612245
PubID_177	G001	G001	10	0.0204082
PubID_177	G001	G001	10	0
PubID_177	G001	G001	10	0.0412371
PubID_177	G001	G001	10	0.0103093
PubID_177	G001	G001	10	0
PubID_177	G001	G001	10	0.0103093
PubID_177	G001	G001	10	0.0510204
PubID_177	G001	G001	10	0.0510204
PubID_177	G001	G001	10	0
PubID_177	G001	G001	10	0.0306122
PubID_177	G001	G001	10	0.0510204
PubID_177	G001	G001	10	0
PubID_177	G001	G001	10	0
PubID_177	G001	G001	10	0.0408163
PubID_177	G001	G001	10	0
PubID_177	G001	G001	10	0.0206186
PubID_177	G001	G001	10	0.0204082
PubID_177	G001	G001	10	0
PubID_177	G001	G001	10	0.0612245
PubID_177	G001	G001	10	0.0515464
PubID_177	G001	G001	10	0.0408163
PubID_177	G001	G001	10	0
PubID_177	G001	G001	10	0.0306122
PubID_177	G001	G001	10	0
PubID_187	G001	G001	10	0.0306122
PubID_187	G001	G001	10	0.0824742
PubID_187	G001	G001	10	0.0515464
PubID_187	G001	G001	10	0.0721649
PubID_187	G001	G001	10	0.0515464
PubID_187	G001	G001	10	0.0714286
PubID_187	G001	G001	10	0.0309278
PubID_187	G001	G001	10	0.0408163
PubID_187	G001	G001	10	0.0612245
PubID_187	G001	G001	10	0.102041
PubID_187	G001	G001	10	0
PubID_187	G001	G001	10	0.0612245
PubID_187	G001	G001	10	0.0612245
PubID_187	G001	G001	10	0.0206186
PubID_187	G001	G001	10	0.0721649
PubID_187	G001	G001	10	0
PubID_187	G001	G001	10	0.0103093
PubID_187	G001	G001	10	0
PubID_187	G001	G001	10	0.0102041
PubID_187	G001	G001	10	0.0306122
[truncated: 65,517 more rows]
[truncated: 1 more columns]

## Sheet: Fig4
Main-Metrics
fig4
all_medians.csv
pseudogroup	psname	figA	figB	figF	figC	figD	figG	figH
1	eOD	0.0234235	0.0195695	70.9924	27	0.0176224	83.9906	65.8899
2	core	0.0629337	0.053642	66.6499	1	0.000470312	0.140449	0.089172
3	eOD->eOD	0.0627845	0.0569497	83.9947	70	0.0594168	84.6114	71.2676
4	eOD->core	0.129353	0.0918275	64.5846	80.5	0.0426534	82.6923	66.7521
5	eOD->eOD	0.133827	0.123488	87.5	139	0.109669	87.6623	84.769
6	eOD->core	0.163735	0.145978	63.3397	243	0.125629	84.9265	69.4342
7	eOD->eOD->core	0.157545	0.118407	67.9558	195	0.100986	77.6892	58.035
Main-Metrics
fig4
figA_percent core$^{++}$ among IgG$^+$ B cells.csv
pubID	trial	pseudogroup	weeks	Percent antigen-specific among IgG^{+}
G002-119	G002	1	8	0.0212003
G002-136	G002	1	8	0.101035
G002-145	G002	1	8	0.0626284
G002-230	G002	1	8	0.0513676
G002-293	G002	1	8	0.0466821
G002-341	G002	1	8	0.0204547
G002-480	G002	1	8	0.00508437
G002-493	G002	1	8	0.0109091
G002-577	G002	1	8	0.0458174
G002-620	G002	1	8	0.00530788
G002-630	G002	1	8	0.014085
G002-820	G002	1	8	0.0234235
G002-831	G002	1	8	0.0372324
G002-855	G002	1	8	0.0110311
G002-943	G002	1	8	0.0256925
G002-947	G002	1	8	0.019342
G002-957	G002	1	8	0.0285333
G002-104	G002	2	8	0.0471389
G002-365	G002	2	8	0.0472733
G002-387	G002	2	8	0.0629337
G002-396	G002	2	8	0.122586
G002-611	G002	2	8	0.10451
G002-710	G002	2	8	0.0827302
G002-794	G002	2	8	0.0390021
G002-278	G002	3	16	0.0550145
G002-302	G002	3	16	0.0457625
G002-304	G002	3	16	0.162861
G002-371	G002	3	16	0.00942526
G002-427	G002	3	16	0.0474025
G002-462	G002	3	16	0.0467387
G002-477	G002	3	16	0.0446821
G002-516	G002	3	16	0.00957533
G002-546	G002	3	16	0.0256247
G002-595	G002	3	16	0.0206487
G002-616	G002	3	16	0.190572
G002-619	G002	3	16	0.110229
G002-632	G002	3	16	0.0763045
G002-678	G002	3	16	0.149441
G002-758	G002	3	16	0.186804
G002-796	G002	3	16	0.198105
G002-810	G002	3	16	0.0705545
G002-813	G002	3	16	0.227015
G002-825	G002	3	16	0.0305888
G002-834	G002	3	16	0.0326043
G002-852	G002	3	16	0.15232
G002-866	G002	3	16	0.0138934
G002-884	G002	3	16	0.080644
G002-905	G002	3	16	0.0165219
G002-931	G002	3	16	0.12795
G002-969	G002	3	16	0.0144798
G002-988	G002	3	16	0.338106
G002-997	G002	3	16	0.108395
G002-119	G002	4	16	0.149201
G002-136	G002	4	16	0.0324886
G002-145	G002	4	16	0.455089
G002-230	G002	4	16	0.167566
G002-293	G002	4	16	0.282705
G002-341	G002	4	16	0.188453
G002-480	G002	4	16	0.0217833
G002-493	G002	4	16	0.164
G002-577	G002	4	16	0.277291
G002-620	G002	4	16	0.0732262
G002-630	G002	4	16	0.0890316
G002-820	G002	4	16	0.0903296
G002-855	G002	4	16	0.0286583
G002-943	G002	4	16	0.226304
G002-947	G002	4	16	0.0635498
G002-957	G002	4	16	0.109505
G002-302	G002	5	24	0.0848014
G002-502	G002	5	24	0.0683304
G002-509	G002	5	24	0.139243
G002-546	G002	5	24	0.0628258
G002-616	G002	5	24	0.255437
G002-619	G002	5	24	0.133827
G002-678	G002	5	24	0.282694
G002-758	G002	5	24	0.254301
G002-813	G002	5	24	0.175234
G002-834	G002	5	24	0.0709369
G002-852	G002	5	24	0.353704
G002-905	G002	5	24	0.0269735
G002-969	G002	5	24	0.00802983
G002-119	G002	6	24	0.163735
G002-136	G002	6	24	0.148382
G002-145	G002	6	24	0.577714
G002-230	G002	6	24	0.162443
G002-293	G002	6	24	0.340504
G002-341	G002	6	24	0.214823
G002-480	G002	6	24	0.0238436
G002-493	G002	6	24	0.150943
G002-577	G002	6	24	0.403176
G002-620	G002	6	24	0.0964627
G002-630	G002	6	24	0.12586
G002-820	G002	6	24	0.165615
G002-831	G002	6	24	0.187346
G002-855	G002	6	24	0.0656197
G002-943	G002	6	24	0.249535
G002-947	G002	6	24	0.0683122
G002-957	G002	6	24	0.226817
G002-278	G002	7	24	0.136514
G002-304	G002	7	24	0.181416
G002-371	G002	7	24	0.0163817
G002-427	G002	7	24	0.0753212
G002-595	G002	7	24	0.165062
G002-796	G002	7	24	0.410385
G002-825	G002	7	24	0.0759306
G002-866	G002	7	24	0.0770424
G002-871	G002	7	24	0.0300323
G002-884	G002	7	24	0.157545
G002-931	G002	7	24	0.314762
G002-988	G002	7	24	0.261293
G002-997	G002	7	24	0.214743
Main-Metrics
fig4
figB_percent CD4bs-specific among IgG$^{+}$ B cells.csv
pubID	trial	pseudogroup	weeks	Percent epitope-specific (KO^-Ag^{++}) among IgG^{+}
G002-119	G002	1	8	0.0195695
G002-136	G002	1	8	0.0702891
G002-145	G002	1	8	0.0611914
G002-230	G002	1	8	0.0503711
G002-293	G002	1	8	0.0455964
G002-341	G002	1	8	0.014797
G002-480	G002	1	8	0.00363169
G002-493	G002	1	8	0.0103349
G002-577	G002	1	8	0.0433273
G002-620	G002	1	8	0.00337774
G002-630	G002	1	8	0.0114217
G002-820	G002	1	8	0.0200391
G002-831	G002	1	8	0.0220839
G002-855	G002	1	8	0.010189
G002-943	G002	1	8	0.0191287
G002-947	G002	1	8	0.0176227
G002-957	G002	1	8	0.0204046
G002-104	G002	2	8	0.039975
G002-365	G002	2	8	0.0266179
G002-387	G002	2	8	0.053642
G002-396	G002	2	8	0.0842782
G002-611	G002	2	8	0.0663538
G002-710	G002	2	8	0.0687925
G002-794	G002	2	8	0.0316575
G002-278	G002	3	16	0.0524642
G002-302	G002	3	16	0.0442113
G002-304	G002	3	16	0.1605
G002-371	G002	3	16	0.00347246
G002-427	G002	3	16	0.0429332
G002-462	G002	3	16	0.0461593
G002-477	G002	3	16	0.0423849
G002-516	G002	3	16	0.00907136
G002-546	G002	3	16	0.0174561
G002-595	G002	3	16	0.0160924
G002-616	G002	3	16	0.186928
G002-619	G002	3	16	0.102578
G002-632	G002	3	16	0.0753982
G002-678	G002	3	16	0.143984
G002-758	G002	3	16	0.102485
G002-796	G002	3	16	0.197203
G002-810	G002	3	16	0.0614352
G002-813	G002	3	16	0.223189
G002-825	G002	3	16	0.0276909
G002-834	G002	3	16	0.0312458
G002-852	G002	3	16	0.15073
G002-866	G002	3	16	0.0111802
G002-884	G002	3	16	0.0626201
G002-905	G002	3	16	0.0154999
G002-931	G002	3	16	0.124603
G002-969	G002	3	16	0.0137466
G002-988	G002	3	16	0.333039
G002-997	G002	3	16	0.0992183
G002-119	G002	4	16	0.127654
G002-136	G002	4	16	0.0302619
G002-145	G002	4	16	0.378893
G002-230	G002	4	16	0.141311
G002-293	G002	4	16	0.240299
G002-341	G002	4	16	0.138753
G002-480	G002	4	16	0.0143493
G002-493	G002	4	16	0.111818
G002-577	G002	4	16	0.234098
G002-620	G002	4	16	0.0354396
G002-630	G002	4	16	0.0572188
G002-820	G002	4	16	0.0712993
G002-855	G002	4	16	0.0226098
G002-943	G002	4	16	0.185288
G002-947	G002	4	16	0.0442923
G002-957	G002	4	16	0.0718367
G002-302	G002	5	24	0.083968
G002-502	G002	5	24	0.0654957
G002-509	G002	5	24	0.138759
G002-546	G002	5	24	0.0529532
G002-616	G002	5	24	0.253135
G002-619	G002	5	24	0.123488
G002-678	G002	5	24	0.272514
G002-758	G002	5	24	0.159847
G002-813	G002	5	24	0.172154
G002-834	G002	5	24	0.069862
G002-852	G002	5	24	0.350726
G002-905	G002	5	24	0.0258257
G002-969	G002	5	24	0.0077708
G002-119	G002	6	24	0.147047
G002-136	G002	6	24	0.117884
G002-145	G002	6	24	0.510186
G002-230	G002	6	24	0.147115
G002-293	G002	6	24	0.309306
G002-341	G002	6	24	0.145978
G002-480	G002	6	24	0.0150691
G002-493	G002	6	24	0.123499
G002-577	G002	6	24	0.358094
G002-620	G002	6	24	0.0584479
G002-630	G002	6	24	0.0847283
G002-820	G002	6	24	0.138649
G002-831	G002	6	24	0.165946
G002-855	G002	6	24	0.0518162
G002-943	G002	6	24	0.199456
G002-947	G002	6	24	0.0407596
G002-957	G002	6	24	0.18759
G002-278	G002	7	24	0.124104
G002-304	G002	7	24	0.171337
G002-371	G002	7	24	0.0100246
G002-427	G002	7	24	0.0609973
G002-595	G002	7	24	0.0698408
G002-796	G002	7	24	0.364501
G002-825	G002	7	24	0.0553311
G002-866	G002	7	24	0.0490027
G002-871	G002	7	24	0.0220679
G002-884	G002	7	24	0.118407
G002-931	G002	7	24	0.264585
G002-988	G002	7	24	0.237302
G002-997	G002	7	24	0.173377
Main-Metrics
fig4
figC_Number of core$^{++}$KO$^{-}$ VRC01-class IgG$^{+}$ B cells.csv
pubID	trial	pseudogroup	weeks	Number of IGHG sequences that are VRC01-class
G002-119	G002	1	8	35
G002-136	G002	1	8	165
G002-145	G002	1	8	111
G002-230	G002	1	8	22
G002-293	G002	1	8	32
G002-341	G002	1	8	1
G002-480	G002	1	8	1
G002-493	G002	1	8	2
G002-577	G002	1	8	12
G002-620	G002	1	8
G002-630	G002	1	8	38
G002-820	G002	1	8	36
G002-831	G002	1	8	48
G002-855	G002	1	8	47
G002-943	G002	1	8	20
G002-947	G002	1	8	14
G002-957	G002	1	8	19
G002-104	G002	2	8	0
G002-365	G002	2	8	3
G002-387	G002	2	8	0
G002-396	G002	2	8	2
G002-611	G002	2	8	1
G002-710	G002	2	8	0
G002-794	G002	2	8	1
G002-278	G002	3	16	66
G002-302	G002	3	16	65
G002-304	G002	3	16	105
G002-371	G002	3	16	0
G002-427	G002	3	16	21
G002-462	G002	3	16	40
G002-477	G002	3	16	107
G002-516	G002	3	16	5
G002-546	G002	3	16	45
G002-595	G002	3	16	58
G002-616	G002	3	16	406
G002-619	G002	3	16	65
G002-632	G002	3	16	140
G002-678	G002	3	16	311
G002-758	G002	3	16	93
G002-796	G002	3	16	321
G002-810	G002	3	16	14
G002-813	G002	3	16	42
G002-825	G002	3	16
G002-834	G002	3	16
G002-852	G002	3	16	582
G002-866	G002	3	16	74
G002-884	G002	3	16	292
G002-905	G002	3	16	4
G002-931	G002	3	16	361
G002-969	G002	3	16	0
G002-988	G002	3	16	243
G002-997	G002	3	16	206
G002-119	G002	4	16	143
G002-136	G002	4	16	57
G002-145	G002	4	16	310
G002-230	G002	4	16	373
G002-293	G002	4	16	67
G002-341	G002	4	16	58
G002-480	G002	4	16	6
G002-493	G002	4	16	4
G002-577	G002	4	16	467
G002-620	G002	4	16	19
G002-630	G002	4	16	251
G002-820	G002	4	16	111
G002-855	G002	4	16	94
G002-943	G002	4	16	294
G002-947	G002	4	16	58
G002-957	G002	4	16	20
G002-302	G002	5	24	145
G002-502	G002	5	24	42
G002-509	G002	5	24	139
G002-546	G002	5	24	163
G002-616	G002	5	24	135
G002-619	G002	5	24	99
G002-678	G002	5	24	653
G002-758	G002	5	24	193
G002-813	G002	5	24	151
G002-834	G002	5	24	2
G002-852	G002	5	24	832
G002-905	G002	5	24	31
G002-969	G002	5	24	0
G002-119	G002	6	24	226
G002-136	G002	6	24	451
G002-145	G002	6	24	899
G002-230	G002	6	24	243
G002-293	G002	6	24	462
G002-341	G002	6	24	25
G002-480	G002	6	24	13
G002-493	G002	6	24	3
G002-577	G002	6	24	536
G002-620	G002	6	24	21
G002-630	G002	6	24	319
G002-820	G002	6	24	714
G002-831	G002	6	24	260
G002-855	G002	6	24	51
G002-943	G002	6	24	390
G002-947	G002	6	24	94
G002-957	G002	6	24	28
G002-278	G002	7	24	166
G002-304	G002	7	24	207
G002-371	G002	7	24	0
G002-427	G002	7	24	27
G002-595	G002	7	24	260
G002-796	G002	7	24	623
G002-825	G002	7	24	195
G002-866	G002	7	24	36
G002-871	G002	7	24	0
G002-884	G002	7	24	562
G002-931	G002	7	24	592
G002-988	G002	7	24	131
G002-997	G002	7	24	290
Main-Metrics
fig4
figD_percent core$^{++}$KO$^{-}$ VRC01-class B cells among IgG$^{+}$ memory B cells.csv
pubID	trial	pseudogroup	weeks	Percent of VRC01-class sequences among IgG
G002-119	G002	1	8	0.0180246
G002-136	G002	1	8	0.0623532
G002-145	G002	1	8	0.049943
G002-230	G002	1	8	0.0461735
G002-293	G002	1	8	0.0429143
G002-341	G002	1	8	0.0029594
G002-480	G002	1	8	0.00181585
G002-493	G002	1	8	0.00516745
G002-577	G002	1	8	0.0433273
G002-620	G002	1	8
G002-630	G002	1	8	0.00735633
G002-820	G002	1	8	0.0189844
G002-831	G002	1	8	0.00913817
G002-855	G002	1	8	0.00772393
G002-943	G002	1	8	0.0109307
G002-947	G002	1	8	0.0176227
G002-957	G002	1	8	0.0176222
G002-104	G002	2	8	0
G002-365	G002	2	8	0.000614258
G002-387	G002	2	8	0
G002-396	G002	2	8	0.00117053
G002-611	G002	2	8	9.31936e-05
G002-710	G002	2	8	0
G002-794	G002	2	8	0.000326366
G002-278	G002	3	16	0.0407369
G002-302	G002	3	16	0.0388342
G002-304	G002	3	16	0.135908
G002-371	G002	3	16	0
G002-427	G002	3	16	0.0111308
G002-462	G002	3	16	0.0410305
G002-477	G002	3	16	0.0394363
G002-516	G002	3	16	0.0028348
G002-546	G002	3	16	0.0126698
G002-595	G002	3	16	0.0141418
G002-616	G002	3	16	0.163915
G002-619	G002	3	16	0.0653686
G002-632	G002	3	16	0.0713227
G002-678	G002	3	16	0.136107
G002-758	G002	3	16	0.0866467
G002-796	G002	3	16	0.179835
G002-810	G002	3	16	0.0245741
G002-813	G002	3	16	0.19529
G002-825	G002	3	16
G002-834	G002	3	16
G002-852	G002	3	16	0.13643
G002-866	G002	3	16	0.00909162
G002-884	G002	3	16	0.0534651
G002-905	G002	3	16	0.00885709
G002-931	G002	3	16	0.10787
G002-969	G002	3	16	0
G002-988	G002	3	16	0.100159
G002-997	G002	3	16	0.0804684
G002-119	G002	4	16	0.108015
G002-136	G002	4	16	0.0278215
G002-145	G002	4	16	0.342439
G002-230	G002	4	16	0.126704
G002-293	G002	4	16	0.209092
G002-341	G002	4	16	0.0372578
G002-480	G002	4	16	0.010762
G002-493	G002	4	16	0.0279546
G002-577	G002	4	16	0.211458
G002-620	G002	4	16	0.0102023
G002-630	G002	4	16	0.0424909
G002-820	G002	4	16	0.0654068
G002-855	G002	4	16	0.0175646
G002-943	G002	4	16	0.149656
G002-947	G002	4	16	0.0428159
G002-957	G002	4	16	0.0388307
G002-302	G002	5	24	0.07755
G002-502	G002	5	24	0.0561392
G002-509	G002	5	24	0.129446
G002-546	G002	5	24	0.0459115
G002-616	G002	5	24	0.221904
G002-619	G002	5	24	0.089892
G002-678	G002	5	24	0.256785
G002-758	G002	5	24	0.149036
G002-813	G002	5	24	0.148544
G002-834	G002	5	24	0.034931
G002-852	G002	5	24	0.335407
G002-905	G002	5	24	0.023547
G002-969	G002	5	24	0
G002-119	G002	6	24	0.129815
G002-136	G002	6	24	0.111928
G002-145	G002	6	24	0.456376
G002-230	G002	6	24	0.13143
G002-293	G002	6	24	0.262683
G002-341	G002	6	24	0.0419477
G002-480	G002	6	24	0.0108833
G002-493	G002	6	24	0.0370497
G002-577	G002	6	24	0.337326
G002-620	G002	6	24	0.0180501
G002-630	G002	6	24	0.0664087
G002-820	G002	6	24	0.125629
G002-831	G002	6	24	0.131945
G002-855	G002	6	24	0.0455625
G002-943	G002	6	24	0.155575
G002-947	G002	6	24	0.0368404
G002-957	G002	6	24	0.150072
G002-278	G002	7	24	0.100986
G002-304	G002	7	24	0.151568
G002-371	G002	7	24	0
G002-427	G002	7	24	0.0205866
G002-595	G002	7	24	0.051151
G002-796	G002	7	24	0.320288
G002-825	G002	7	24	0.0429863
G002-866	G002	7	24	0.0345901
G002-871	G002	7	24	0
G002-884	G002	7	24	0.0991723
G002-931	G002	7	24	0.213399
G002-988	G002	7	24	0.151642
G002-997	G002	7	24	0.138511
Main-Metrics
fig4
figE_percent of participants with core$^{++}$KO$^{-}$ VRC01-class IgG$^{+}$ B cells.csv
pubID	trial	pseudogroup	weeks	percent of participants with core$^{++}$KO$^{-}$ VRC01-class IgG$^{+}$ B cells
G002-119	G002	1	8	1
G002-136	G002	1	8	1
G002-145	G002	1	8	1
G002-230	G002	1	8	1
G002-293	G002	1	8	1
G002-341	G002	1	8	1
G002-480	G002	1	8	1
G002-493	G002	1	8	1
G002-577	G002	1	8	1
G002-630	G002	1	8	1
G002-820	G002	1	8	1
G002-831	G002	1	8	1
G002-855	G002	1	8	1
G002-943	G002	1	8	1
G002-947	G002	1	8	1
G002-957	G002	1	8	1
G002-104	G002	2	8	0
G002-365	G002	2	8	1
G002-387	G002	2	8	0
G002-396	G002	2	8	1
G002-611	G002	2	8	1
G002-710	G002	2	8	0
G002-794	G002	2	8	1
G002-278	G002	3	16	1
G002-302	G002	3	16	1
G002-304	G002	3	16	1
G002-371	G002	3	16	0
G002-427	G002	3	16	1
G002-462	G002	3	16	1
G002-477	G002	3	16	1
G002-516	G002	3	16	1
G002-546	G002	3	16	1
G002-595	G002	3	16	1
G002-616	G002	3	16	1
G002-619	G002	3	16	1
G002-632	G002	3	16	1
G002-678	G002	3	16	1
G002-758	G002	3	16	1
G002-796	G002	3	16	1
G002-810	G002	3	16	1
G002-813	G002	3	16	1
G002-852	G002	3	16	1
G002-866	G002	3	16	1
G002-884	G002	3	16	1
G002-905	G002	3	16	1
G002-931	G002	3	16	1
G002-969	G002	3	16	0
G002-988	G002	3	16	1
G002-997	G002	3	16	1
G002-119	G002	4	16	1
G002-136	G002	4	16	1
G002-145	G002	4	16	1
G002-230	G002	4	16	1
G002-293	G002	4	16	1
G002-341	G002	4	16	1
G002-480	G002	4	16	1
G002-493	G002	4	16	1
G002-577	G002	4	16	1
G002-620	G002	4	16	1
G002-630	G002	4	16	1
G002-820	G002	4	16	1
G002-855	G002	4	16	1
G002-943	G002	4	16	1
G002-947	G002	4	16	1
G002-957	G002	4	16	1
G002-302	G002	5	24	1
G002-502	G002	5	24	1
G002-509	G002	5	24	1
G002-546	G002	5	24	1
G002-616	G002	5	24	1
G002-619	G002	5	24	1
G002-678	G002	5	24	1
G002-758	G002	5	24	1
G002-813	G002	5	24	1
G002-834	G002	5	24	1
G002-852	G002	5	24	1
G002-905	G002	5	24	1
G002-969	G002	5	24	0
G002-119	G002	6	24	1
G002-136	G002	6	24	1
G002-145	G002	6	24	1
G002-230	G002	6	24	1
G002-293	G002	6	24	1
G002-341	G002	6	24	1
G002-480	G002	6	24	1
G002-493	G002	6	24	1
G002-577	G002	6	24	1
G002-620	G002	6	24	1
G002-630	G002	6	24	1
G002-820	G002	6	24	1
G002-831	G002	6	24	1
G002-855	G002	6	24	1
G002-943	G002	6	24	1
G002-947	G002	6	24	1
G002-957	G002	6	24	1
G002-278	G002	7	24	1
G002-304	G002	7	24	1
G002-371	G002	7	24	0
G002-427	G002	7	24	1
G002-595	G002	7	24	1
G002-796	G002	7	24	1
G002-825	G002	7	24	1
G002-866	G002	7	24	1
G002-871	G002	7	24	0
G002-884	G002	7	24	1
G002-931	G002	7	24	1
G002-988	G002	7	24	1
G002-997	G002	7	24	1
Main-Metrics
fig4
figF_percent of core$^{++}$IgG$^{+}$ B cells that are KO$^{-}$.csv
pubID	trial	pseudogroup	weeks	Percent IgG^{+}KO^- among Ag^{++}
G002-119	G002	1	8	78.6982
G002-136	G002	1	8	64.8197
G002-145	G002	1	8	86.4245
G002-230	G002	1	8	80.5115
G002-293	G002	1	8	88.8889
G002-341	G002	1	8	46.0993
G002-480	G002	1	8	60
G002-493	G002	1	8	73.6842
G002-577	G002	1	8	85.1449
G002-620	G002	1	8	59.0909
G002-630	G002	1	8	61.0909
G002-820	G002	1	8	81.3688
G002-831	G002	1	8	39.7059
G002-855	G002	1	8	70.9924
G002-943	G002	1	8	65.6934
G002-947	G002	1	8	90
G002-957	G002	1	8	64.5349
G002-104	G002	2	8	85.4103
G002-365	G002	2	8	32.7703
G002-387	G002	2	8	59.0571
G002-396	G002	2	8	70.3125
G002-611	G002	2	8	66.6499
G002-710	G002	2	8	78.3394
G002-794	G002	2	8	34.8485
G002-278	G002	3	16	85.4305
G002-302	G002	3	16	76.6102
G002-304	G002	3	16	85.5072
G002-371	G002	3	16	57.8947
G002-427	G002	3	16	62
G002-462	G002	3	16	71.9008
G002-477	G002	3	16	83.0334
G002-516	G002	3	16	92.9825
G002-546	G002	3	16	57.2052
G002-595	G002	3	16	76.9953
G002-616	G002	3	16	97.9508
G002-619	G002	3	16	89.4602
G002-632	G002	3	16	94.7743
G002-678	G002	3	16	96.9101
G002-758	G002	3	16	47.3394
G002-796	G002	3	16	97.4943
G002-810	G002	3	16	32.3129
G002-813	G002	3	16	91.573
G002-825	G002	3	16	85.2632
G002-834	G002	3	16	83.3333
G002-852	G002	3	16	94.1545
G002-866	G002	3	16	58.9226
G002-884	G002	3	16	75.8621
G002-905	G002	3	16	62.8866
G002-931	G002	3	16	91.082
G002-969	G002	3	16	79.7468
G002-988	G002	3	16	97.7964
G002-997	G002	3	16	84.6561
G002-119	G002	4	16	78.4741
G002-136	G002	4	16	85.0467
G002-145	G002	4	16	70.4345
G002-230	G002	4	16	65.4614
G002-293	G002	4	16	63.7079
G002-341	G002	4	16	45.7571
G002-480	G002	4	16	61.9048
G002-493	G002	4	16	36.9318
G002-577	G002	4	16	77.203
G002-620	G002	4	16	27.8846
G002-630	G002	4	16	45.9677
G002-820	G002	4	16	70.9256
G002-855	G002	4	16	68.0905
G002-943	G002	4	16	60.6488
G002-947	G002	4	16	66.0606
G002-957	G002	4	16	43.0451
G002-302	G002	5	24	95.8231
G002-502	G002	5	24	78.6026
G002-509	G002	5	24	93.2174
G002-546	G002	5	24	66.9048
G002-616	G002	5	24	96.3964
G002-619	G002	5	24	90.5579
G002-678	G002	5	24	95.7819
G002-758	G002	5	24	57.1429
G002-813	G002	5	24	87.5
G002-834	G002	5	24	59.8485
G002-852	G002	5	24	96.6927
G002-905	G002	5	24	80.8511
G002-969	G002	5	24	53.2258
G002-119	G002	6	24	71.3429
G002-136	G002	6	24	76.951
G002-145	G002	6	24	63.3397
G002-230	G002	6	24	78.6205
G002-293	G002	6	24	70.9424
G002-341	G002	6	24	45.9941
G002-480	G002	6	24	57.6
G002-493	G002	6	24	63.6364
G002-577	G002	6	24	83.4816
G002-620	G002	6	24	42.8571
G002-630	G002	6	24	57.5887
G002-820	G002	6	24	76.4812
G002-831	G002	6	24	59.6054
G002-855	G002	6	24	69.9029
G002-943	G002	6	24	57.5877
G002-947	G002	6	24	52
G002-957	G002	6	24	49.7146
G002-278	G002	7	24	61.2648
G002-304	G002	7	24	81.3889
G002-371	G002	7	24	38.0597
G002-427	G002	7	24	60.2564
G002-595	G002	7	24	40.0996
G002-796	G002	7	24	70.3936
G002-825	G002	7	24	61.8297
G002-866	G002	7	24	22.2415
G002-871	G002	7	24	67.9558
G002-884	G002	7	24	73.8971
G002-931	G002	7	24	74.6781
G002-988	G002	7	24	89.5232
G002-997	G002	7	24	80.3172
Main-Metrics
fig4
figG_percent VRC01-class among CD4bs-specific IgG$^{+}$ memory sequences.csv
pubID	trial	pseudogroup	weeks	Percent of IGHG sequences that are VRC01-class
G002-119	G002	1	8	92.1053
G002-136	G002	1	8	88.7097
G002-145	G002	1	8	81.6176
G002-230	G002	1	8	91.6667
G002-293	G002	1	8	94.1176
G002-341	G002	1	8	20
G002-480	G002	1	8	50
G002-493	G002	1	8	50
G002-577	G002	1	8	100
G002-630	G002	1	8	64.4068
G002-820	G002	1	8	94.7368
G002-831	G002	1	8	41.3793
G002-855	G002	1	8	75.8065
G002-943	G002	1	8	57.1429
G002-947	G002	1	8	100
G002-957	G002	1	8	86.3636
G002-104	G002	2	8	0
G002-365	G002	2	8	2.30769
G002-387	G002	2	8	0
G002-396	G002	2	8	1.38889
G002-611	G002	2	8	0.140449
G002-710	G002	2	8	0
G002-794	G002	2	8	1.03093
G002-278	G002	3	16	77.6471
G002-302	G002	3	16	87.8378
G002-304	G002	3	16	84.6774
G002-371	G002	3	16	0
G002-427	G002	3	16	25.9259
G002-462	G002	3	16	88.8889
G002-477	G002	3	16	93.0435
G002-516	G002	3	16	31.25
G002-546	G002	3	16	72.5806
G002-595	G002	3	16	87.8788
G002-616	G002	3	16	87.689
G002-619	G002	3	16	63.7255
G002-632	G002	3	16	94.5946
G002-678	G002	3	16	94.5289
G002-758	G002	3	16	84.5455
G002-796	G002	3	16	91.1932
G002-810	G002	3	16	40
G002-813	G002	3	16	87.5
G002-852	G002	3	16	90.5132
G002-866	G002	3	16	81.3187
G002-884	G002	3	16	85.3801
G002-905	G002	3	16	57.1429
G002-931	G002	3	16	86.5707
G002-969	G002	3	16	0
G002-988	G002	3	16	30.0743
G002-997	G002	3	16	81.1024
G002-119	G002	4	16	84.6154
G002-136	G002	4	16	91.9355
G002-145	G002	4	16	90.379
G002-230	G002	4	16	89.6635
G002-293	G002	4	16	87.013
G002-341	G002	4	16	26.8519
G002-480	G002	4	16	75
G002-493	G002	4	16	25
G002-577	G002	4	16	90.3288
G002-620	G002	4	16	28.7879
G002-630	G002	4	16	74.2604
G002-820	G002	4	16	91.7355
G002-855	G002	4	16	77.686
G002-943	G002	4	16	80.7692
G002-947	G002	4	16	96.6667
G002-957	G002	4	16	54.0541
G002-302	G002	5	24	92.3567
G002-502	G002	5	24	85.7143
G002-509	G002	5	24	93.2886
G002-546	G002	5	24	86.7021
G002-616	G002	5	24	87.6623
G002-619	G002	5	24	72.7941
G002-678	G002	5	24	94.228
G002-758	G002	5	24	93.2367
G002-813	G002	5	24	86.2857
G002-834	G002	5	24	50
G002-852	G002	5	24	95.6322
G002-905	G002	5	24	91.1765
G002-969	G002	5	24	0
G002-119	G002	6	24	88.2812
G002-136	G002	6	24	94.9474
G002-145	G002	6	24	89.4527
G002-230	G002	6	24	89.3382
G002-293	G002	6	24	84.9265
G002-341	G002	6	24	28.7356
G002-480	G002	6	24	72.2222
G002-493	G002	6	24	30
G002-577	G002	6	24	94.2004
G002-620	G002	6	24	30.8824
G002-630	G002	6	24	78.3784
G002-820	G002	6	24	90.6091
G002-831	G002	6	24	79.5107
G002-855	G002	6	24	87.931
G002-943	G002	6	24	78
G002-947	G002	6	24	90.3846
G002-957	G002	6	24	80
G002-278	G002	7	24	81.3725
G002-304	G002	7	24	88.4615
G002-371	G002	7	24	0
G002-427	G002	7	24	33.75
G002-595	G002	7	24	73.2394
G002-796	G002	7	24	87.8702
G002-825	G002	7	24	77.6892
G002-866	G002	7	24	70.5882
G002-871	G002	7	24	0
G002-884	G002	7	24	83.7556
G002-931	G002	7	24	80.654
G002-988	G002	7	24	63.9024
G002-997	G002	7	24	79.8898
Main-Metrics
fig4
figH_percent VRC01-class among core-specific IgG$^{+}$ memory sequences.csv
pubID	trial	pseudogroup	weeks	Percent VRC01-class among Core-specific IgG+ memory BCR sequences
G002-119	G002	1	8	85.0202
G002-136	G002	1	8	61.7145
G002-145	G002	1	8	79.745
G002-230	G002	1	8	89.8883
G002-293	G002	1	8	91.9289
G002-341	G002	1	8	14.4681
G002-480	G002	1	8	35.7143
G002-493	G002	1	8	47.3684
G002-577	G002	1	8	94.5652
G002-630	G002	1	8	52.228
G002-820	G002	1	8	81.0486
G002-831	G002	1	8	24.5436
G002-855	G002	1	8	70.0197
G002-943	G002	1	8	42.5443
G002-947	G002	1	8	91.1111
G002-957	G002	1	8	61.76
G002-104	G002	2	8	0
G002-365	G002	2	8	1.29938
G002-387	G002	2	8	0
G002-396	G002	2	8	0.954861
G002-611	G002	2	8	0.089172
G002-710	G002	2	8	0
G002-794	G002	2	8	0.836792
G002-278	G002	3	16	74.0475
G002-302	G002	3	16	84.8603
G002-304	G002	3	16	83.4502
G002-371	G002	3	16	0
G002-427	G002	3	16	23.4815
G002-462	G002	3	16	87.787
G002-477	G002	3	16	88.2598
G002-516	G002	3	16	29.6053
G002-546	G002	3	16	49.4436
G002-595	G002	3	16	68.4877
G002-616	G002	3	16	86.0119
G002-619	G002	3	16	59.3024
G002-632	G002	3	16	93.4711
G002-678	G002	3	16	91.077
G002-758	G002	3	16	46.3837
G002-796	G002	3	16	90.7777
G002-810	G002	3	16	34.8299
G002-813	G002	3	16	86.0253
G002-852	G002	3	16	89.5684
G002-866	G002	3	16	65.4383
G002-884	G002	3	16	66.2977
G002-905	G002	3	16	53.6082
G002-931	G002	3	16	84.3061
G002-969	G002	3	16	0
G002-988	G002	3	16	29.6236
G002-997	G002	3	16	74.2366
G002-119	G002	4	16	72.3957
G002-136	G002	4	16	85.6346
G002-145	G002	4	16	75.2467
G002-230	G002	4	16	75.6145
G002-293	G002	4	16	73.961
G002-341	G002	4	16	19.7703
G002-480	G002	4	16	49.4048
G002-493	G002	4	16	17.0455
G002-577	G002	4	16	76.2583
G002-620	G002	4	16	13.9326
G002-630	G002	4	16	47.7256
G002-820	G002	4	16	72.4091
G002-855	G002	4	16	61.2899
G002-943	G002	4	16	66.1305
G002-947	G002	4	16	67.3737
G002-957	G002	4	16	35.4603
G002-302	G002	5	24	91.449
G002-502	G002	5	24	82.1585
G002-509	G002	5	24	92.9641
G002-546	G002	5	24	73.0775
G002-616	G002	5	24	86.8726
G002-619	G002	5	24	67.1705
G002-678	G002	5	24	90.835
G002-758	G002	5	24	58.6059
G002-813	G002	5	24	84.769
G002-834	G002	5	24	49.2424
G002-852	G002	5	24	94.8271
G002-905	G002	5	24	87.2966
G002-969	G002	5	24	0
G002-119	G002	6	24	79.2838
G002-136	G002	6	24	75.4323
G002-145	G002	6	24	78.9968
G002-230	G002	6	24	80.9086
G002-293	G002	6	24	77.1452
G002-341	G002	6	24	19.5266
G002-480	G002	6	24	45.6444
G002-493	G002	6	24	24.5455
G002-577	G002	6	24	83.6671
G002-620	G002	6	24	18.712
G002-630	G002	6	24	52.7639
G002-820	G002	6	24	75.856
G002-831	G002	6	24	70.4285
G002-855	G002	6	24	69.4342
G002-943	G002	6	24	62.346
G002-947	G002	6	24	53.9295
G002-957	G002	6	24	66.1644
G002-278	G002	7	24	73.975
G002-304	G002	7	24	83.547
G002-371	G002	7	24	0
G002-427	G002	7	24	27.3317
G002-595	G002	7	24	30.989
G002-796	G002	7	24	78.0457
G002-825	G002	7	24	56.6127
G002-866	G002	7	24	44.8975
G002-871	G002	7	24	0
G002-884	G002	7	24	62.9487
G002-931	G002	7	24	67.7968
G002-988	G002	7	24	58.035
G002-997	G002	7	24	64.5006

## Sheet: Fig5
Main-Metrics
fig5
figAB_medians.csv
Unnamed: 0	trial	psname	pseudogroup	v_mutation_aa_heavy	v_mutation_aa_light
0	G002	eOD	1	0.031	0.022
1	G002	eOD->eOD	3	0.061	0.033
2	G002	eOD->core	4	0.077	0.043
3	G002	eOD->eOD	5	0.082	0.049
4	G002	eOD->core	6	0.092	0.054
5	G002	eOD->eOD->core	7	0.082	0.044
Main-Metrics
fig5
figA_boost_v_heavy_aa_mutation.csv
pubID	trial	pseudogroup	weeks	v_mutation_aa_heavy
G002-119	G002	1	8	0.0306122
G002-136	G002	1	8	0.0714286
G002-145	G002	1	8	0.0309278
G002-230	G002	1	8	0.0206186
G002-293	G002	1	8	0.0310889
G002-341	G002	1	8	0.0102041
G002-480	G002	1	8	0.0515464
G002-493	G002	1	8	0.0463918
G002-577	G002	1	8	0.0306122
G002-630	G002	1	8	0.0306122
G002-820	G002	1	8	0.0204082
G002-831	G002	1	8	0.0408163
G002-855	G002	1	8	0.0510204
G002-943	G002	1	8	0.03077
G002-947	G002	1	8	0.0204082
G002-957	G002	1	8	0.0358721
G002-278	G002	3	16	0.0618557
G002-302	G002	3	16	0.0714286
G002-304	G002	3	16	0.0714286
G002-427	G002	3	16	0.0612245
G002-462	G002	3	16	0.0612245
G002-477	G002	3	16	0.0612245
G002-516	G002	3	16	0.0515464
G002-546	G002	3	16	0.0510204
G002-595	G002	3	16	0.0510204
G002-616	G002	3	16	0.0714286
G002-619	G002	3	16	0.0612245
G002-632	G002	3	16	0.0721649
G002-678	G002	3	16	0.0618557
G002-758	G002	3	16	0.0612245
G002-796	G002	3	16	0.0612245
G002-810	G002	3	16	0.0717968
G002-813	G002	3	16	0.0721649
G002-852	G002	3	16	0.0515464
G002-866	G002	3	16	0.0721649
G002-884	G002	3	16	0.0612245
G002-905	G002	3	16	0.0306122
G002-931	G002	3	16	0.0612245
G002-988	G002	3	16	0.0714286
G002-997	G002	3	16	0.0714286
G002-119	G002	4	16	0.0618557
G002-136	G002	4	16	0.0408163
G002-145	G002	4	16	0.0816327
G002-230	G002	4	16	0.0612245
G002-293	G002	4	16	0.0721649
G002-341	G002	4	16	0.0816327
G002-480	G002	4	16	0.0714286
G002-493	G002	4	16	0.0824742
G002-577	G002	4	16	0.0816327
G002-620	G002	4	16	0.0612245
G002-630	G002	4	16	0.0918367
G002-820	G002	4	16	0.0714286
G002-855	G002	4	16	0.0824742
G002-943	G002	4	16	0.0816327
G002-947	G002	4	16	0.0666421
G002-957	G002	4	16	0.0918367
G002-302	G002	5	24	0.0918367
G002-502	G002	5	24	0.0824742
G002-509	G002	5	24	0.0918367
G002-546	G002	5	24	0.0714286
G002-616	G002	5	24	0.0824742
G002-619	G002	5	24	0.0927835
G002-678	G002	5	24	0.0816327
G002-758	G002	5	24	0.0816327
G002-813	G002	5	24	0.0816327
G002-834	G002	5	24	0.0816327
G002-852	G002	5	24	0.0816327
G002-905	G002	5	24	0.0714286
G002-119	G002	6	24	0.0721649
G002-136	G002	6	24	0.0918367
G002-145	G002	6	24	0.102041
G002-230	G002	6	24	0.0714286
G002-293	G002	6	24	0.0918367
G002-341	G002	6	24	0.112245
G002-480	G002	6	24	0.0816327
G002-493	G002	6	24	0.0824742
G002-577	G002	6	24	0.0918367
G002-620	G002	6	24	0.0816327
G002-630	G002	6	24	0.102041
G002-820	G002	6	24	0.0927835
G002-831	G002	6	24	0.102041
G002-855	G002	6	24	0.102041
G002-943	G002	6	24	0.0918367
G002-947	G002	6	24	0.0714286
G002-957	G002	6	24	0.117926
G002-278	G002	7	24	0.0871555
G002-304	G002	7	24	0.102041
G002-427	G002	7	24	0.0721649
G002-595	G002	7	24	0.0612245
G002-796	G002	7	24	0.0721649
G002-825	G002	7	24	0.0927835
G002-866	G002	7	24	0.0824742
G002-884	G002	7	24	0.0816327
G002-931	G002	7	24	0.0816327
G002-988	G002	7	24	0.0824742
G002-997	G002	7	24	0.0824742
Main-Metrics
fig5
figB_boost_v_light_aa_mutation.csv
pubID	trial	pseudogroup	weeks	v_mutation_aa_light
G002-119	G002	1	8	0.010989
G002-136	G002	1	8	0.0434783
G002-145	G002	1	8	0.0217391
G002-230	G002	1	8	0.021978
G002-293	G002	1	8	0.0217391
G002-341	G002	1	8	0
G002-480	G002	1	8	0.010989
G002-493	G002	1	8	0.0271739
G002-577	G002	1	8	0.0217391
G002-630	G002	1	8	0.021978
G002-820	G002	1	8	0.010989
G002-831	G002	1	8	0.0217391
G002-855	G002	1	8	0.0326087
G002-943	G002	1	8	0.0217391
G002-947	G002	1	8	0.021978
G002-957	G002	1	8	0.021062
G002-278	G002	3	16	0.0434783
G002-302	G002	3	16	0.032967
G002-304	G002	3	16	0.032967
G002-427	G002	3	16	0.032967
G002-462	G002	3	16	0.0382226
G002-477	G002	3	16	0.0430108
G002-516	G002	3	16	0.021978
G002-546	G002	3	16	0.0269465
G002-595	G002	3	16	0.042782
G002-616	G002	3	16	0.032967
G002-619	G002	3	16	0.032967
G002-632	G002	3	16	0.043956
G002-678	G002	3	16	0.032967
G002-758	G002	3	16	0.0326087
G002-796	G002	3	16	0.032967
G002-810	G002	3	16	0.027118
G002-813	G002	3	16	0.032967
G002-852	G002	3	16	0.0326087
G002-866	G002	3	16	0.0434783
G002-884	G002	3	16	0.032967
G002-905	G002	3	16	0.0108696
G002-931	G002	3	16	0.032967
G002-988	G002	3	16	0.0434783
G002-997	G002	3	16	0.042782
G002-119	G002	4	16	0.0337079
G002-136	G002	4	16	0.021978
G002-145	G002	4	16	0.0543478
G002-230	G002	4	16	0.032967
G002-293	G002	4	16	0.0434783
G002-341	G002	4	16	0.0434783
G002-480	G002	4	16	0.0432445
G002-493	G002	4	16	0.043956
G002-577	G002	4	16	0.043956
G002-620	G002	4	16	0.0327879
G002-630	G002	4	16	0.0543478
G002-820	G002	4	16	0.0434783
G002-855	G002	4	16	0.0652174
G002-943	G002	4	16	0.043956
G002-947	G002	4	16	0.0434783
G002-957	G002	4	16	0.043956
G002-302	G002	5	24	0.0543478
G002-502	G002	5	24	0.0546464
G002-509	G002	5	24	0.043956
G002-546	G002	5	24	0.0434783
G002-616	G002	5	24	0.043956
G002-619	G002	5	24	0.0549451
G002-678	G002	5	24	0.0444444
G002-758	G002	5	24	0.0434783
G002-813	G002	5	24	0.0543478
G002-834	G002	5	24	0.0542361
G002-852	G002	5	24	0.043956
G002-905	G002	5	24	0.0537634
G002-119	G002	6	24	0.043956
G002-136	G002	6	24	0.0549451
G002-145	G002	6	24	0.0549451
G002-230	G002	6	24	0.043956
G002-293	G002	6	24	0.0543478
G002-341	G002	6	24	0.0549451
G002-480	G002	6	24	0.0537634
G002-493	G002	6	24	0.043956
G002-577	G002	6	24	0.0549451
G002-620	G002	6	24	0.043956
G002-630	G002	6	24	0.0652174
G002-820	G002	6	24	0.0543478
G002-831	G002	6	24	0.0600358
G002-855	G002	6	24	0.0652174
G002-943	G002	6	24	0.0543478
G002-947	G002	6	24	0.043956
G002-957	G002	6	24	0.043956
G002-278	G002	7	24	0.043956
G002-304	G002	7	24	0.0625
G002-427	G002	7	24	0.043956
G002-595	G002	7	24	0.0434783
G002-796	G002	7	24	0.0434783
G002-825	G002	7	24	0.0537634
G002-866	G002	7	24	0.0543478
G002-884	G002	7	24	0.0434783
G002-931	G002	7	24	0.043956
G002-988	G002	7	24	0.043956
G002-997	G002	7	24	0.0537634
Main-Metrics
fig5
figC_boost_v_heavy_aa_mutation.csv
pubID	trial	pseudogroup	weeks	v_mutation_aa_heavy
G002-119	G002	1	8	0.0206186
G002-119	G002	1	8	0.0612245
G002-119	G002	1	8	0.0721649
G002-119	G002	1	8	0.0309278
G002-119	G002	1	8	0.0612245
G002-119	G002	1	8	0.0510204
G002-119	G002	1	8	0.0306122
G002-119	G002	1	8	0.0102041
G002-119	G002	1	8	0.0204082
G002-119	G002	1	8	0.0612245
G002-119	G002	1	8	0.0612245
G002-119	G002	1	8	0.0309278
G002-119	G002	1	8	0.0204082
G002-119	G002	1	8	0.0102041
G002-119	G002	1	8	0
G002-119	G002	1	8	0.0306122
G002-119	G002	1	8	0.0510204
G002-119	G002	1	8	0.0103093
G002-119	G002	1	8	0.0102041
G002-119	G002	1	8	0.0412371
G002-119	G002	1	8	0.0510204
G002-119	G002	1	8	0.0309278
G002-119	G002	1	8	0.0102041
G002-119	G002	1	8	0
G002-119	G002	1	8	0.0204082
G002-119	G002	1	8	0.0103093
G002-119	G002	1	8	0.0510204
G002-119	G002	1	8	0
G002-119	G002	1	8	0.0408163
G002-119	G002	1	8	0.0206186
G002-119	G002	1	8	0.0408163
G002-119	G002	1	8	0.0306122
G002-119	G002	1	8	0.0102041
G002-119	G002	1	8	0.0306122
G002-119	G002	1	8	0.0103093
G002-136	G002	1	8	0.0927835
G002-136	G002	1	8	0.0612245
G002-136	G002	1	8	0.0816327
G002-136	G002	1	8	0.0714286
G002-136	G002	1	8	0.0714286
G002-136	G002	1	8	0.0816327
G002-136	G002	1	8	0.0824742
G002-136	G002	1	8	0.0816327
G002-136	G002	1	8	0.102041
G002-136	G002	1	8	0.0927835
G002-136	G002	1	8	0.112245
G002-136	G002	1	8	0.0816327
G002-136	G002	1	8	0.0714286
G002-136	G002	1	8	0.102041
G002-136	G002	1	8	0.0721649
G002-136	G002	1	8	0.0918367
G002-136	G002	1	8	0.0515464
G002-136	G002	1	8	0.0612245
G002-136	G002	1	8	0.112245
G002-136	G002	1	8	0.0306122
G002-136	G002	1	8	0.0970874
G002-136	G002	1	8	0.0612245
G002-136	G002	1	8	0.0824742
G002-136	G002	1	8	0.0515464
G002-136	G002	1	8	0.112245
G002-136	G002	1	8	0.0408163
G002-136	G002	1	8	0.0918367
G002-136	G002	1	8	0.102041
G002-136	G002	1	8	0.0515464
G002-136	G002	1	8	0.0714286
G002-136	G002	1	8	0.0306122
G002-136	G002	1	8	0.0721649
G002-136	G002	1	8	0.102041
G002-136	G002	1	8	0.102041
G002-136	G002	1	8	0.0714286
G002-136	G002	1	8	0.0714286
G002-136	G002	1	8	0.0816327
G002-136	G002	1	8	0.0510204
G002-136	G002	1	8	0.0714286
G002-136	G002	1	8	0.0618557
G002-136	G002	1	8	0.0412371
G002-136	G002	1	8	0.0612245
G002-136	G002	1	8	0.0515464
G002-136	G002	1	8	0.0970874
G002-136	G002	1	8	0.0412371
G002-136	G002	1	8	0.0918367
G002-136	G002	1	8	0.0918367
G002-136	G002	1	8	0.113402
G002-136	G002	1	8	0.0306122
G002-136	G002	1	8	0.0612245
G002-136	G002	1	8	0.0816327
G002-136	G002	1	8	0.0918367
G002-136	G002	1	8	0.0816327
G002-136	G002	1	8	0.102041
G002-136	G002	1	8	0.0721649
G002-136	G002	1	8	0.0714286
G002-136	G002	1	8	0.0714286
G002-136	G002	1	8	0.0970874
G002-136	G002	1	8	0.0721649
G002-136	G002	1	8	0.0824742
G002-136	G002	1	8	0.102041
G002-136	G002	1	8	0.0309278
G002-136	G002	1	8	0.0412371
G002-136	G002	1	8	0.0824742
G002-136	G002	1	8	0.0408163
G002-136	G002	1	8	0.0408163
G002-136	G002	1	8	0.0918367
G002-136	G002	1	8	0.0714286
G002-136	G002	1	8	0.0721649
G002-136	G002	1	8	0.0612245
G002-136	G002	1	8	0.0816327
G002-136	G002	1	8	0.102041
G002-136	G002	1	8	0.0612245
G002-136	G002	1	8	0.0412371
G002-136	G002	1	8	0.112245
G002-136	G002	1	8	0.0714286
G002-136	G002	1	8	0.0721649
G002-136	G002	1	8	0.142857
G002-136	G002	1	8	0.0714286
G002-136	G002	1	8	0.0816327
G002-136	G002	1	8	0.0206186
G002-136	G002	1	8	0.0927835
G002-136	G002	1	8	0.0714286
G002-136	G002	1	8	0.0204082
G002-136	G002	1	8	0.0714286
G002-136	G002	1	8	0.0510204
G002-136	G002	1	8	0.0816327
G002-136	G002	1	8	0.0510204
G002-136	G002	1	8	0.0714286
G002-136	G002	1	8	0.0816327
G002-136	G002	1	8	0.0721649
G002-136	G002	1	8	0.0306122
G002-136	G002	1	8	0.0510204
G002-136	G002	1	8	0.0714286
G002-136	G002	1	8	0.0918367
G002-136	G002	1	8	0.0412371
G002-136	G002	1	8	0.0515464
G002-136	G002	1	8	0.0816327
G002-136	G002	1	8	0.0816327
G002-136	G002	1	8	0.0618557
G002-136	G002	1	8	0.0612245
G002-136	G002	1	8	0.0816327
G002-136	G002	1	8	0.0721649
G002-136	G002	1	8	0.0510204
G002-136	G002	1	8	0.0408163
G002-136	G002	1	8	0.0306122
G002-136	G002	1	8	0.0714286
G002-136	G002	1	8	0.102041
G002-136	G002	1	8	0.0714286
G002-136	G002	1	8	0.0721649
G002-136	G002	1	8	0.0515464
G002-136	G002	1	8	0.0408163
G002-136	G002	1	8	0.0206186
G002-136	G002	1	8	0.0515464
G002-136	G002	1	8	0.0618557
G002-136	G002	1	8	0.0918367
G002-136	G002	1	8	0.103093
G002-136	G002	1	8	0.113402
G002-136	G002	1	8	0.0612245
G002-136	G002	1	8	0.0204082
G002-136	G002	1	8	0.0618557
G002-136	G002	1	8	0.0824742
G002-136	G002	1	8	0.0918367
G002-136	G002	1	8	0.0714286
G002-136	G002	1	8	0.102041
G002-136	G002	1	8	0.0714286
G002-136	G002	1	8	0.122449
G002-136	G002	1	8	0.0510204
G002-136	G002	1	8	0.0612245
G002-136	G002	1	8	0.0306122
G002-136	G002	1	8	0.0612245
G002-136	G002	1	8	0.102041
G002-136	G002	1	8	0.0714286
G002-136	G002	1	8	0.0515464
G002-136	G002	1	8	0.0721649
G002-136	G002	1	8	0.0714286
G002-136	G002	1	8	0.122449
G002-136	G002	1	8	0.0816327
G002-136	G002	1	8	0.0714286
G002-136	G002	1	8	0.0510204
G002-136	G002	1	8	0.0408163
G002-136	G002	1	8	0.0927835
G002-136	G002	1	8	0.0816327
G002-136	G002	1	8	0.0927835
G002-136	G002	1	8	0.0510204
G002-136	G002	1	8	0.0412371
G002-136	G002	1	8	0.0816327
G002-136	G002	1	8	0.0714286
G002-136	G002	1	8	0.0515464
G002-136	G002	1	8	0.0824742
G002-136	G002	1	8	0.0515464
G002-136	G002	1	8	0.0515464
G002-136	G002	1	8	0.0510204
G002-136	G002	1	8	0.0612245
G002-136	G002	1	8	0.0816327
G002-136	G002	1	8	0.132653
G002-136	G002	1	8	0.123711
G002-136	G002	1	8	0.0714286
G002-136	G002	1	8	0.0309278
G002-136	G002	1	8	0.0412371
G002-136	G002	1	8	0.0714286
G002-136	G002	1	8	0.0412371
G002-136	G002	1	8	0.0721649
G002-136	G002	1	8	0.0618557
G002-136	G002	1	8	0.0714286
G002-145	G002	1	8	0.0204082
G002-145	G002	1	8	0.0612245
G002-145	G002	1	8	0.0309278
G002-145	G002	1	8	0.0408163
G002-145	G002	1	8	0.0408163
G002-145	G002	1	8	0.0309278
G002-145	G002	1	8	0.0408163
G002-145	G002	1	8	0.0206186
G002-145	G002	1	8	0
G002-145	G002	1	8	0.0103093
G002-145	G002	1	8	0.0204082
G002-145	G002	1	8	0.0204082
G002-145	G002	1	8	0
G002-145	G002	1	8	0.0816327
G002-145	G002	1	8	0.0204082
G002-145	G002	1	8	0.0103093
G002-145	G002	1	8	0.0510204
G002-145	G002	1	8	0.0408163
G002-145	G002	1	8	0.0306122
G002-145	G002	1	8	0.0206186
G002-145	G002	1	8	0.0515464
G002-145	G002	1	8	0.0515464
G002-145	G002	1	8	0.0408163
G002-145	G002	1	8	0.0721649
G002-145	G002	1	8	0.0206186
G002-145	G002	1	8	0.0306122
G002-145	G002	1	8	0.0408163
G002-145	G002	1	8	0.0510204
G002-145	G002	1	8	0.0515464
G002-145	G002	1	8	0.0510204
G002-145	G002	1	8	0.0309278
G002-145	G002	1	8	0.0204082
G002-145	G002	1	8	0.0309278
G002-145	G002	1	8	0.0204082
G002-145	G002	1	8	0.0102041
G002-145	G002	1	8	0.0408163
G002-145	G002	1	8	0.0204082
G002-145	G002	1	8	0.0102041
G002-145	G002	1	8	0.0515464
G002-145	G002	1	8	0.0204082
G002-145	G002	1	8	0.0208333
G002-145	G002	1	8	0.0306122
G002-145	G002	1	8	0.0408163
G002-145	G002	1	8	0.0309278
G002-145	G002	1	8	0.0510204
G002-145	G002	1	8	0.0206186
G002-145	G002	1	8	0.0306122
G002-145	G002	1	8	0.0618557
G002-145	G002	1	8	0
G002-145	G002	1	8	0.0412371
G002-145	G002	1	8	0.0206186
G002-145	G002	1	8	0.0309278
G002-145	G002	1	8	0.0408163
G002-145	G002	1	8	0
G002-145	G002	1	8	0.0721649
G002-145	G002	1	8	0.0412371
G002-145	G002	1	8	0.0816327
G002-145	G002	1	8	0.0306122
G002-145	G002	1	8	0.0306122
G002-145	G002	1	8	0.0309278
G002-145	G002	1	8	0.0714286
G002-145	G002	1	8	0.0306122
G002-145	G002	1	8	0.0721649
G002-145	G002	1	8	0.0510204
G002-145	G002	1	8	0.0918367
G002-145	G002	1	8	0.0206186
G002-145	G002	1	8	0.0206186
G002-145	G002	1	8	0.0714286
G002-145	G002	1	8	0.0206186
G002-145	G002	1	8	0.0412371
G002-145	G002	1	8	0.0309278
G002-145	G002	1	8	0.0309278
G002-145	G002	1	8	0.0714286
G002-145	G002	1	8	0.0102041
G002-145	G002	1	8	0.0721649
G002-145	G002	1	8	0.0204082
G002-145	G002	1	8	0.0102041
G002-145	G002	1	8	0.0309278
G002-145	G002	1	8	0.0612245
G002-145	G002	1	8	0.0102041
G002-145	G002	1	8	0.0510204
G002-145	G002	1	8	0.0412371
G002-145	G002	1	8	0.0206186
G002-145	G002	1	8	0.0714286
G002-145	G002	1	8	0.0408163
G002-145	G002	1	8	0
G002-145	G002	1	8	0.0206186
G002-145	G002	1	8	0
G002-145	G002	1	8	0.0103093
G002-145	G002	1	8	0.0408163
G002-145	G002	1	8	0.0103093
G002-145	G002	1	8	0.0206186
G002-145	G002	1	8	0.0412371
G002-145	G002	1	8	0.0412371
G002-145	G002	1	8	0.0102041
G002-145	G002	1	8	0.0510204
G002-145	G002	1	8	0.0309278
G002-145	G002	1	8	0.0927835
G002-145	G002	1	8	0.0309278
G002-145	G002	1	8	0.0408163
G002-145	G002	1	8	0.0306122
G002-145	G002	1	8	0.0204082
G002-145	G002	1	8	0.0714286
G002-145	G002	1	8	0.0309278
G002-145	G002	1	8	0.0206186
G002-145	G002	1	8	0.0824742
G002-145	G002	1	8	0.0306122
G002-145	G002	1	8	0.0510204
G002-145	G002	1	8	0
G002-145	G002	1	8	0.0204082
G002-145	G002	1	8	0.0102041
G002-230	G002	1	8	0.0408163
G002-230	G002	1	8	0.0206186
G002-230	G002	1	8	0.0612245
G002-230	G002	1	8	0.0408163
G002-230	G002	1	8	0.0206186
G002-230	G002	1	8	0.0408163
G002-230	G002	1	8	0.0102041
G002-230	G002	1	8	0.0206186
G002-230	G002	1	8	0.0412371
G002-230	G002	1	8	0.0204082
G002-230	G002	1	8	0.0714286
G002-230	G002	1	8	0.0204082
G002-230	G002	1	8	0.0103093
G002-230	G002	1	8	0.0412371
G002-230	G002	1	8	0.0204082
G002-230	G002	1	8	0.0206186
G002-230	G002	1	8	0.0206186
G002-230	G002	1	8	0.0510204
G002-230	G002	1	8	0
G002-230	G002	1	8	0.0612245
G002-230	G002	1	8	0.0510204
G002-230	G002	1	8	0.0204082
G002-293	G002	1	8	0.0103093
G002-293	G002	1	8	0.0510204
G002-293	G002	1	8	0.0816327
G002-293	G002	1	8	0.0309278
G002-293	G002	1	8	0.0309278
G002-293	G002	1	8	0.0408163
G002-293	G002	1	8	0.0309278
G002-293	G002	1	8	0.0412371
G002-293	G002	1	8	0.03125
G002-293	G002	1	8	0.0408163
G002-293	G002	1	8	0.0714286
G002-293	G002	1	8	0.0103093
G002-293	G002	1	8	0.0612245
G002-293	G002	1	8	0.0612245
G002-293	G002	1	8	0.0103093
G002-293	G002	1	8	0.0408163
G002-293	G002	1	8	0.0103093
G002-293	G002	1	8	0.0306122
G002-293	G002	1	8	0.0204082
G002-293	G002	1	8	0.0408163
G002-293	G002	1	8	0.0204082
G002-293	G002	1	8	0.0510204
G002-293	G002	1	8	0
G002-293	G002	1	8	0.0510204
G002-293	G002	1	8	0.0309278
G002-293	G002	1	8	0.0714286
G002-293	G002	1	8	0.0306122
G002-293	G002	1	8	0.0412371
G002-293	G002	1	8	0
G002-293	G002	1	8	0.0309278
G002-293	G002	1	8	0.0618557
G002-293	G002	1	8	0.0309278
G002-341	G002	1	8	0.0102041
G002-480	G002	1	8	0.0515464
G002-493	G002	1	8	0.0618557
G002-493	G002	1	8	0.0309278
G002-577	G002	1	8	0.0103093
G002-577	G002	1	8	0
G002-577	G002	1	8	0.0309278
G002-577	G002	1	8	0
G002-577	G002	1	8	0.0510204
G002-577	G002	1	8	0
G002-577	G002	1	8	0.0206186
G002-577	G002	1	8	0.0714286
G002-577	G002	1	8	0.0510204
G002-577	G002	1	8	0.0408163
G002-577	G002	1	8	0.0412371
G002-577	G002	1	8	0.0102041
G002-577	G002	1	8	0.0102041
G002-577	G002	1	8	0
G002-577	G002	1	8	0
G002-577	G002	1	8	0.0306122
G002-577	G002	1	8	0.0612245
G002-577	G002	1	8	0.0309278
G002-577	G002	1	8	0.0510204
G002-630	G002	1	8	0.0204082
G002-630	G002	1	8	0.0515464
G002-630	G002	1	8	0.0204082
G002-630	G002	1	8	0.0412371
G002-630	G002	1	8	0.0515464
G002-630	G002	1	8	0.0102041
G002-630	G002	1	8	0.0306122
G002-630	G002	1	8	0.0206186
G002-630	G002	1	8	0.0309278
G002-630	G002	1	8	0.0306122
G002-630	G002	1	8	0
G002-630	G002	1	8	0.0510204
G002-630	G002	1	8	0.0816327
G002-630	G002	1	8	0.0204082
G002-630	G002	1	8	0.0306122
G002-630	G002	1	8	0.0306122
G002-630	G002	1	8	0.0206186
G002-630	G002	1	8	0.0309278
G002-630	G002	1	8	0.0510204
G002-630	G002	1	8	0.0408163
G002-630	G002	1	8	0.0306122
G002-630	G002	1	8	0.0918367
G002-630	G002	1	8	0.0206186
G002-630	G002	1	8	0.0103093
G002-630	G002	1	8	0.0408163
G002-630	G002	1	8	0.0103093
G002-630	G002	1	8	0.0204082
G002-630	G002	1	8	0.0204082
G002-630	G002	1	8	0.0306122
G002-630	G002	1	8	0.0510204
G002-630	G002	1	8	0.0412371
G002-630	G002	1	8	0.0721649
G002-630	G002	1	8	0.0103093
G002-630	G002	1	8	0.0412371
G002-630	G002	1	8	0.0408163
G002-630	G002	1	8	0.0515464
G002-630	G002	1	8	0.0714286
G002-630	G002	1	8	0.0102041
G002-820	G002	1	8	0.0510204
G002-820	G002	1	8	0.0204082
G002-820	G002	1	8	0.0306122
G002-820	G002	1	8	0.0309278
G002-820	G002	1	8	0.0103093
G002-820	G002	1	8	0.0204082
G002-820	G002	1	8	0.0721649
G002-820	G002	1	8	0.0206186
G002-820	G002	1	8	0.0102041
G002-820	G002	1	8	0.0102041
G002-820	G002	1	8	0.0204082
G002-820	G002	1	8	0.0408163
G002-820	G002	1	8	0.0306122
G002-820	G002	1	8	0.0714286
G002-820	G002	1	8	0
G002-820	G002	1	8	0.0204082
G002-820	G002	1	8	0.0103093
G002-820	G002	1	8	0.0309278
G002-820	G002	1	8	0.0510204
G002-820	G002	1	8	0.0306122
G002-820	G002	1	8	0
G002-820	G002	1	8	0
G002-820	G002	1	8	0.0306122
G002-820	G002	1	8	0.0204082
G002-820	G002	1	8	0.0103093
G002-820	G002	1	8	0.0204082
G002-820	G002	1	8	0.0102041
G002-820	G002	1	8	0.0306122
G002-820	G002	1	8	0.0408163
G002-820	G002	1	8	0.0204082
G002-820	G002	1	8	0
G002-820	G002	1	8	0.0612245
G002-820	G002	1	8	0.0102041
G002-820	G002	1	8	0.0204082
G002-820	G002	1	8	0.0204082
G002-820	G002	1	8	0.0204082
G002-831	G002	1	8	0.0618557
G002-831	G002	1	8	0.0515464
G002-831	G002	1	8	0.0408163
G002-831	G002	1	8	0.0306122
G002-831	G002	1	8	0.0505051
G002-831	G002	1	8	0.0306122
G002-831	G002	1	8	0.0515464
G002-831	G002	1	8	0.0102041
G002-831	G002	1	8	0.0306122
G002-831	G002	1	8	0.0515464
G002-831	G002	1	8	0.0204082
G002-831	G002	1	8	0.0204082
G002-831	G002	1	8	0.0408163
G002-831	G002	1	8	0.0102041
G002-831	G002	1	8	0.0714286
G002-831	G002	1	8	0.0515464
G002-831	G002	1	8	0.0612245
G002-831	G002	1	8	0.0510204
G002-831	G002	1	8	0.0204082
G002-831	G002	1	8	0.0204082
G002-831	G002	1	8	0.0510204
G002-831	G002	1	8	0.0515464
G002-831	G002	1	8	0.0306122
G002-831	G002	1	8	0.0306122
G002-831	G002	1	8	0.0204082
G002-831	G002	1	8	0.0515464
G002-831	G002	1	8	0.0103093
G002-831	G002	1	8	0.0510204
G002-831	G002	1	8	0.0306122
G002-831	G002	1	8	0.0612245
G002-831	G002	1	8	0.0412371
G002-831	G002	1	8	0.0306122
G002-831	G002	1	8	0.0306122
G002-831	G002	1	8	0.0206186
G002-831	G002	1	8	0.0408163
G002-831	G002	1	8	0.0408163
G002-831	G002	1	8	0.0306122
G002-831	G002	1	8	0.0412371
G002-831	G002	1	8	0.0510204
G002-831	G002	1	8	0.102041
G002-831	G002	1	8	0.0306122
G002-831	G002	1	8	0.0412371
G002-831	G002	1	8	0.0824742
G002-831	G002	1	8	0.0103093
G002-831	G002	1	8	0.0408163
G002-831	G002	1	8	0.0408163
G002-831	G002	1	8	0.0408163
G002-831	G002	1	8	0.0612245
G002-831	G002	1	8	0.0206186
G002-831	G002	1	8	0.0510204
G002-831	G002	1	8	0.0102041
G002-831	G002	1	8	0.0408163
G002-831	G002	1	8	0.0306122
G002-831	G002	1	8	0.0306122
G002-831	G002	1	8	0.0204082
G002-831	G002	1	8	0.0102041
G002-831	G002	1	8	0.0103093
G002-831	G002	1	8	0.0510204
G002-831	G002	1	8	0.0510204
G002-831	G002	1	8	0.0412371
G002-831	G002	1	8	0.0721649
G002-831	G002	1	8	0.0309278
G002-831	G002	1	8	0.0510204
G002-831	G002	1	8	0.0206186
G002-831	G002	1	8	0.0412371
G002-831	G002	1	8	0.0306122
G002-831	G002	1	8	0.0510204
G002-831	G002	1	8	0.0412371
G002-831	G002	1	8	0.0204082
G002-831	G002	1	8	0.0412371
G002-831	G002	1	8	0.0102041
G002-831	G002	1	8	0.0412371
G002-831	G002	1	8	0.0510204
G002-831	G002	1	8	0.0309278
G002-831	G002	1	8	0.0206186
G002-831	G002	1	8	0.0412371
G002-831	G002	1	8	0.0103093
G002-831	G002	1	8	0.0515464
G002-831	G002	1	8	0.0714286
G002-831	G002	1	8	0.0204082
G002-831	G002	1	8	0.0306122
G002-831	G002	1	8	0.0309278
G002-831	G002	1	8	0.0306122
G002-831	G002	1	8	0.0515464
G002-831	G002	1	8	0.0408163
G002-831	G002	1	8	0.0612245
G002-831	G002	1	8	0.0103093
G002-831	G002	1	8	0.0612245
G002-831	G002	1	8	0.0306122
G002-855	G002	1	8	0.0918367
G002-855	G002	1	8	0.0515464
G002-855	G002	1	8	0.0927835
G002-855	G002	1	8	0.0510204
G002-855	G002	1	8	0.0306122
G002-855	G002	1	8	0.0309278
G002-855	G002	1	8	0.0408163
G002-855	G002	1	8	0.0204082
G002-855	G002	1	8	0.0510204
G002-855	G002	1	8	0.0102041
G002-855	G002	1	8	0.0412371
G002-855	G002	1	8	0.0510204
G002-855	G002	1	8	0.0510204
G002-855	G002	1	8	0.0816327
G002-855	G002	1	8	0.112245
G002-855	G002	1	8	0.0612245
G002-855	G002	1	8	0.0721649
G002-855	G002	1	8	0.0412371
G002-855	G002	1	8	0.0515464
G002-855	G002	1	8	0.0510204
G002-855	G002	1	8	0.0412371
G002-855	G002	1	8	0.0618557
G002-855	G002	1	8	0.0510204
G002-855	G002	1	8	0.0408163
G002-855	G002	1	8	0.0515464
G002-855	G002	1	8	0.0515464
G002-855	G002	1	8	0.0510204
G002-855	G002	1	8	0.0102041
G002-855	G002	1	8	0.0412371
G002-855	G002	1	8	0.0612245
G002-855	G002	1	8	0.0306122
G002-855	G002	1	8	0.0510204
G002-855	G002	1	8	0.0510204
G002-855	G002	1	8	0.0510204
G002-855	G002	1	8	0.0309278
G002-855	G002	1	8	0.0408163
G002-855	G002	1	8	0.0618557
G002-855	G002	1	8	0.0515464
G002-855	G002	1	8	0.0515464
G002-855	G002	1	8	0.0515464
G002-855	G002	1	8	0.0408163
G002-855	G002	1	8	0.0515464
G002-855	G002	1	8	0.0204082
G002-855	G002	1	8	0.0714286
G002-855	G002	1	8	0.0412371
G002-855	G002	1	8	0.132653
G002-855	G002	1	8	0.0714286
G002-943	G002	1	8	0.0306122
G002-943	G002	1	8	0.0714286
G002-943	G002	1	8	0.0204082
G002-943	G002	1	8	0.0306122
G002-943	G002	1	8	0.0306122
G002-943	G002	1	8	0.0515464
G002-943	G002	1	8	0.0510204
G002-943	G002	1	8	0.0309278
G002-943	G002	1	8	0.0206186
G002-943	G002	1	8	0.0309278
G002-943	G002	1	8	0.0618557
G002-943	G002	1	8	0.0309278
G002-943	G002	1	8	0.0306122
G002-943	G002	1	8	0.0306122
G002-943	G002	1	8	0.0204082
G002-943	G002	1	8	0.0306122
G002-943	G002	1	8	0.0306122
G002-943	G002	1	8	0.0612245
G002-943	G002	1	8	0.0408163
G002-943	G002	1	8	0.0721649
G002-947	G002	1	8	0.0306122
G002-947	G002	1	8	0
G002-947	G002	1	8	0.0412371
G002-947	G002	1	8	0.0204082
G002-947	G002	1	8	0.0309278
G002-947	G002	1	8	0
G002-947	G002	1	8	0.0204082
G002-947	G002	1	8	0
G002-947	G002	1	8	0.0102041
G002-947	G002	1	8	0.0309278
G002-947	G002	1	8	0
G002-947	G002	1	8	0.0612245
G002-947	G002	1	8	0.0204082
G002-947	G002	1	8	0.0306122
G002-957	G002	1	8	0.0412371
G002-957	G002	1	8	0.0102041
G002-957	G002	1	8	0.0510204
G002-957	G002	1	8	0.0408163
G002-957	G002	1	8	0.0102041
G002-957	G002	1	8	0.0102041
G002-957	G002	1	8	0.0408163
G002-957	G002	1	8	0.0206186
G002-957	G002	1	8	0.0412371
G002-957	G002	1	8	0.0721649
G002-957	G002	1	8	0.0102041
G002-957	G002	1	8	0.0408163
G002-957	G002	1	8	0.0204082
G002-957	G002	1	8	0.0306122
G002-957	G002	1	8	0.0309278
G002-957	G002	1	8	0.0408163
G002-957	G002	1	8	0.0927835
G002-957	G002	1	8	0.0309278
G002-957	G002	1	8	0.0618557
G002-957	G002	1	8	0.0309278
G002-957	G002	1	8	0.0103093
G002-957	G002	1	8	0.0510204
G002-957	G002	1	8	0.0408163
G002-957	G002	1	8	0.0306122
G002-278	G002	3	16	0.0618557
G002-278	G002	3	16	0.113402
G002-278	G002	3	16	0.0824742
G002-278	G002	3	16	0.0618557
G002-278	G002	3	16	0.0714286
G002-278	G002	3	16	0.0927835
G002-278	G002	3	16	0.0714286
G002-278	G002	3	16	0.0309278
G002-278	G002	3	16	0.0510204
G002-278	G002	3	16	0.0306122
G002-278	G002	3	16	0.0306122
G002-278	G002	3	16	0.0102041
G002-278	G002	3	16	0.0306122
G002-278	G002	3	16	0.0816327
G002-278	G002	3	16	0.0816327
G002-278	G002	3	16	0.0816327
G002-278	G002	3	16	0.0721649
G002-278	G002	3	16	0.0918367
G002-278	G002	3	16	0.0612245
G002-278	G002	3	16	0.142857
G002-278	G002	3	16	0.0515464
G002-278	G002	3	16	0.0816327
G002-278	G002	3	16	0.0714286
G002-278	G002	3	16	0.0309278
G002-278	G002	3	16	0.0510204
G002-278	G002	3	16	0.102041
G002-278	G002	3	16	0.0618557
G002-278	G002	3	16	0.0714286
G002-278	G002	3	16	0.0816327
G002-278	G002	3	16	0.0918367
G002-278	G002	3	16	0.0612245
G002-278	G002	3	16	0.0612245
G002-278	G002	3	16	0.0816327
G002-278	G002	3	16	0.0309278
G002-278	G002	3	16	0.0515464
G002-278	G002	3	16	0.0918367
G002-278	G002	3	16	0.0816327
G002-278	G002	3	16	0.0721649
G002-278	G002	3	16	0.0408163
G002-278	G002	3	16	0.0714286
G002-278	G002	3	16	0.0306122
G002-278	G002	3	16	0.0824742
G002-278	G002	3	16	0.112245
G002-278	G002	3	16	0.0510204
G002-278	G002	3	16	0.0816327
G002-278	G002	3	16	0.0816327
G002-278	G002	3	16	0.0206186
G002-278	G002	3	16	0.0612245
G002-278	G002	3	16	0.0721649
G002-278	G002	3	16	0.103093
G002-278	G002	3	16	0.0918367
G002-278	G002	3	16	0.0306122
G002-278	G002	3	16	0.0918367
G002-278	G002	3	16	0.0612245
G002-278	G002	3	16	0.0510204
G002-278	G002	3	16	0.0306122
G002-278	G002	3	16	0.0306122
G002-278	G002	3	16	0.0510204
G002-278	G002	3	16	0.0612245
G002-278	G002	3	16	0.0408163
G002-278	G002	3	16	0.164948
G002-278	G002	3	16	0.0816327
G002-278	G002	3	16	0.0412371
G002-278	G002	3	16	0
G002-278	G002	3	16	0.0412371
G002-278	G002	3	16	0.0206186
G002-302	G002	3	16	0.112245
G002-302	G002	3	16	0.102041
G002-302	G002	3	16	0.0714286
G002-302	G002	3	16	0.0612245
G002-302	G002	3	16	0.0408163
G002-302	G002	3	16	0.0918367
G002-302	G002	3	16	0.113402
G002-302	G002	3	16	0.0408163
G002-302	G002	3	16	0.0721649
G002-302	G002	3	16	0.0927835
G002-302	G002	3	16	0.0824742
G002-302	G002	3	16	0.112245
G002-302	G002	3	16	0.103093
G002-302	G002	3	16	0.0515464
G002-302	G002	3	16	0.0714286
G002-302	G002	3	16	0.0918367
G002-302	G002	3	16	0.0412371
G002-302	G002	3	16	0.113402
G002-302	G002	3	16	0.0612245
G002-302	G002	3	16	0.0927835
G002-302	G002	3	16	0.0612245
G002-302	G002	3	16	0.0816327
G002-302	G002	3	16	0.0816327
G002-302	G002	3	16	0.0510204
G002-302	G002	3	16	0.112245
G002-302	G002	3	16	0.0714286
G002-302	G002	3	16	0.122449
G002-302	G002	3	16	0.0927835
G002-302	G002	3	16	0.0618557
G002-302	G002	3	16	0.0618557
G002-302	G002	3	16	0.0824742
G002-302	G002	3	16	0.0714286
G002-302	G002	3	16	0.0714286
G002-302	G002	3	16	0.0510204
G002-302	G002	3	16	0.102041
G002-302	G002	3	16	0.0927835
G002-302	G002	3	16	0.0618557
G002-302	G002	3	16	0.0721649
G002-302	G002	3	16	0.0408163
G002-302	G002	3	16	0.0412371
G002-302	G002	3	16	0.0309278
G002-302	G002	3	16	0.0510204
G002-302	G002	3	16	0.0408163
G002-302	G002	3	16	0.0714286
G002-302	G002	3	16	0.0918367
G002-302	G002	3	16	0.0714286
G002-302	G002	3	16	0.0927835
G002-302	G002	3	16	0.0816327
G002-302	G002	3	16	0.113402
G002-302	G002	3	16	0.0412371
G002-302	G002	3	16	0.0510204
G002-302	G002	3	16	0.0721649
G002-302	G002	3	16	0.0510204
G002-302	G002	3	16	0.0714286
G002-302	G002	3	16	0.0412371
G002-302	G002	3	16	0.0510204
G002-302	G002	3	16	0.0824742
G002-302	G002	3	16	0.0612245
G002-302	G002	3	16	0.0816327
G002-302	G002	3	16	0.103093
G002-302	G002	3	16	0.0618557
G002-302	G002	3	16	0.0204082
G002-302	G002	3	16	0.0824742
G002-302	G002	3	16	0.0306122
G002-302	G002	3	16	0.103093
G002-304	G002	3	16	0.0515464
G002-304	G002	3	16	0.0204082
G002-304	G002	3	16	0.0612245
G002-304	G002	3	16	0.0510204
G002-304	G002	3	16	0.113402
G002-304	G002	3	16	0.0510204
G002-304	G002	3	16	0.0515464
G002-304	G002	3	16	0.122449
G002-304	G002	3	16	0.0412371
G002-304	G002	3	16	0.0918367
G002-304	G002	3	16	0.0515464
G002-304	G002	3	16	0.123711
G002-304	G002	3	16	0.0510204
G002-304	G002	3	16	0.111111
G002-304	G002	3	16	0.0306122
G002-304	G002	3	16	0.0515464
G002-304	G002	3	16	0.0918367
G002-304	G002	3	16	0.0918367
G002-304	G002	3	16	0.0612245
G002-304	G002	3	16	0.0306122
G002-304	G002	3	16	0.0721649
G002-304	G002	3	16	0.0510204
G002-304	G002	3	16	0.0816327
G002-304	G002	3	16	0.0714286
G002-304	G002	3	16	0.113402
G002-304	G002	3	16	0.0918367
G002-304	G002	3	16	0.0306122
G002-304	G002	3	16	0.113402
G002-304	G002	3	16	0.0918367
G002-304	G002	3	16	0.0714286
G002-304	G002	3	16	0.0824742
G002-304	G002	3	16	0.0515464
G002-304	G002	3	16	0.0618557
G002-304	G002	3	16	0.0510204
G002-304	G002	3	16	0.0618557
G002-304	G002	3	16	0.0816327
G002-304	G002	3	16	0.112245
G002-304	G002	3	16	0.0412371
G002-304	G002	3	16	0.0714286
G002-304	G002	3	16	0.112245
G002-304	G002	3	16	0.0816327
G002-304	G002	3	16	0.0918367
G002-304	G002	3	16	0.0918367
G002-304	G002	3	16	0.0918367
G002-304	G002	3	16	0.0918367
G002-304	G002	3	16	0.0824742
G002-304	G002	3	16	0.0510204
G002-304	G002	3	16	0.0714286
G002-304	G002	3	16	0.0714286
G002-304	G002	3	16	0.0816327
G002-304	G002	3	16	0.14433
G002-304	G002	3	16	0.0721649
G002-304	G002	3	16	0.0824742
G002-304	G002	3	16	0.0309278
G002-304	G002	3	16	0.0918367
G002-304	G002	3	16	0.0714286
G002-304	G002	3	16	0.0714286
G002-304	G002	3	16	0.0612245
G002-304	G002	3	16	0.0612245
G002-304	G002	3	16	0.102041
G002-304	G002	3	16	0.0721649
G002-304	G002	3	16	0.0206186
G002-304	G002	3	16	0.0618557
G002-304	G002	3	16	0.0816327
G002-304	G002	3	16	0.0927835
G002-304	G002	3	16	0.0618557
G002-304	G002	3	16	0.163265
G002-304	G002	3	16	0.0824742
G002-304	G002	3	16	0.0510204
G002-304	G002	3	16	0.0408163
G002-304	G002	3	16	0.0612245
G002-304	G002	3	16	0.0714286
G002-304	G002	3	16	0.102041
G002-304	G002	3	16	0.0927835
G002-304	G002	3	16	0.0510204
G002-304	G002	3	16	0.0714286
G002-304	G002	3	16	0.0927835
G002-304	G002	3	16	0.122449
G002-304	G002	3	16	0.0204082
G002-304	G002	3	16	0.0515464
G002-304	G002	3	16	0.103093
G002-304	G002	3	16	0.0824742
G002-304	G002	3	16	0.0612245
G002-304	G002	3	16	0.0714286
G002-304	G002	3	16	0.0102041
G002-304	G002	3	16	0.0618557
G002-304	G002	3	16	0.102041
G002-304	G002	3	16	0.0515464
G002-304	G002	3	16	0.0618557
G002-304	G002	3	16	0.0918367
G002-304	G002	3	16	0.0721649
G002-304	G002	3	16	0.123711
G002-304	G002	3	16	0.0618557
G002-304	G002	3	16	0.0927835
G002-304	G002	3	16	0.0927835
G002-304	G002	3	16	0.0927835
G002-304	G002	3	16	0.123711
G002-304	G002	3	16	0.0309278
G002-304	G002	3	16	0.0816327
G002-304	G002	3	16	0.0408163
G002-304	G002	3	16	0.0824742
G002-304	G002	3	16	0.0306122
G002-304	G002	3	16	0.0714286
G002-304	G002	3	16	0.0918367
G002-304	G002	3	16	0.0816327
G002-427	G002	3	16	0.0612245
G002-427	G002	3	16	0.0918367
G002-427	G002	3	16	0.0612245
G002-427	G002	3	16	0.0612245
G002-427	G002	3	16	0.0510204
G002-427	G002	3	16	0.0721649
G002-427	G002	3	16	0.0927835
G002-427	G002	3	16	0.0408163
G002-427	G002	3	16	0.0721649
G002-427	G002	3	16	0.0816327
G002-427	G002	3	16	0.0204082
G002-427	G002	3	16	0.0515464
G002-427	G002	3	16	0.0412371
G002-427	G002	3	16	0.0612245
G002-427	G002	3	16	0.0612245
G002-427	G002	3	16	0.0824742
G002-427	G002	3	16	0.0206186
G002-427	G002	3	16	0.0816327
G002-427	G002	3	16	0.0824742
G002-427	G002	3	16	0.0816327
G002-427	G002	3	16	0.0515464
G002-462	G002	3	16	0.0510204
G002-462	G002	3	16	0.0816327
G002-462	G002	3	16	0.0306122
G002-462	G002	3	16	0.0927835
G002-462	G002	3	16	0.0510204
G002-462	G002	3	16	0.0412371
G002-462	G002	3	16	0.0510204
G002-462	G002	3	16	0.0721649
G002-462	G002	3	16	0.0309278
G002-462	G002	3	16	0.132653
G002-462	G002	3	16	0.0412371
G002-462	G002	3	16	0.0612245
G002-462	G002	3	16	0.0824742
G002-462	G002	3	16	0.0918367
G002-462	G002	3	16	0.0515464
G002-462	G002	3	16	0.0515464
G002-462	G002	3	16	0.0612245
G002-462	G002	3	16	0.0618557
G002-462	G002	3	16	0.0416667
G002-462	G002	3	16	0.102041
G002-462	G002	3	16	0.0204082
G002-462	G002	3	16	0.0612245
G002-462	G002	3	16	0.0824742
G002-462	G002	3	16	0.0408163
G002-462	G002	3	16	0.0510204
G002-462	G002	3	16	0.0206186
G002-462	G002	3	16	0.0526316
G002-462	G002	3	16	0.0309278
G002-462	G002	3	16	0.0618557
G002-462	G002	3	16	0.0612245
G002-462	G002	3	16	0.0816327
G002-462	G002	3	16	0.0824742
G002-462	G002	3	16	0.0206186
G002-462	G002	3	16	0.0714286
G002-462	G002	3	16	0.0721649
G002-462	G002	3	16	0.0612245
G002-462	G002	3	16	0.113402
G002-462	G002	3	16	0.0412371
G002-462	G002	3	16	0.0918367
G002-462	G002	3	16	0.0412371
G002-477	G002	3	16	0.0309278
G002-477	G002	3	16	0.0721649
G002-477	G002	3	16	0.0618557
G002-477	G002	3	16	0.0714286
G002-477	G002	3	16	0.0510204
G002-477	G002	3	16	0.0510204
G002-477	G002	3	16	0.0714286
G002-477	G002	3	16	0.0510204
G002-477	G002	3	16	0.0515464
G002-477	G002	3	16	0.0612245
G002-477	G002	3	16	0.0510204
G002-477	G002	3	16	0.0721649
G002-477	G002	3	16	0.0918367
G002-477	G002	3	16	0.0412371
G002-477	G002	3	16	0.0103093
G002-477	G002	3	16	0.0927835
G002-477	G002	3	16	0.0309278
G002-477	G002	3	16	0.0721649
G002-477	G002	3	16	0.0510204
G002-477	G002	3	16	0.0714286
G002-477	G002	3	16	0.0309278
G002-477	G002	3	16	0.0408163
G002-477	G002	3	16	0.0612245
G002-477	G002	3	16	0.0918367
G002-477	G002	3	16	0.0824742
G002-477	G002	3	16	0.0816327
G002-477	G002	3	16	0.0510204
G002-477	G002	3	16	0.0918367
G002-477	G002	3	16	0.0714286
G002-477	G002	3	16	0.0412371
G002-477	G002	3	16	0.102041
G002-477	G002	3	16	0.0515464
G002-477	G002	3	16	0.0408163
G002-477	G002	3	16	0.0918367
G002-477	G002	3	16	0.0721649
G002-477	G002	3	16	0.0612245
G002-477	G002	3	16	0.0510204
G002-477	G002	3	16	0.0612245
G002-477	G002	3	16	0.122449
G002-477	G002	3	16	0.0612245
G002-477	G002	3	16	0.0408163
G002-477	G002	3	16	0.0612245
G002-477	G002	3	16	0.0618557
G002-477	G002	3	16	0.0714286
G002-477	G002	3	16	0.0824742
G002-477	G002	3	16	0.0618557
G002-477	G002	3	16	0.0816327
G002-477	G002	3	16	0.0412371
G002-477	G002	3	16	0.0204082
G002-477	G002	3	16	0.0309278
G002-477	G002	3	16	0.0714286
G002-477	G002	3	16	0.102041
G002-477	G002	3	16	0.0714286
G002-477	G002	3	16	0.0612245
G002-477	G002	3	16	0.0408163
G002-477	G002	3	16	0.0408163
G002-477	G002	3	16	0.0309278
G002-477	G002	3	16	0.0510204
G002-477	G002	3	16	0.0618557
G002-477	G002	3	16	0.0309278
G002-477	G002	3	16	0.0816327
G002-477	G002	3	16	0.0816327
G002-477	G002	3	16	0.0816327
G002-477	G002	3	16	0.0412371
G002-477	G002	3	16	0.112245
G002-477	G002	3	16	0.0408163
G002-477	G002	3	16	0.0816327
G002-477	G002	3	16	0.113402
G002-477	G002	3	16	0.0714286
G002-477	G002	3	16	0.0510204
G002-477	G002	3	16	0.0208333
G002-477	G002	3	16	0.0618557
G002-477	G002	3	16	0.0510204
G002-477	G002	3	16	0.0918367
G002-477	G002	3	16	0.0612245
G002-477	G002	3	16	0.102041
G002-477	G002	3	16	0.0927835
G002-477	G002	3	16	0.0824742
G002-477	G002	3	16	0.0412371
G002-477	G002	3	16	0.122449
G002-477	G002	3	16	0.0618557
G002-477	G002	3	16	0.0412371
G002-477	G002	3	16	0.0306122
G002-477	G002	3	16	0.0510204
G002-477	G002	3	16	0.0510204
G002-477	G002	3	16	0.0306122
G002-477	G002	3	16	0.0816327
G002-477	G002	3	16	0.0412371
G002-477	G002	3	16	0.0824742
G002-477	G002	3	16	0.0306122
G002-477	G002	3	16	0.0714286
G002-477	G002	3	16	0.0412371
G002-477	G002	3	16	0.0721649
G002-477	G002	3	16	0.0721649
G002-477	G002	3	16	0.103093
G002-477	G002	3	16	0.0721649
G002-477	G002	3	16	0.102041
G002-477	G002	3	16	0.0990099
G002-477	G002	3	16	0.0412371
G002-477	G002	3	16	0.0618557
G002-477	G002	3	16	0.0412371
G002-477	G002	3	16	0.102041
G002-477	G002	3	16	0.112245
G002-477	G002	3	16	0.0408163
G002-477	G002	3	16	0.0510204
G002-477	G002	3	16	0.0612245
G002-477	G002	3	16	0.0612245
G002-516	G002	3	16	0.0510204
G002-516	G002	3	16	0.0510204
G002-516	G002	3	16	0.0721649
G002-516	G002	3	16	0.0515464
G002-516	G002	3	16	0.0824742
G002-546	G002	3	16	0.0721649
G002-546	G002	3	16	0.0412371
G002-546	G002	3	16	0.0510204
G002-546	G002	3	16	0.0510204
G002-546	G002	3	16	0.0206186
G002-546	G002	3	16	0.0206186
G002-546	G002	3	16	0.0306122
G002-546	G002	3	16	0.0515464
G002-546	G002	3	16	0.0510204
G002-546	G002	3	16	0.0612245
G002-546	G002	3	16	0.0309278
G002-546	G002	3	16	0.0721649
G002-546	G002	3	16	0.0721649
G002-546	G002	3	16	0.0618557
G002-546	G002	3	16	0.0612245
G002-546	G002	3	16	0.0612245
G002-546	G002	3	16	0.0309278
G002-546	G002	3	16	0.0206186
G002-546	G002	3	16	0.0612245
G002-546	G002	3	16	0.0918367
G002-546	G002	3	16	0.0824742
G002-546	G002	3	16	0.0206186
G002-546	G002	3	16	0.0204082
G002-546	G002	3	16	0.0612245
G002-546	G002	3	16	0.0612245
G002-546	G002	3	16	0.0510204
G002-546	G002	3	16	0.0306122
G002-546	G002	3	16	0.113402
G002-546	G002	3	16	0.0412371
G002-546	G002	3	16	0.0408163
G002-546	G002	3	16	0.0510204
G002-546	G002	3	16	0.0408163
G002-546	G002	3	16	0.0816327
G002-546	G002	3	16	0.0510204
G002-546	G002	3	16	0.0408163
G002-546	G002	3	16	0.0204082
G002-546	G002	3	16	0.0309278
G002-546	G002	3	16	0.0408163
G002-546	G002	3	16	0.0714286
G002-546	G002	3	16	0.0306122
G002-546	G002	3	16	0.0412371
G002-546	G002	3	16	0.0612245
G002-546	G002	3	16	0.0204082
G002-546	G002	3	16	0.0515464
G002-546	G002	3	16	0.0515464
G002-546	G002	3	16	0.0102041
G002-546	G002	3	16	0.0408163
G002-546	G002	3	16	0.0306122
G002-546	G002	3	16	0.0309278
G002-546	G002	3	16	0.112245
G002-595	G002	3	16	0.0510204
G002-595	G002	3	16	0.0306122
G002-595	G002	3	16	0.0784314
G002-595	G002	3	16	0.0309278
G002-595	G002	3	16	0.0103093
G002-595	G002	3	16	0.0408163
G002-595	G002	3	16	0.0204082
G002-595	G002	3	16	0.0408163
G002-595	G002	3	16	0.0612245
G002-595	G002	3	16	0.0204082
G002-595	G002	3	16	0.0612245
G002-595	G002	3	16	0.0510204
G002-595	G002	3	16	0.0918367
G002-595	G002	3	16	0.0510204
G002-595	G002	3	16	0.0612245
G002-595	G002	3	16	0.0510204
G002-595	G002	3	16	0.0412371
G002-595	G002	3	16	0.0612245
G002-595	G002	3	16	0.0408163
G002-595	G002	3	16	0.0714286
G002-595	G002	3	16	0.0306122
G002-595	G002	3	16	0.0204082
G002-595	G002	3	16	0.0618557
G002-595	G002	3	16	0.0412371
G002-595	G002	3	16	0.0816327
G002-595	G002	3	16	0.0824742
G002-595	G002	3	16	0.0612245
G002-595	G002	3	16	0.0784314
G002-595	G002	3	16	0.0515464
G002-595	G002	3	16	0.0306122
G002-595	G002	3	16	0.0714286
G002-595	G002	3	16	0.0408163
G002-595	G002	3	16	0.0510204
G002-595	G002	3	16	0.0206186
G002-595	G002	3	16	0.0408163
G002-595	G002	3	16	0.0612245
G002-595	G002	3	16	0.0408163
G002-595	G002	3	16	0.0204082
G002-595	G002	3	16	0.0204082
G002-595	G002	3	16	0.0816327
G002-595	G002	3	16	0.0612245
G002-595	G002	3	16	0.0721649
G002-595	G002	3	16	0.0816327
G002-595	G002	3	16	0.0204082
G002-595	G002	3	16	0.0824742
G002-595	G002	3	16	0.0618557
G002-595	G002	3	16	0.0408163
G002-595	G002	3	16	0.0408163
G002-595	G002	3	16	0.0204082
G002-595	G002	3	16	0
G002-595	G002	3	16	0.0309278
G002-595	G002	3	16	0.0612245
G002-595	G002	3	16	0.0927835
G002-595	G002	3	16	0.112245
G002-595	G002	3	16	0.0204082
G002-595	G002	3	16	0.0721649
G002-595	G002	3	16	0
G002-595	G002	3	16	0.0309278
G002-616	G002	3	16	0.0721649
G002-616	G002	3	16	0.0824742
G002-616	G002	3	16	0.0612245
G002-616	G002	3	16	0.0816327
G002-616	G002	3	16	0.0721649
G002-616	G002	3	16	0.0612245
G002-616	G002	3	16	0.122449
G002-616	G002	3	16	0.132653
G002-616	G002	3	16	0.0618557
G002-616	G002	3	16	0.0618557
G002-616	G002	3	16	0.0824742
G002-616	G002	3	16	0.0612245
G002-616	G002	3	16	0.0824742
G002-616	G002	3	16	0.0721649
G002-616	G002	3	16	0.0714286
G002-616	G002	3	16	0.0927835
G002-616	G002	3	16	0.132653
G002-616	G002	3	16	0.0612245
G002-616	G002	3	16	0.0816327
G002-616	G002	3	16	0.0816327
G002-616	G002	3	16	0.0102041
G002-616	G002	3	16	0.0618557
G002-616	G002	3	16	0.0306122
G002-616	G002	3	16	0.102041
G002-616	G002	3	16	0.0618557
G002-616	G002	3	16	0.0918367
G002-616	G002	3	16	0.0510204
G002-616	G002	3	16	0.0816327
G002-616	G002	3	16	0.0309278
G002-616	G002	3	16	0.0714286
G002-616	G002	3	16	0.0816327
G002-616	G002	3	16	0.0918367
G002-616	G002	3	16	0.0714286
G002-616	G002	3	16	0.134021
G002-616	G002	3	16	0.0510204
G002-616	G002	3	16	0.0824742
G002-616	G002	3	16	0.0618557
G002-616	G002	3	16	0.0612245
G002-616	G002	3	16	0.113402
G002-616	G002	3	16	0.0918367
G002-616	G002	3	16	0.0412371
G002-616	G002	3	16	0.0714286
G002-616	G002	3	16	0.103093
G002-616	G002	3	16	0.0927835
G002-616	G002	3	16	0.0612245
G002-616	G002	3	16	0.0412371
G002-616	G002	3	16	0.0309278
G002-616	G002	3	16	0.0612245
G002-616	G002	3	16	0.0714286
G002-616	G002	3	16	0.0515464
G002-616	G002	3	16	0.0816327
G002-616	G002	3	16	0.0618557
G002-616	G002	3	16	0.103093
G002-616	G002	3	16	0.102041
G002-616	G002	3	16	0.0918367
G002-616	G002	3	16	0.0515464
G002-616	G002	3	16	0.154639
G002-616	G002	3	16	0.0612245
G002-616	G002	3	16	0.0714286
G002-616	G002	3	16	0.0918367
G002-616	G002	3	16	0.0714286
G002-616	G002	3	16	0.0927835
G002-616	G002	3	16	0.0515464
G002-616	G002	3	16	0.102041
G002-616	G002	3	16	0.0714286
G002-616	G002	3	16	0.0515464
G002-616	G002	3	16	0.0408163
G002-616	G002	3	16	0.0510204
G002-616	G002	3	16	0.0612245
G002-616	G002	3	16	0.0927835
G002-616	G002	3	16	0.0618557
G002-616	G002	3	16	0.0721649
G002-616	G002	3	16	0.0408163
G002-616	G002	3	16	0.113402
G002-616	G002	3	16	0.0412371
G002-616	G002	3	16	0.0510204
G002-616	G002	3	16	0.0408163
G002-616	G002	3	16	0.0309278
G002-616	G002	3	16	0.0714286
G002-616	G002	3	16	0.0510204
G002-616	G002	3	16	0.0927835
G002-616	G002	3	16	0.0927835
G002-616	G002	3	16	0.0714286
G002-616	G002	3	16	0.0510204
G002-616	G002	3	16	0.0408163
G002-616	G002	3	16	0.0714286
G002-616	G002	3	16	0.0306122
G002-616	G002	3	16	0.0714286
G002-616	G002	3	16	0.0618557
G002-616	G002	3	16	0.103093
G002-616	G002	3	16	0.0606061
G002-616	G002	3	16	0.113402
G002-616	G002	3	16	0.0918367
G002-616	G002	3	16	0.0618557
G002-616	G002	3	16	0.0612245
G002-616	G002	3	16	0.0612245
G002-616	G002	3	16	0.153061
G002-616	G002	3	16	0.103093
G002-616	G002	3	16	0.0918367
G002-616	G002	3	16	0.0612245
G002-616	G002	3	16	0.0206186
G002-616	G002	3	16	0.0918367
G002-616	G002	3	16	0.0510204
G002-616	G002	3	16	0.0612245
G002-616	G002	3	16	0.0510204
G002-616	G002	3	16	0.0618557
G002-616	G002	3	16	0.0824742
G002-616	G002	3	16	0.0612245
G002-616	G002	3	16	0.122449
G002-616	G002	3	16	0.0721649
G002-616	G002	3	16	0.0510204
G002-616	G002	3	16	0.102041
G002-616	G002	3	16	0.0612245
G002-616	G002	3	16	0.103093
G002-616	G002	3	16	0.0612245
G002-616	G002	3	16	0.0612245
G002-616	G002	3	16	0.0612245
G002-616	G002	3	16	0.0927835
G002-616	G002	3	16	0.0714286
G002-616	G002	3	16	0.0816327
G002-616	G002	3	16	0.0412371
G002-616	G002	3	16	0.0714286
G002-616	G002	3	16	0.0510204
G002-616	G002	3	16	0.0816327
G002-616	G002	3	16	0.0618557
G002-616	G002	3	16	0.0927835
G002-616	G002	3	16	0.0618557
G002-616	G002	3	16	0.102041
G002-616	G002	3	16	0.0714286
G002-616	G002	3	16	0.112245
G002-616	G002	3	16	0.0714286
G002-616	G002	3	16	0.0612245
G002-616	G002	3	16	0.0612245
G002-616	G002	3	16	0.0714286
G002-616	G002	3	16	0.0612245
G002-616	G002	3	16	0.0412371
G002-616	G002	3	16	0.0918367
G002-616	G002	3	16	0.142857
G002-616	G002	3	16	0.0510204
G002-616	G002	3	16	0.0618557
G002-616	G002	3	16	0.142857
G002-616	G002	3	16	0.0204082
G002-616	G002	3	16	0.0714286
G002-616	G002	3	16	0.14433
G002-616	G002	3	16	0.103093
G002-616	G002	3	16	0.0306122
G002-616	G002	3	16	0.0927835
G002-616	G002	3	16	0.0816327
G002-616	G002	3	16	0.0510204
G002-616	G002	3	16	0.0306122
G002-616	G002	3	16	0.163265
G002-616	G002	3	16	0.0515464
G002-616	G002	3	16	0.0408163
G002-616	G002	3	16	0.0412371
G002-616	G002	3	16	0.0918367
G002-616	G002	3	16	0.0515464
G002-616	G002	3	16	0.0721649
G002-616	G002	3	16	0.0721649
G002-616	G002	3	16	0.0306122
G002-616	G002	3	16	0.0612245
G002-616	G002	3	16	0.0714286
G002-616	G002	3	16	0.0408163
G002-616	G002	3	16	0.0612245
G002-616	G002	3	16	0.0408163
G002-616	G002	3	16	0.0204082
G002-616	G002	3	16	0.102041
G002-616	G002	3	16	0.0206186
G002-616	G002	3	16	0.0927835
G002-616	G002	3	16	0.0612245
G002-616	G002	3	16	0.0612245
G002-616	G002	3	16	0.0612245
G002-616	G002	3	16	0.0515464
G002-616	G002	3	16	0.0510204
G002-616	G002	3	16	0.0306122
G002-616	G002	3	16	0.0714286
G002-616	G002	3	16	0.0824742
G002-616	G002	3	16	0.0510204
G002-616	G002	3	16	0.0721649
G002-616	G002	3	16	0.0510204
G002-616	G002	3	16	0.0918367
G002-616	G002	3	16	0.0510204
G002-616	G002	3	16	0.0918367
G002-616	G002	3	16	0.0714286
G002-616	G002	3	16	0.0102041
G002-616	G002	3	16	0.0612245
G002-616	G002	3	16	0.0824742
G002-616	G002	3	16	0.0206186
G002-616	G002	3	16	0.0515464
G002-616	G002	3	16	0.0721649
G002-616	G002	3	16	0.0510204
G002-616	G002	3	16	0.103093
G002-616	G002	3	16	0.0824742
G002-616	G002	3	16	0.0510204
G002-616	G002	3	16	0.0204082
G002-616	G002	3	16	0.0927835
G002-616	G002	3	16	0.0714286
G002-616	G002	3	16	0.0412371
G002-616	G002	3	16	0.103093
G002-616	G002	3	16	0.0824742
G002-616	G002	3	16	0.0918367
G002-616	G002	3	16	0.0612245
G002-616	G002	3	16	0.102041
G002-616	G002	3	16	0.0612245
G002-616	G002	3	16	0.0714286
G002-616	G002	3	16	0.0927835
G002-616	G002	3	16	0.0412371
G002-616	G002	3	16	0.0515464
G002-616	G002	3	16	0.0824742
G002-616	G002	3	16	0.0927835
G002-616	G002	3	16	0.0515464
G002-616	G002	3	16	0.0412371
G002-616	G002	3	16	0.0412371
G002-616	G002	3	16	0.122449
G002-616	G002	3	16	0.0918367
G002-616	G002	3	16	0.0412371
G002-616	G002	3	16	0.0618557
G002-616	G002	3	16	0.0714286
G002-616	G002	3	16	0.103093
G002-616	G002	3	16	0.0510204
G002-616	G002	3	16	0.0306122
G002-616	G002	3	16	0.0515464
G002-616	G002	3	16	0.0515464
G002-616	G002	3	16	0.0510204
G002-616	G002	3	16	0.0612245
G002-616	G002	3	16	0.112245
G002-616	G002	3	16	0.0714286
G002-616	G002	3	16	0.0408163
G002-616	G002	3	16	0.0309278
G002-616	G002	3	16	0.0510204
G002-616	G002	3	16	0.0816327
G002-616	G002	3	16	0.0204082
G002-616	G002	3	16	0.0714286
G002-616	G002	3	16	0.0816327
G002-616	G002	3	16	0.0204082
G002-616	G002	3	16	0.0918367
G002-616	G002	3	16	0.0721649
G002-616	G002	3	16	0.0612245
G002-616	G002	3	16	0.0510204
G002-616	G002	3	16	0.0714286
G002-616	G002	3	16	0.0612245
G002-616	G002	3	16	0.0612245
G002-616	G002	3	16	0.0510204
G002-616	G002	3	16	0.0612245
G002-616	G002	3	16	0.0510204
G002-616	G002	3	16	0.0408163
G002-616	G002	3	16	0.102041
G002-616	G002	3	16	0.0206186
G002-616	G002	3	16	0.0918367
G002-616	G002	3	16	0.0824742
G002-616	G002	3	16	0.0816327
G002-616	G002	3	16	0.0408163
G002-616	G002	3	16	0.0618557
G002-616	G002	3	16	0.0816327
G002-616	G002	3	16	0.0510204
G002-616	G002	3	16	0.0204082
G002-616	G002	3	16	0.0918367
G002-616	G002	3	16	0.0714286
G002-616	G002	3	16	0.0408163
G002-616	G002	3	16	0.122449
G002-616	G002	3	16	0.0612245
G002-616	G002	3	16	0.0816327
G002-616	G002	3	16	0.0714286
G002-616	G002	3	16	0.0408163
G002-616	G002	3	16	0.0206186
G002-616	G002	3	16	0.0515464
G002-616	G002	3	16	0.0714286
G002-616	G002	3	16	0.0918367
G002-616	G002	3	16	0.0816327
G002-616	G002	3	16	0.0721649
G002-616	G002	3	16	0.0510204
G002-616	G002	3	16	0.112245
G002-616	G002	3	16	0.0721649
G002-616	G002	3	16	0.134021
G002-616	G002	3	16	0.0612245
G002-616	G002	3	16	0.0510204
G002-616	G002	3	16	0.0306122
G002-616	G002	3	16	0.0510204
G002-616	G002	3	16	0.123711
G002-616	G002	3	16	0.0824742
G002-616	G002	3	16	0.0612245
G002-616	G002	3	16	0.103093
G002-616	G002	3	16	0.0515464
G002-616	G002	3	16	0.0714286
G002-616	G002	3	16	0.0510204
G002-616	G002	3	16	0.0612245
G002-616	G002	3	16	0.122449
G002-616	G002	3	16	0.0714286
G002-616	G002	3	16	0.0612245
G002-616	G002	3	16	0.102041
G002-616	G002	3	16	0.0714286
G002-616	G002	3	16	0.0408163
G002-616	G002	3	16	0.0618557
G002-616	G002	3	16	0.0510204
G002-616	G002	3	16	0.0510204
G002-616	G002	3	16	0.0714286
G002-616	G002	3	16	0.102041
G002-616	G002	3	16	0.0510204
G002-616	G002	3	16	0.0612245
G002-616	G002	3	16	0.0918367
G002-616	G002	3	16	0.0612245
G002-616	G002	3	16	0.0714286
G002-616	G002	3	16	0.0927835
G002-616	G002	3	16	0.0510204
G002-616	G002	3	16	0.0515464
G002-616	G002	3	16	0.0612245
G002-616	G002	3	16	0.0206186
G002-616	G002	3	16	0.0816327
G002-616	G002	3	16	0.0833333
G002-616	G002	3	16	0.0510204
G002-616	G002	3	16	0.0612245
G002-616	G002	3	16	0.102041
G002-616	G002	3	16	0.0714286
G002-616	G002	3	16	0.0918367
G002-616	G002	3	16	0.0721649
G002-616	G002	3	16	0.0721649
G002-616	G002	3	16	0.112245
G002-616	G002	3	16	0.112245
G002-616	G002	3	16	0.0927835
G002-616	G002	3	16	0.0309278
G002-616	G002	3	16	0.0824742
G002-616	G002	3	16	0.0816327
G002-616	G002	3	16	0.0510204
G002-616	G002	3	16	0.0618557
G002-616	G002	3	16	0.0408163
G002-616	G002	3	16	0.0918367
G002-616	G002	3	16	0.0714286
G002-616	G002	3	16	0.0618557
G002-616	G002	3	16	0.0412371
G002-616	G002	3	16	0.0918367
G002-616	G002	3	16	0.0714286
G002-616	G002	3	16	0.0714286
G002-616	G002	3	16	0.0824742
G002-616	G002	3	16	0.0714286
G002-616	G002	3	16	0.112245
G002-616	G002	3	16	0.0412371
G002-616	G002	3	16	0.0306122
G002-616	G002	3	16	0.0618557
G002-616	G002	3	16	0.0816327
G002-616	G002	3	16	0.0408163
G002-616	G002	3	16	0.0412371
G002-616	G002	3	16	0.0510204
G002-616	G002	3	16	0.0618557
G002-616	G002	3	16	0.0510204
G002-616	G002	3	16	0.102041
G002-616	G002	3	16	0.0306122
G002-616	G002	3	16	0.0618557
G002-616	G002	3	16	0.0824742
G002-616	G002	3	16	0.0714286
G002-616	G002	3	16	0.0714286
G002-616	G002	3	16	0.102041
G002-616	G002	3	16	0.0408163
G002-616	G002	3	16	0.0612245
G002-616	G002	3	16	0.0918367
G002-616	G002	3	16	0.0714286
G002-616	G002	3	16	0.0618557
G002-616	G002	3	16	0.0918367
G002-616	G002	3	16	0.0714286
G002-616	G002	3	16	0.0510204
G002-616	G002	3	16	0.0618557
G002-616	G002	3	16	0.0412371
G002-616	G002	3	16	0.0824742
G002-616	G002	3	16	0.0612245
G002-616	G002	3	16	0.0714286
G002-616	G002	3	16	0.0714286
G002-616	G002	3	16	0.102041
G002-616	G002	3	16	0.0612245
G002-616	G002	3	16	0.0816327
G002-616	G002	3	16	0.103093
G002-616	G002	3	16	0.0408163
G002-616	G002	3	16	0.0816327
G002-616	G002	3	16	0.0918367
G002-616	G002	3	16	0.0721649
G002-616	G002	3	16	0.0816327
G002-616	G002	3	16	0.0408163
G002-616	G002	3	16	0.0816327
G002-616	G002	3	16	0.0824742
G002-616	G002	3	16	0.0618557
G002-616	G002	3	16	0.0612245
G002-616	G002	3	16	0.0918367
G002-616	G002	3	16	0.0918367
G002-616	G002	3	16	0.0612245
G002-616	G002	3	16	0.112245
G002-616	G002	3	16	0.0306122
G002-616	G002	3	16	0.0612245
G002-616	G002	3	16	0.0918367
G002-616	G002	3	16	0.102041
G002-616	G002	3	16	0.0816327
G002-616	G002	3	16	0.0918367
G002-616	G002	3	16	0.0510204
G002-616	G002	3	16	0.0927835
G002-616	G002	3	16	0.0408163
G002-616	G002	3	16	0.0510204
G002-616	G002	3	16	0.0510204
G002-616	G002	3	16	0.0510204
G002-616	G002	3	16	0.0618557
G002-616	G002	3	16	0.0927835
G002-616	G002	3	16	0.0721649
G002-616	G002	3	16	0.0408163
G002-616	G002	3	16	0.0412371
G002-616	G002	3	16	0.0612245
G002-616	G002	3	16	0.0510204
G002-616	G002	3	16	0.0816327
G002-616	G002	3	16	0.0612245
G002-616	G002	3	16	0.0102041
G002-616	G002	3	16	0.0918367
G002-616	G002	3	16	0.0721649
G002-619	G002	3	16	0.0721649
G002-619	G002	3	16	0.112245
G002-619	G002	3	16	0.0729167
G002-619	G002	3	16	0.0306122
G002-619	G002	3	16	0.0714286
G002-619	G002	3	16	0.0721649
G002-619	G002	3	16	0.102041
G002-619	G002	3	16	0.0510204
G002-619	G002	3	16	0.0408163
G002-619	G002	3	16	0.0714286
G002-619	G002	3	16	0.0515464
G002-619	G002	3	16	0.0306122
G002-619	G002	3	16	0.0721649
G002-619	G002	3	16	0.0714286
G002-619	G002	3	16	0.112245
G002-619	G002	3	16	0.0612245
G002-619	G002	3	16	0.0515464
G002-619	G002	3	16	0.0306122
G002-619	G002	3	16	0.0618557
G002-619	G002	3	16	0.0309278
G002-619	G002	3	16	0.0515464
G002-619	G002	3	16	0.0309278
G002-619	G002	3	16	0.0412371
G002-619	G002	3	16	0.0408163
G002-619	G002	3	16	0.0824742
G002-619	G002	3	16	0.0612245
G002-619	G002	3	16	0.0515464
G002-619	G002	3	16	0.0612245
G002-619	G002	3	16	0.0510204
G002-619	G002	3	16	0.0927835
G002-619	G002	3	16	0.0306122
G002-619	G002	3	16	0.0714286
G002-619	G002	3	16	0.0510204
G002-619	G002	3	16	0.0510204
G002-619	G002	3	16	0.0816327
G002-619	G002	3	16	0.0408163
G002-619	G002	3	16	0.0816327
G002-619	G002	3	16	0.0612245
G002-619	G002	3	16	0.0714286
G002-619	G002	3	16	0.0408163
G002-619	G002	3	16	0.0510204
G002-619	G002	3	16	0.0918367
G002-619	G002	3	16	0.0721649
G002-619	G002	3	16	0.0612245
G002-619	G002	3	16	0.0204082
G002-619	G002	3	16	0.0721649
G002-619	G002	3	16	0.0515464
G002-619	G002	3	16	0.112245
G002-619	G002	3	16	0.0927835
G002-619	G002	3	16	0.0515464
G002-619	G002	3	16	0.132653
G002-619	G002	3	16	0.0618557
G002-619	G002	3	16	0.0408163
G002-619	G002	3	16	0.112245
G002-619	G002	3	16	0.0918367
G002-619	G002	3	16	0.0714286
G002-619	G002	3	16	0.112245
G002-619	G002	3	16	0.0510204
G002-619	G002	3	16	0.0510204
G002-619	G002	3	16	0.0510204
G002-619	G002	3	16	0.0515464
G002-619	G002	3	16	0.0510204
G002-619	G002	3	16	0.123711
G002-619	G002	3	16	0.0510204
G002-619	G002	3	16	0.0714286
G002-632	G002	3	16	0.0816327
G002-632	G002	3	16	0.0927835
G002-632	G002	3	16	0.0816327
G002-632	G002	3	16	0.0714286
G002-632	G002	3	16	0.0204082
G002-632	G002	3	16	0.0618557
G002-632	G002	3	16	0.0618557
G002-632	G002	3	16	0.0927835
G002-632	G002	3	16	0.0612245
G002-632	G002	3	16	0.0824742
G002-632	G002	3	16	0.0816327
G002-632	G002	3	16	0.0714286
G002-632	G002	3	16	0.0918367
G002-632	G002	3	16	0.122449
G002-632	G002	3	16	0.0721649
G002-632	G002	3	16	0.0918367
G002-632	G002	3	16	0.112245
G002-632	G002	3	16	0.0714286
G002-632	G002	3	16	0.0721649
G002-632	G002	3	16	0.0612245
G002-632	G002	3	16	0.0918367
G002-632	G002	3	16	0.0612245
G002-632	G002	3	16	0.0612245
G002-632	G002	3	16	0.0412371
G002-632	G002	3	16	0.0714286
G002-632	G002	3	16	0.0612245
G002-632	G002	3	16	0.0618557
G002-632	G002	3	16	0.112245
G002-632	G002	3	16	0.0510204
G002-632	G002	3	16	0.0714286
G002-632	G002	3	16	0.0412371
G002-632	G002	3	16	0.0408163
G002-632	G002	3	16	0.0306122
G002-632	G002	3	16	0.0721649
G002-632	G002	3	16	0.0816327
G002-632	G002	3	16	0.0721649
G002-632	G002	3	16	0.0816327
G002-632	G002	3	16	0.0408163
G002-632	G002	3	16	0.0515464
G002-632	G002	3	16	0.0816327
G002-632	G002	3	16	0.0515464
G002-632	G002	3	16	0.102041
G002-632	G002	3	16	0.0918367
G002-632	G002	3	16	0.0515464
G002-632	G002	3	16	0.0927835
G002-632	G002	3	16	0.102041
G002-632	G002	3	16	0.0306122
G002-632	G002	3	16	0.0618557
G002-632	G002	3	16	0.0918367
G002-632	G002	3	16	0.0816327
G002-632	G002	3	16	0.0927835
G002-632	G002	3	16	0.102041
G002-632	G002	3	16	0.102041
G002-632	G002	3	16	0.0824742
G002-632	G002	3	16	0.0721649
G002-632	G002	3	16	0.0103093
G002-632	G002	3	16	0.0412371
G002-632	G002	3	16	0.0204082
G002-632	G002	3	16	0.112245
G002-632	G002	3	16	0.0412371
G002-632	G002	3	16	0.0816327
G002-632	G002	3	16	0.0412371
G002-632	G002	3	16	0.0714286
G002-632	G002	3	16	0.102041
G002-632	G002	3	16	0.0714286
G002-632	G002	3	16	0.102041
G002-632	G002	3	16	0.0510204
G002-632	G002	3	16	0.0918367
G002-632	G002	3	16	0.0515464
G002-632	G002	3	16	0.132653
G002-632	G002	3	16	0.0721649
G002-632	G002	3	16	0.0714286
G002-632	G002	3	16	0.0721649
G002-632	G002	3	16	0.113402
G002-632	G002	3	16	0.0918367
G002-632	G002	3	16	0.0510204
G002-632	G002	3	16	0.0306122
G002-632	G002	3	16	0.0918367
G002-632	G002	3	16	0.0816327
G002-632	G002	3	16	0.0412371
G002-632	G002	3	16	0.0515464
G002-632	G002	3	16	0.0510204
G002-632	G002	3	16	0.0816327
G002-632	G002	3	16	0.0927835
G002-632	G002	3	16	0.0824742
G002-632	G002	3	16	0.0206186
G002-632	G002	3	16	0.0515464
G002-632	G002	3	16	0.0918367
G002-632	G002	3	16	0.0612245
G002-632	G002	3	16	0.0816327
G002-632	G002	3	16	0.0918367
G002-632	G002	3	16	0.0612245
G002-632	G002	3	16	0.112245
G002-632	G002	3	16	0.0816327
G002-632	G002	3	16	0.0416667
G002-632	G002	3	16	0.0816327
G002-632	G002	3	16	0.0714286
G002-632	G002	3	16	0.0612245
G002-632	G002	3	16	0.113402
G002-632	G002	3	16	0.0816327
G002-632	G002	3	16	0.112245
G002-632	G002	3	16	0.0612245
G002-632	G002	3	16	0.0824742
G002-632	G002	3	16	0.0408163
G002-632	G002	3	16	0.0510204
G002-632	G002	3	16	0.0918367
G002-632	G002	3	16	0.0714286
G002-632	G002	3	16	0.0918367
G002-632	G002	3	16	0.123711
G002-632	G002	3	16	0.0824742
G002-632	G002	3	16	0.112245
G002-632	G002	3	16	0.0515464
G002-632	G002	3	16	0.0612245
G002-632	G002	3	16	0.0510204
G002-632	G002	3	16	0.102041
G002-632	G002	3	16	0.0816327
G002-632	G002	3	16	0.103093
G002-632	G002	3	16	0.0408163
G002-632	G002	3	16	0.102041
G002-632	G002	3	16	0.0918367
G002-632	G002	3	16	0.0408163
G002-632	G002	3	16	0.0612245
G002-632	G002	3	16	0.0515464
G002-632	G002	3	16	0.0824742
G002-632	G002	3	16	0.0510204
G002-632	G002	3	16	0.0612245
G002-632	G002	3	16	0.0721649
G002-632	G002	3	16	0.0408163
G002-632	G002	3	16	0.0510204
G002-632	G002	3	16	0.0206186
G002-632	G002	3	16	0.0918367
G002-632	G002	3	16	0.0412371
G002-632	G002	3	16	0.0206186
G002-632	G002	3	16	0.0816327
G002-632	G002	3	16	0.0918367
G002-632	G002	3	16	0.0306122
G002-632	G002	3	16	0.0408163
G002-632	G002	3	16	0.122449
G002-632	G002	3	16	0.0412371
G002-632	G002	3	16	0.0618557
G002-678	G002	3	16	0.0824742
G002-678	G002	3	16	0.0515464
[truncated: 32,680 more rows]

## Sheet: Fig6
Main-Metrics
fig6
figA-spr-g28v2.csv
ptid	psname	pseudogroup	is_cp	weeks	KD_fix	Ligand	Analyte
G002-230	eOD	1	FALSE	8	2.417e-05	G002-230_2_8_Cg28v2_VRC01c_0658	core-Hx_r4.0D_TH6_g28v2_pHLsecAvi
G002-630	eOD	1	TRUE	8	2.217e-05	G002-630_2_8_Cg28v2_VRC01c_2117	core-Hx_r4.0D_TH6_g28v2_pHLsecAvi
G002-136	eOD	1	TRUE	8	2.467e-10	G002-136_2_8_Cg28v2_VRC01c_2043	core-Hx_r4.0D_TH6_g28v2_pHLsecAvi
G002-230	eOD	1	FALSE	8	9.87e-06	G002-230_2_8_Cg28v2_VRC01c_0659	core-Hx_r4.0D_TH6_g28v2_pHLsecAvi
G002-293	eOD	1	FALSE	8	7.442e-06	G002-293_2_8_Cg28v2_VRC01c_0624	core-Hx_r4.0D_TH6_g28v2_pHLsecAvi
G002-480	eOD	1	TRUE	8	1.413e-05	G002-480_2_8_Cg28v2_VRC01c_0557	core-Hx_r4.0D_TH6_g28v2_pHLsecAvi
G002-293	eOD	1	TRUE	8	4.138e-06	G002-293_2_8_Cg28v2_VRC01c_0561	core-Hx_r4.0D_TH6_g28v2_pHLsecAvi
G002-293	eOD	1	FALSE	8	6.589e-06	G002-293_2_8_Cg28v2_VRC01c_0623	core-Hx_r4.0D_TH6_g28v2_pHLsecAvi
G002-119	eOD	1	FALSE	8	6.103e-06	G002-119_2_8_Cg28v2_VRC01c_0597	core-Hx_r4.0D_TH6_g28v2_pHLsecAvi
G002-577	eOD	1	FALSE	8	1.584e-05	G002-577_2_8_Cg28v2_VRC01c_0629	core-Hx_r4.0D_TH6_g28v2_pHLsecAvi
G002-136	eOD	1	TRUE	8	6.4e-10	G002-136_2_8_Cg28v2_VRC01c_0523	core-Hx_r4.0D_TH6_g28v2_pHLsecAvi
G002-947	eOD	1	TRUE	8	4.451e-06	G002-947_2_8_Cg28v2_VRC01c_0573	core-Hx_r4.0D_TH6_g28v2_pHLsecAvi
G002-630	eOD	1	TRUE	8	3.959e-06	G002-630_2_8_Cg28v2_VRC01c_2116	core-Hx_r4.0D_TH6_g28v2_pHLsecAvi
G002-136	eOD	1	FALSE	8	8.363e-08	G002-136_2_8_Cg28v2_VRC01c_0588	core-Hx_r4.0D_TH6_g28v2_pHLsecAvi
G002-820	eOD	1	FALSE	8	3.697e-05	G002-820_2_8_Cg28v2_VRC01c_0577	core-Hx_r4.0D_TH6_g28v2_pHLsecAvi
G002-947	eOD	1	TRUE	8	1.313e-05	G002-947_2_8_Cg28v2_VRC01c_2124	core-Hx_r4.0D_TH6_g28v2_pHLsecAvi
G002-943	eOD	1	TRUE	8	7.072e-06	G002-943_2_8_Cg28v2_VRC01c_0566	core-Hx_r4.0D_TH6_g28v2_pHLsecAvi
G002-820	eOD	1	TRUE	8	9.097e-06	G002-820_2_8_Cg28v2_VRC01c_2122	core-Hx_r4.0D_TH6_g28v2_pHLsecAvi
G002-230	eOD	1	TRUE	8	1.451e-06	G002-230_2_8_Cg28v2_VRC01c_0568	core-Hx_r4.0D_TH6_g28v2_pHLsecAvi
G002-230	eOD	1	TRUE	8	1.439e-06	G002-230_2_8_Cg28v2_VRC01c_2115	core-Hx_r4.0D_TH6_g28v2_pHLsecAvi
G002-577	eOD	1	TRUE	8	2.52e-05	G002-577_2_8_Cg28v2_VRC01c_2126	core-Hx_r4.0D_TH6_g28v2_pHLsecAvi
G002-947	eOD	1	FALSE	8	2.045e-06	G002-947_2_8_Cg28v2_VRC01c_0602	core-Hx_r4.0D_TH6_g28v2_pHLsecAvi
G002-145	eOD	1	TRUE	8	1.626e-06	G002-145_2_8_Cg28v2_VRC01c_0551	core-Hx_r4.0D_TH6_g28v2_pHLsecAvi
G002-341	eOD	1	TRUE	8	5.111e-06	G002-341_2_8_Cg28v2_VRC01c_2125	core-Hx_r4.0D_TH6_g28v2_pHLsecAvi
G002-145	eOD	1	FALSE	8	2.135e-06	G002-145_2_8_Cg28v2_VRC01c_0635	core-Hx_r4.0D_TH6_g28v2_pHLsecAvi
G002-119	eOD	1	TRUE	8	8.158e-06	G002-119_2_8_Cg28v2_VRC01c_2109	core-Hx_r4.0D_TH6_g28v2_pHLsecAvi
G002-119	eOD	1	TRUE	8	2.49e-06	G002-119_2_8_Cg28v2_VRC01c_2120	core-Hx_r4.0D_TH6_g28v2_pHLsecAvi
G002-820	eOD	1	FALSE	8	4.568e-06	G002-820_2_8_Cg28v2_VRC01c_0578	core-Hx_r4.0D_TH6_g28v2_pHLsecAvi
G002-943	eOD	1	FALSE	8	7.103e-06	G002-943_2_8_Cg28v2_VRC01c_0646	core-Hx_r4.0D_TH6_g28v2_pHLsecAvi
G002-145	eOD	1	FALSE	8	6.04e-07	G002-145_2_8_Cg28v2_VRC01c_0634	core-Hx_r4.0D_TH6_g28v2_pHLsecAvi
G002-820	eOD	1	TRUE	8	4.323e-06	G002-820_2_8_Cg28v2_VRC01c_0572	core-Hx_r4.0D_TH6_g28v2_pHLsecAvi
G002-119	eOD	1	FALSE	8	1.35e-06	G002-119_2_8_Cg28v2_VRC01c_0596	core-Hx_r4.0D_TH6_g28v2_pHLsecAvi
G002-145	eOD	1	TRUE	8	3.413e-06	G002-145_2_8_Cg28v2_VRC01c_2089	core-Hx_r4.0D_TH6_g28v2_pHLsecAvi
G002-943	eOD	1	FALSE	8	1.506e-06	G002-943_2_8_Cg28v2_VRC01c_0647	core-Hx_r4.0D_TH6_g28v2_pHLsecAvi
G002-855	eOD	1	TRUE	8	2.494e-06	G002-855_2_8_Cg28v2_VRC01c_2092	core-Hx_r4.0D_TH6_g28v2_pHLsecAvi
G002-957	eOD	1	TRUE	8	5.26e-07	G002-957_2_8_Cg28v2_VRC01c_2119	core-Hx_r4.0D_TH6_g28v2_pHLsecAvi
G002-831	eOD	1	TRUE	8	2.913e-06	G002-831_2_8_Cg28v2_VRC01c_2108	core-Hx_r4.0D_TH6_g28v2_pHLsecAvi
G002-136	eOD	1	FALSE	8	1.069e-07	G002-136_2_8_Cg28v2_VRC01c_0587	core-Hx_r4.0D_TH6_g28v2_pHLsecAvi
G002-293	eOD	1	TRUE	8	2.857e-06	G002-293_2_8_Cg28v2_VRC01c_2112	core-Hx_r4.0D_TH6_g28v2_pHLsecAvi
G002-855	eOD	1	TRUE	8	5.395e-06	G002-855_2_8_Cg28v2_VRC01c_2093	core-Hx_r4.0D_TH6_g28v2_pHLsecAvi
G002-957	eOD	1	TRUE	8	1.741e-06	G002-957_2_8_Cg28v2_VRC01c_2113	core-Hx_r4.0D_TH6_g28v2_pHLsecAvi
G002-947	eOD	1	FALSE	8	5.761e-07	G002-947_2_8_Cg28v2_VRC01c_0603	core-Hx_r4.0D_TH6_g28v2_pHLsecAvi
G002-943	eOD	1	TRUE	8	1.706e-06	G002-943_2_8_Cg28v2_VRC01c_2114	core-Hx_r4.0D_TH6_g28v2_pHLsecAvi
G002-831	eOD	1	TRUE	8	1.071e-06	G002-831_2_8_Cg28v2_VRC01c_2105	core-Hx_r4.0D_TH6_g28v2_pHLsecAvi
G002-577	eOD	1	TRUE	8	1.613e-06	G002-577_2_8_Cg28v2_VRC01c_0574	core-Hx_r4.0D_TH6_g28v2_pHLsecAvi
G002-302	eOD->eOD	2	FALSE	16	1.687e-05	G002-302_1_16_Cg28v2_VRC01c_0681	core-Hx_r4.0D_TH6_g28v2_pHLsecAvi
G002-278	eOD->eOD	2	TRUE	16	6.513e-06	G002-278_3_16_Cg28v2_VRC01c_0556	core-Hx_r4.0D_TH6_g28v2_pHLsecAvi
G002-477	eOD->eOD	2	FALSE	16	1.297e-05	G002-477_3_16_Cg28v2_VRC01c_0644	core-Hx_r4.0D_TH6_g28v2_pHLsecAvi
G002-427	eOD->eOD	2	TRUE	16	1.152e-05	G002-427_3_16_Cg28v2_VRC01c_0558	core-Hx_r4.0D_TH6_g28v2_pHLsecAvi
G002-997	eOD->eOD	2	TRUE	16	2.313e-05	G002-997_3_16_Cg28v2_VRC01c_0542	core-Hx_r4.0D_TH6_g28v2_pHLsecAvi
G002-302	eOD->eOD	2	FALSE	16	5.835e-06	G002-302_1_16_Cg28v2_VRC01c_0682	core-Hx_r4.0D_TH6_g28v2_pHLsecAvi
G002-988	eOD->eOD	2	FALSE	16	5.296e-06	G002-988_3_16_Cg28v2_VRC01c_0612	core-Hx_r4.0D_TH6_g28v2_pHLsecAvi
G002-813	eOD->eOD	2	FALSE	16	8.487e-06	G002-813_1_16_Cg28v2_VRC01c_0609	core-Hx_r4.0D_TH6_g28v2_pHLsecAvi
G002-810	eOD->eOD	2	FALSE	16	5.339e-06	G002-810_3_16_Cg28v2_VRC01c_0640	core-Hx_r4.0D_TH6_g28v2_pHLsecAvi
G002-619	eOD->eOD	2	FALSE	16	6.881e-06	G002-619_1_16_Cg28v2_VRC01c_0689	core-Hx_r4.0D_TH6_g28v2_pHLsecAvi
G002-852	eOD->eOD	2	TRUE	16	1.768e-05	G002-852_1_16_Cg28v2_VRC01c_0570	core-Hx_r4.0D_TH6_g28v2_pHLsecAvi
G002-988	eOD->eOD	2	TRUE	16	3.858e-06	G002-988_3_16_Cg28v2_VRC01c_0555	core-Hx_r4.0D_TH6_g28v2_pHLsecAvi
G002-632	eOD->eOD	2	TRUE	16	1.4e-05	G002-632_3_16_Cg28v2_VRC01c_2063	core-Hx_r4.0D_TH6_g28v2_pHLsecAvi
G002-619	eOD->eOD	2	FALSE	16	1.878e-06	G002-619_1_16_Cg28v2_VRC01c_0690	core-Hx_r4.0D_TH6_g28v2_pHLsecAvi
G002-678	eOD->eOD	2	TRUE	16	4.551e-06	G002-678_1_16_Cg28v2_VRC01c_0543	core-Hx_r4.0D_TH6_g28v2_pHLsecAvi
G002-304	eOD->eOD	2	FALSE	16	4.594e-06	G002-304_3_16_Cg28v2_VRC01c_0686	core-Hx_r4.0D_TH6_g28v2_pHLsecAvi
G002-546	eOD->eOD	2	FALSE	16	2.502e-06	G002-546_1_16_Cg28v2_VRC01c_0583	core-Hx_r4.0D_TH6_g28v2_pHLsecAvi
G002-997	eOD->eOD	2	FALSE	16	9.266e-09	G002-997_3_16_Cg28v2_VRC01c_0665	core-Hx_r4.0D_TH6_g28v2_pHLsecAvi
G002-278	eOD->eOD	2	FALSE	16	8.293e-07	G002-278_3_16_Cg28v2_VRC01c_0699	core-Hx_r4.0D_TH6_g28v2_pHLsecAvi
G002-852	eOD->eOD	2	FALSE	16	4.179e-07	G002-852_1_16_Cg28v2_VRC01c_0593	core-Hx_r4.0D_TH6_g28v2_pHLsecAvi
G002-884	eOD->eOD	2	FALSE	16	2.939e-06	G002-884_3_16_Cg28v2_VRC01c_0655	core-Hx_r4.0D_TH6_g28v2_pHLsecAvi
G002-931	eOD->eOD	2	TRUE	16	1.16e-05	G002-931_3_16_Cg28v2_VRC01c_2052	core-Hx_r4.0D_TH6_g28v2_pHLsecAvi
G002-616	eOD->eOD	2	TRUE	16	3.55e-06	G002-616_1_16_Cg28v2_VRC01c_2056	core-Hx_r4.0D_TH6_g28v2_pHLsecAvi
G002-813	eOD->eOD	2	TRUE	16	6.532e-07	G002-813_1_16_Cg28v2_VRC01c_0549	core-Hx_r4.0D_TH6_g28v2_pHLsecAvi
G002-813	eOD->eOD	2	FALSE	16	1.27e-07	G002-813_1_16_Cg28v2_VRC01c_0608	core-Hx_r4.0D_TH6_g28v2_pHLsecAvi
G002-678	eOD->eOD	2	FALSE	16	1.872e-07	G002-678_1_16_Cg28v2_VRC01c_0669	core-Hx_r4.0D_TH6_g28v2_pHLsecAvi
G002-546	eOD->eOD	2	TRUE	16	4.941e-07	G002-546_1_16_Cg28v2_VRC01c_0569	core-Hx_r4.0D_TH6_g28v2_pHLsecAvi
G002-678	eOD->eOD	2	TRUE	16	3.346e-06	G002-678_1_16_Cg28v2_VRC01c_2066	core-Hx_r4.0D_TH6_g28v2_pHLsecAvi
G002-427	eOD->eOD	2	FALSE	16	5.565e-07	G002-427_3_16_Cg28v2_VRC01c_0678	core-Hx_r4.0D_TH6_g28v2_pHLsecAvi
G002-304	eOD->eOD	2	TRUE	16	1.971e-06	G002-304_3_16_Cg28v2_VRC01c_0562	core-Hx_r4.0D_TH6_g28v2_pHLsecAvi
G002-905	eOD->eOD	2	TRUE	16	6.221e-06	G002-905_1_16_Cg28v2_VRC01c_0575	core-Hx_r4.0D_TH6_g28v2_pHLsecAvi
G002-462	eOD->eOD	2	TRUE	16	1.385e-07	G002-462_3_16_Cg28v2_VRC01c_2064	core-Hx_r4.0D_TH6_g28v2_pHLsecAvi
G002-931	eOD->eOD	2	FALSE	16	2.53e-06	G002-931_3_16_Cg28v2_VRC01c_0616	core-Hx_r4.0D_TH6_g28v2_pHLsecAvi
G002-427	eOD->eOD	2	FALSE	16	1.855e-06	G002-427_3_16_Cg28v2_VRC01c_0677	core-Hx_r4.0D_TH6_g28v2_pHLsecAvi
G002-616	eOD->eOD	2	FALSE	16	2.98e-07	G002-616_1_16_Cg28v2_VRC01c_0693	core-Hx_r4.0D_TH6_g28v2_pHLsecAvi
G002-278	eOD->eOD	2	TRUE	16	3.549e-07	G002-278_3_16_Cg28v2_VRC01c_2088	core-Hx_r4.0D_TH6_g28v2_pHLsecAvi
G002-931	eOD->eOD	2	FALSE	16	8.884e-07	G002-931_3_16_Cg28v2_VRC01c_0615	core-Hx_r4.0D_TH6_g28v2_pHLsecAvi
G002-884	eOD->eOD	2	TRUE	16	2.948e-06	G002-884_3_16_Cg28v2_VRC01c_0560	core-Hx_r4.0D_TH6_g28v2_pHLsecAvi
G002-619	eOD->eOD	2	TRUE	16	1.385e-06	G002-619_1_16_Cg28v2_VRC01c_0552	core-Hx_r4.0D_TH6_g28v2_pHLsecAvi
G002-810	eOD->eOD	2	TRUE	16	2.017e-07	G002-810_3_16_Cg28v2_VRC01c_2107	core-Hx_r4.0D_TH6_g28v2_pHLsecAvi
G002-619	eOD->eOD	2	TRUE	16	3.225e-06	G002-619_1_16_Cg28v2_VRC01c_2083	core-Hx_r4.0D_TH6_g28v2_pHLsecAvi
G002-866	eOD->eOD	2	FALSE	16	3.829e-06	G002-866_3_16_Cg28v2_VRC01c_0673	core-Hx_r4.0D_TH6_g28v2_pHLsecAvi
G002-302	eOD->eOD	2	TRUE	16	3.639e-06	G002-302_1_16_Cg28v2_VRC01c_0525	core-Hx_r4.0D_TH6_g28v2_pHLsecAvi
G002-516	eOD->eOD	2	TRUE	16	2.58e-06	G002-516_1_16_Cg28v2_VRC01c_2101	core-Hx_r4.0D_TH6_g28v2_pHLsecAvi
G002-516	eOD->eOD	2	TRUE	16	1.403e-06	G002-516_1_16_Cg28v2_VRC01c_2118	core-Hx_r4.0D_TH6_g28v2_pHLsecAvi
G002-678	eOD->eOD	2	FALSE	16	4.108e-07	G002-678_1_16_Cg28v2_VRC01c_0668	core-Hx_r4.0D_TH6_g28v2_pHLsecAvi
G002-462	eOD->eOD	2	TRUE	16	4.81e-06	G002-462_3_16_Cg28v2_VRC01c_2084	core-Hx_r4.0D_TH6_g28v2_pHLsecAvi
G002-931	eOD->eOD	2	TRUE	16	4.509e-07	G002-931_3_16_Cg28v2_VRC01c_0540	core-Hx_r4.0D_TH6_g28v2_pHLsecAvi
G002-884	eOD->eOD	2	FALSE	16	1.082e-07	G002-884_3_16_Cg28v2_VRC01c_0654	core-Hx_r4.0D_TH6_g28v2_pHLsecAvi
G002-810	eOD->eOD	2	FALSE	16	4.579e-07	G002-810_3_16_Cg28v2_VRC01c_0641	core-Hx_r4.0D_TH6_g28v2_pHLsecAvi
G002-758	eOD->eOD	2	TRUE	16	6.956e-07	G002-758_1_16_Cg28v2_VRC01c_2100	core-Hx_r4.0D_TH6_g28v2_pHLsecAvi
G002-758	eOD->eOD	2	TRUE	16	1.911e-06	G002-758_1_16_Cg28v2_VRC01c_2095	core-Hx_r4.0D_TH6_g28v2_pHLsecAvi
G002-546	eOD->eOD	2	FALSE	16	1.294e-06	G002-546_1_16_Cg28v2_VRC01c_0584	core-Hx_r4.0D_TH6_g28v2_pHLsecAvi
G002-477	eOD->eOD	2	TRUE	16	6.839e-07	G002-477_3_16_Cg28v2_VRC01c_0547	core-Hx_r4.0D_TH6_g28v2_pHLsecAvi
G002-997	eOD->eOD	2	FALSE	16	2.73e-06	G002-997_3_16_Cg28v2_VRC01c_0664	core-Hx_r4.0D_TH6_g28v2_pHLsecAvi
G002-304	eOD->eOD	2	FALSE	16	1.343e-07	G002-304_3_16_Cg28v2_VRC01c_0685	core-Hx_r4.0D_TH6_g28v2_pHLsecAvi
G002-988	eOD->eOD	2	TRUE	16	1.78e-08	G002-988_3_16_Cg28v2_VRC01c_2018	core-Hx_r4.0D_TH6_g28v2_pHLsecAvi
G002-866	eOD->eOD	2	TRUE	16	4.203e-07	G002-866_3_16_Cg28v2_VRC01c_0519	core-Hx_r4.0D_TH6_g28v2_pHLsecAvi
G002-813	eOD->eOD	2	TRUE	16	1.246e-06	G002-813_1_16_Cg28v2_VRC01c_2082	core-Hx_r4.0D_TH6_g28v2_pHLsecAvi
G002-866	eOD->eOD	2	FALSE	16	4.933e-07	G002-866_3_16_Cg28v2_VRC01c_0672	core-Hx_r4.0D_TH6_g28v2_pHLsecAvi
G002-427	eOD->eOD	2	TRUE	16	4.222e-07	G002-427_3_16_Cg28v2_VRC01c_2121	core-Hx_r4.0D_TH6_g28v2_pHLsecAvi
G002-796	eOD->eOD	2	TRUE	16	1.48e-06	G002-796_3_16_Cg28v2_VRC01c_2044	core-Hx_r4.0D_TH6_g28v2_pHLsecAvi
G002-302	eOD->eOD	2	TRUE	16	3.135e-07	G002-302_1_16_Cg28v2_VRC01c_2055	core-Hx_r4.0D_TH6_g28v2_pHLsecAvi
G002-616	eOD->eOD	2	FALSE	16	4.758e-07	G002-616_1_16_Cg28v2_VRC01c_0694	core-Hx_r4.0D_TH6_g28v2_pHLsecAvi
G002-595	eOD->eOD	2	TRUE	16	6.021e-07	G002-595_3_16_Cg28v2_VRC01c_2086	core-Hx_r4.0D_TH6_g28v2_pHLsecAvi
G002-810	eOD->eOD	2	TRUE	16	3.254e-08	G002-810_3_16_Cg28v2_VRC01c_0545	core-Hx_r4.0D_TH6_g28v2_pHLsecAvi
G002-477	eOD->eOD	2	FALSE	16	5.71e-07	G002-477_3_16_Cg28v2_VRC01c_0645	core-Hx_r4.0D_TH6_g28v2_pHLsecAvi
G002-278	eOD->eOD	2	FALSE	16	6.195e-07	G002-278_3_16_Cg28v2_VRC01c_0700	core-Hx_r4.0D_TH6_g28v2_pHLsecAvi
G002-866	eOD->eOD	2	TRUE	16	2.012e-07	G002-866_3_16_Cg28v2_VRC01c_2039	core-Hx_r4.0D_TH6_g28v2_pHLsecAvi
G002-616	eOD->eOD	2	TRUE	16	8.16e-07	G002-616_1_16_Cg28v2_VRC01c_0531	core-Hx_r4.0D_TH6_g28v2_pHLsecAvi
G002-304	eOD->eOD	2	TRUE	16	9.925e-07	G002-304_3_16_Cg28v2_VRC01c_2096	core-Hx_r4.0D_TH6_g28v2_pHLsecAvi
G002-796	eOD->eOD	2	TRUE	16	4.005e-07	G002-796_3_16_Cg28v2_VRC01c_2045	core-Hx_r4.0D_TH6_g28v2_pHLsecAvi
G002-884	eOD->eOD	2	TRUE	16	1.088e-06	G002-884_3_16_Cg28v2_VRC01c_2087	core-Hx_r4.0D_TH6_g28v2_pHLsecAvi
G002-595	eOD->eOD	2	TRUE	16	7.115e-07	G002-595_3_16_Cg28v2_VRC01c_2085	core-Hx_r4.0D_TH6_g28v2_pHLsecAvi
G002-632	eOD->eOD	2	TRUE	16	8.168e-07	G002-632_3_16_Cg28v2_VRC01c_2103	core-Hx_r4.0D_TH6_g28v2_pHLsecAvi
G002-477	eOD->eOD	2	TRUE	16	3.664e-07	G002-477_3_16_Cg28v2_VRC01c_2065	core-Hx_r4.0D_TH6_g28v2_pHLsecAvi
G002-947	eOD->core	3	TRUE	16	2.65e-10	G002-947_2_16_Cg28v2_VRC01c_2081	core-Hx_r4.0D_TH6_g28v2_pHLsecAvi
G002-943	eOD->core	3	FALSE	16	3.598e-10	G002-943_2_16_Cg28v2_VRC01c_0649	core-Hx_r4.0D_TH6_g28v2_pHLsecAvi
G002-230	eOD->core	3	FALSE	16	3.21e-05	G002-230_2_16_Cg28v2_VRC01c_0661	core-Hx_r4.0D_TH6_g28v2_pHLsecAvi
G002-480	eOD->core	3	TRUE	16	2.058e-10	G002-480_2_16_Cg28v2_VRC01c_0546	core-Hx_r4.0D_TH6_g28v2_pHLsecAvi
G002-145	eOD->core	3	TRUE	16	5.53e-10	G002-145_2_16_Cg28v2_VRC01c_2025	core-Hx_r4.0D_TH6_g28v2_pHLsecAvi
G002-577	eOD->core	3	FALSE	16	6.607e-10	G002-577_2_16_Cg28v2_VRC01c_0630	core-Hx_r4.0D_TH6_g28v2_pHLsecAvi
G002-943	eOD->core	3	TRUE	16	1.243e-10	G002-943_2_16_Cg28v2_VRC01c_2012	core-Hx_r4.0D_TH6_g28v2_pHLsecAvi
G002-820	eOD->core	3	TRUE	16	2.5e-09	G002-820_2_16_Cg28v2_VRC01c_2024	core-Hx_r4.0D_TH6_g28v2_pHLsecAvi
G002-947	eOD->core	3	TRUE	16	2.485e-10	G002-947_2_16_Cg28v2_VRC01c_0524	core-Hx_r4.0D_TH6_g28v2_pHLsecAvi
G002-855	eOD->core	3	TRUE	16	1.44e-10	G002-855_2_16_Cg28v2_VRC01c_2020	core-Hx_r4.0D_TH6_g28v2_pHLsecAvi
G002-630	eOD->core	3	TRUE	16	4.25e-10	G002-630_2_16_Cg28v2_VRC01c_2015	core-Hx_r4.0D_TH6_g28v2_pHLsecAvi
G002-136	eOD->core	3	FALSE	16	1.373e-05	G002-136_2_16_Cg28v2_VRC01c_0590	core-Hx_r4.0D_TH6_g28v2_pHLsecAvi
G002-480	eOD->core	3	FALSE	16	1.34e-05	G002-480_2_16_Cg28v2_VRC01c_0620	core-Hx_r4.0D_TH6_g28v2_pHLsecAvi
G002-293	eOD->core	3	FALSE	16	7.116e-06	G002-293_2_16_Cg28v2_VRC01c_0625	core-Hx_r4.0D_TH6_g28v2_pHLsecAvi
G002-820	eOD->core	3	FALSE	16	4.312e-10	G002-820_2_16_Cg28v2_VRC01c_0579	core-Hx_r4.0D_TH6_g28v2_pHLsecAvi
G002-293	eOD->core	3	TRUE	16	4.067e-11	G002-293_2_16_Cg28v2_VRC01c_0536	core-Hx_r4.0D_TH6_g28v2_pHLsecAvi
G002-620	eOD->core	3	TRUE	16	5.009e-06	G002-620_2_16_Cg28v2_VRC01c_0567	core-Hx_r4.0D_TH6_g28v2_pHLsecAvi
G002-943	eOD->core	3	TRUE	16	6.316e-11	G002-943_2_16_Cg28v2_VRC01c_0516	core-Hx_r4.0D_TH6_g28v2_pHLsecAvi
G002-230	eOD->core	3	TRUE	16	1.72e-10	G002-230_2_16_Cg28v2_VRC01c_0539	core-Hx_r4.0D_TH6_g28v2_pHLsecAvi
G002-943	eOD->core	3	FALSE	16	1.162e-05	G002-943_2_16_Cg28v2_VRC01c_0648	core-Hx_r4.0D_TH6_g28v2_pHLsecAvi
G002-577	eOD->core	3	TRUE	16	1.951e-10	G002-577_2_16_Cg28v2_VRC01c_0512	core-Hx_r4.0D_TH6_g28v2_pHLsecAvi
G002-119	eOD->core	3	TRUE	16	1.01e-09	G002-119_2_16_Cg28v2_VRC01c_0548	core-Hx_r4.0D_TH6_g28v2_pHLsecAvi
G002-119	eOD->core	3	TRUE	16	5.39e-11	G002-119_2_16_Cg28v2_VRC01c_2068	core-Hx_r4.0D_TH6_g28v2_pHLsecAvi
G002-480	eOD->core	3	TRUE	16	1.446e-09	G002-480_2_16_Cg28v2_VRC01c_2104	core-Hx_r4.0D_TH6_g28v2_pHLsecAvi
G002-577	eOD->core	3	TRUE	16	9.78e-11	G002-577_2_16_Cg28v2_VRC01c_2017	core-Hx_r4.0D_TH6_g28v2_pHLsecAvi
G002-341	eOD->core	3	TRUE	16	3.801e-09	G002-341_2_16_Cg28v2_VRC01c_2078	core-Hx_r4.0D_TH6_g28v2_pHLsecAvi
G002-493	eOD->core	3	TRUE	16	6.162e-09	G002-493_2_16_Cg28v2_VRC01c_0553	core-Hx_r4.0D_TH6_g28v2_pHLsecAvi
G002-230	eOD->core	3	TRUE	16	1.349e-09	G002-230_2_16_Cg28v2_VRC01c_2042	core-Hx_r4.0D_TH6_g28v2_pHLsecAvi
G002-136	eOD->core	3	TRUE	16	3.013e-06	G002-136_2_16_Cg28v2_VRC01c_0563	core-Hx_r4.0D_TH6_g28v2_pHLsecAvi
G002-947	eOD->core	3	FALSE	16	5.476e-06	G002-947_2_16_Cg28v2_VRC01c_0604	core-Hx_r4.0D_TH6_g28v2_pHLsecAvi
G002-957	eOD->core	3	TRUE	16	1.965e-10	G002-957_2_16_Cg28v2_VRC01c_2061	core-Hx_r4.0D_TH6_g28v2_pHLsecAvi
G002-293	eOD->core	3	TRUE	16	6.268e-10	G002-293_2_16_Cg28v2_VRC01c_2073	core-Hx_r4.0D_TH6_g28v2_pHLsecAvi
G002-341	eOD->core	3	TRUE	16	9.36e-10	G002-341_2_16_Cg28v2_VRC01c_2022	core-Hx_r4.0D_TH6_g28v2_pHLsecAvi
G002-820	eOD->core	3	TRUE	16	5.186e-10	G002-820_2_16_Cg28v2_VRC01c_0520	core-Hx_r4.0D_TH6_g28v2_pHLsecAvi
G002-855	eOD->core	3	TRUE	16	1.31e-09	G002-855_2_16_Cg28v2_VRC01c_2026	core-Hx_r4.0D_TH6_g28v2_pHLsecAvi
G002-957	eOD->core	3	TRUE	16	2.075e-07	G002-957_2_16_Cg28v2_VRC01c_2059	core-Hx_r4.0D_TH6_g28v2_pHLsecAvi
G002-480	eOD->core	3	FALSE	16	8.424e-08	G002-480_2_16_Cg28v2_VRC01c_0619	core-Hx_r4.0D_TH6_g28v2_pHLsecAvi
G002-145	eOD->core	3	FALSE	16	1.098e-07	G002-145_2_16_Cg28v2_VRC01c_0637	core-Hx_r4.0D_TH6_g28v2_pHLsecAvi
G002-620	eOD->core	3	FALSE	16	2.203e-06	G002-620_2_16_Cg28v2_VRC01c_0642	core-Hx_r4.0D_TH6_g28v2_pHLsecAvi
G002-119	eOD->core	3	FALSE	16	5.74e-06	G002-119_2_16_Cg28v2_VRC01c_0599	core-Hx_r4.0D_TH6_g28v2_pHLsecAvi
G002-136	eOD->core	3	FALSE	16	3.29e-08	G002-136_2_16_Cg28v2_VRC01c_0589	core-Hx_r4.0D_TH6_g28v2_pHLsecAvi
G002-145	eOD->core	3	TRUE	16	5.882e-10	G002-145_2_16_Cg28v2_VRC01c_0509	core-Hx_r4.0D_TH6_g28v2_pHLsecAvi
G002-820	eOD->core	3	FALSE	16	3.416e-06	G002-820_2_16_Cg28v2_VRC01c_0580	core-Hx_r4.0D_TH6_g28v2_pHLsecAvi
G002-145	eOD->core	3	FALSE	16	7.195e-07	G002-145_2_16_Cg28v2_VRC01c_0636	core-Hx_r4.0D_TH6_g28v2_pHLsecAvi
G002-119	eOD->core	3	FALSE	16	7.021e-07	G002-119_2_16_Cg28v2_VRC01c_0598	core-Hx_r4.0D_TH6_g28v2_pHLsecAvi
G002-293	eOD->core	3	FALSE	16	1.279e-06	G002-293_2_16_Cg28v2_VRC01c_0626	core-Hx_r4.0D_TH6_g28v2_pHLsecAvi
G002-230	eOD->core	3	FALSE	16	4.153e-07	G002-230_2_16_Cg28v2_VRC01c_0660	core-Hx_r4.0D_TH6_g28v2_pHLsecAvi
G002-136	eOD->core	3	TRUE	16	5.404e-07	G002-136_2_16_Cg28v2_VRC01c_2110	core-Hx_r4.0D_TH6_g28v2_pHLsecAvi
G002-947	eOD->core	3	FALSE	16	1.4e-06	G002-947_2_16_Cg28v2_VRC01c_0605	core-Hx_r4.0D_TH6_g28v2_pHLsecAvi
G002-577	eOD->core	3	FALSE	16	2.453e-07	G002-577_2_16_Cg28v2_VRC01c_0631	core-Hx_r4.0D_TH6_g28v2_pHLsecAvi
G002-678	eOD->eOD	4	FALSE	24	4.551e-09	G002-678_1_24_Cg28v2_VRC01c_0670	core-Hx_r4.0D_TH6_g28v2_pHLsecAvi
G002-834	eOD->eOD	4	FALSE	24	6.633e-06	G002-834_1_24_Cg28v2_VRC01c_0576	core-Hx_r4.0D_TH6_g28v2_pHLsecAvi
G002-302	eOD->eOD	4	FALSE	24	2.596e-06	G002-302_1_24_Cg28v2_VRC01c_0684	core-Hx_r4.0D_TH6_g28v2_pHLsecAvi
G002-852	eOD->eOD	4	FALSE	24	3.614e-06	G002-852_1_24_Cg28v2_VRC01c_0594	core-Hx_r4.0D_TH6_g28v2_pHLsecAvi
G002-302	eOD->eOD	4	TRUE	24	2.88e-06	G002-302_1_24_Cg28v2_VRC01c_2050	core-Hx_r4.0D_TH6_g28v2_pHLsecAvi
G002-509	eOD->eOD	4	TRUE	24	5.805e-06	G002-509_1_24_Cg28v2_VRC01c_2067	core-Hx_r4.0D_TH6_g28v2_pHLsecAvi
G002-619	eOD->eOD	4	TRUE	24	4.559e-06	G002-619_1_24_Cg28v2_VRC01c_0522	core-Hx_r4.0D_TH6_g28v2_pHLsecAvi
G002-678	eOD->eOD	4	FALSE	24	2.854e-06	G002-678_1_24_Cg28v2_VRC01c_0671	core-Hx_r4.0D_TH6_g28v2_pHLsecAvi
G002-616	eOD->eOD	4	TRUE	24	5.299e-06	G002-616_1_24_Cg28v2_VRC01c_0533	core-Hx_r4.0D_TH6_g28v2_pHLsecAvi
G002-813	eOD->eOD	4	TRUE	24	3.544e-06	G002-813_1_24_Cg28v2_VRC01c_0534	core-Hx_r4.0D_TH6_g28v2_pHLsecAvi
G002-852	eOD->eOD	4	FALSE	24	9.933e-07	G002-852_1_24_Cg28v2_VRC01c_0595	core-Hx_r4.0D_TH6_g28v2_pHLsecAvi
G002-509	eOD->eOD	4	TRUE	24	2.913e-06	G002-509_1_24_Cg28v2_VRC01c_2099	core-Hx_r4.0D_TH6_g28v2_pHLsecAvi
G002-852	eOD->eOD	4	TRUE	24	1.812e-06	G002-852_1_24_Cg28v2_VRC01c_2036	core-Hx_r4.0D_TH6_g28v2_pHLsecAvi
G002-758	eOD->eOD	4	TRUE	24	4.38e-06	G002-758_1_24_Cg28v2_VRC01c_2060	core-Hx_r4.0D_TH6_g28v2_pHLsecAvi
G002-502	eOD->eOD	4	FALSE	24	1.411e-06	G002-502_1_24_Cg28v2_VRC01c_0697	core-Hx_r4.0D_TH6_g28v2_pHLsecAvi
G002-905	eOD->eOD	4	TRUE	24	2.942e-08	G002-905_1_24_Cg28v2_VRC01c_0550	core-Hx_r4.0D_TH6_g28v2_pHLsecAvi
G002-758	eOD->eOD	4	TRUE	24	2.32e-06	G002-758_1_24_Cg28v2_VRC01c_2058	core-Hx_r4.0D_TH6_g28v2_pHLsecAvi
G002-302	eOD->eOD	4	FALSE	24	6.368e-07	G002-302_1_24_Cg28v2_VRC01c_0683	core-Hx_r4.0D_TH6_g28v2_pHLsecAvi
G002-813	eOD->eOD	4	FALSE	24	1.423e-07	G002-813_1_24_Cg28v2_VRC01c_0611	core-Hx_r4.0D_TH6_g28v2_pHLsecAvi
G002-619	eOD->eOD	4	FALSE	24	7.935e-07	G002-619_1_24_Cg28v2_VRC01c_0692	core-Hx_r4.0D_TH6_g28v2_pHLsecAvi
G002-546	eOD->eOD	4	FALSE	24	2.697e-06	G002-546_1_24_Cg28v2_VRC01c_0585	core-Hx_r4.0D_TH6_g28v2_pHLsecAvi
G002-852	eOD->eOD	4	TRUE	24	5.03e-08	G002-852_1_24_Cg28v2_VRC01c_0528	core-Hx_r4.0D_TH6_g28v2_pHLsecAvi
G002-616	eOD->eOD	4	FALSE	24	9.731e-07	G002-616_1_24_Cg28v2_VRC01c_0696	core-Hx_r4.0D_TH6_g28v2_pHLsecAvi
G002-905	eOD->eOD	4	FALSE	24	9.314e-07	G002-905_1_24_Cg28v2_VRC01c_0653	core-Hx_r4.0D_TH6_g28v2_pHLsecAvi
G002-546	eOD->eOD	4	FALSE	24	2.112e-06	G002-546_1_24_Cg28v2_VRC01c_0586	core-Hx_r4.0D_TH6_g28v2_pHLsecAvi
G002-834	eOD->eOD	4	TRUE	24	4.357e-06	G002-834_1_24_Cg28v2_VRC01c_0571	core-Hx_r4.0D_TH6_g28v2_pHLsecAvi
G002-302	eOD->eOD	4	TRUE	24	9.988e-07	G002-302_1_24_Cg28v2_VRC01c_0526	core-Hx_r4.0D_TH6_g28v2_pHLsecAvi
G002-905	eOD->eOD	4	TRUE	24	2.242e-06	G002-905_1_24_Cg28v2_VRC01c_2079	core-Hx_r4.0D_TH6_g28v2_pHLsecAvi
G002-546	eOD->eOD	4	TRUE	24	1.713e-06	G002-546_1_24_Cg28v2_VRC01c_0541	core-Hx_r4.0D_TH6_g28v2_pHLsecAvi
G002-619	eOD->eOD	4	FALSE	24	3.375e-06	G002-619_1_24_Cg28v2_VRC01c_0691	core-Hx_r4.0D_TH6_g28v2_pHLsecAvi
G002-502	eOD->eOD	4	TRUE	24	5.372e-07	G002-502_1_24_Cg28v2_VRC01c_0535	core-Hx_r4.0D_TH6_g28v2_pHLsecAvi
G002-616	eOD->eOD	4	FALSE	24	2.458e-06	G002-616_1_24_Cg28v2_VRC01c_0695	core-Hx_r4.0D_TH6_g28v2_pHLsecAvi
G002-502	eOD->eOD	4	FALSE	24	6.338e-08	G002-502_1_24_Cg28v2_VRC01c_0698	core-Hx_r4.0D_TH6_g28v2_pHLsecAvi
G002-905	eOD->eOD	4	FALSE	24	6.095e-08	G002-905_1_24_Cg28v2_VRC01c_0652	core-Hx_r4.0D_TH6_g28v2_pHLsecAvi
G002-813	eOD->eOD	4	FALSE	24	6.255e-07	G002-813_1_24_Cg28v2_VRC01c_0610	core-Hx_r4.0D_TH6_g28v2_pHLsecAvi
G002-619	eOD->eOD	4	TRUE	24	7.454e-08	G002-619_1_24_Cg28v2_VRC01c_2071	core-Hx_r4.0D_TH6_g28v2_pHLsecAvi
G002-678	eOD->eOD	4	TRUE	24	4.279e-07	G002-678_1_24_Cg28v2_VRC01c_0513	core-Hx_r4.0D_TH6_g28v2_pHLsecAvi
G002-546	eOD->eOD	4	TRUE	24	6.455e-08	G002-546_1_24_Cg28v2_VRC01c_2075	core-Hx_r4.0D_TH6_g28v2_pHLsecAvi
G002-678	eOD->eOD	4	TRUE	24	7.477e-08	G002-678_1_24_Cg28v2_VRC01c_2027	core-Hx_r4.0D_TH6_g28v2_pHLsecAvi
G002-813	eOD->eOD	4	TRUE	24	7.981e-07	G002-813_1_24_Cg28v2_VRC01c_2062	core-Hx_r4.0D_TH6_g28v2_pHLsecAvi
G002-502	eOD->eOD	4	TRUE	24	9.76e-08	G002-502_1_24_Cg28v2_VRC01c_2053	core-Hx_r4.0D_TH6_g28v2_pHLsecAvi
G002-831	eOD->core	5	TRUE	24	9.86e-11	G002-831_2_24_Cg28v2_VRC01c_2000	core-Hx_r4.0D_TH6_g28v2_pHLsecAvi
G002-630	eOD->core	5	TRUE	24	3.65e-10	G002-630_2_24_Cg28v2_VRC01c_2002	core-Hx_r4.0D_TH6_g28v2_pHLsecAvi
G002-947	eOD->core	5	TRUE	24	2.95e-10	G002-947_2_24_Cg28v2_VRC01c_2037	core-Hx_r4.0D_TH6_g28v2_pHLsecAvi
G002-577	eOD->core	5	TRUE	24	8.037e-11	G002-577_2_24_Cg28v2_VRC01c_2011	core-Hx_r4.0D_TH6_g28v2_pHLsecAvi
G002-630	eOD->core	5	TRUE	24	2.87e-10	G002-630_2_24_Cg28v2_VRC01c_2007	core-Hx_r4.0D_TH6_g28v2_pHLsecAvi
G002-957	eOD->core	5	TRUE	24	1.78e-10	G002-957_2_24_Cg28v2_VRC01c_2013	core-Hx_r4.0D_TH6_g28v2_pHLsecAvi
G002-820	eOD->core	5	TRUE	24	2.65e-10	G002-820_2_24_Cg28v2_VRC01c_2005	core-Hx_r4.0D_TH6_g28v2_pHLsecAvi
G002-293	eOD->core	5	TRUE	24	1.605e-10	G002-293_2_24_Cg28v2_VRC01c_0515	core-Hx_r4.0D_TH6_g28v2_pHLsecAvi
G002-136	eOD->core	5	TRUE	24	3.277e-10	G002-136_2_24_Cg28v2_VRC01c_0507	core-Hx_r4.0D_TH6_g28v2_pHLsecAvi
G002-820	eOD->core	5	TRUE	24	2.679e-10	G002-820_2_24_Cg28v2_VRC01c_0511	core-Hx_r4.0D_TH6_g28v2_pHLsecAvi
G002-855	eOD->core	5	TRUE	24	9.42e-11	G002-855_2_24_Cg28v2_VRC01c_2029	core-Hx_r4.0D_TH6_g28v2_pHLsecAvi
G002-119	eOD->core	5	TRUE	24	1.114e-10	G002-119_2_24_Cg28v2_VRC01c_0521	core-Hx_r4.0D_TH6_g28v2_pHLsecAvi
G002-136	eOD->core	5	FALSE	24	6.652e-06	G002-136_2_24_Cg28v2_VRC01c_0591	core-Hx_r4.0D_TH6_g28v2_pHLsecAvi
G002-943	eOD->core	5	TRUE	24	1.884e-10	G002-943_2_24_Cg28v2_VRC01c_0506	core-Hx_r4.0D_TH6_g28v2_pHLsecAvi
G002-136	eOD->core	5	FALSE	24	2.405e-10	G002-136_2_24_Cg28v2_VRC01c_0592	core-Hx_r4.0D_TH6_g28v2_pHLsecAvi
G002-341	eOD->core	5	TRUE	24	2.04e-10	G002-341_2_24_Cg28v2_VRC01c_2041	core-Hx_r4.0D_TH6_g28v2_pHLsecAvi
G002-341	eOD->core	5	TRUE	24	4e-10	G002-341_2_24_Cg28v2_VRC01c_2023	core-Hx_r4.0D_TH6_g28v2_pHLsecAvi
G002-943	eOD->core	5	TRUE	24	4.05e-11	G002-943_2_24_Cg28v2_VRC01c_2001	core-Hx_r4.0D_TH6_g28v2_pHLsecAvi
G002-855	eOD->core	5	TRUE	24	5.72e-10	G002-855_2_24_Cg28v2_VRC01c_2028	core-Hx_r4.0D_TH6_g28v2_pHLsecAvi
G002-620	eOD->core	5	TRUE	24	2.197e-10	G002-620_2_24_Cg28v2_VRC01c_0554	core-Hx_r4.0D_TH6_g28v2_pHLsecAvi
G002-145	eOD->core	5	TRUE	24	2.324e-09	G002-145_2_24_Cg28v2_VRC01c_0510	core-Hx_r4.0D_TH6_g28v2_pHLsecAvi
G002-230	eOD->core	5	TRUE	24	6.63e-10	G002-230_2_24_Cg28v2_VRC01c_2014	core-Hx_r4.0D_TH6_g28v2_pHLsecAvi
G002-136	eOD->core	5	TRUE	24	3.39e-10	G002-136_2_24_Cg28v2_VRC01c_2003	core-Hx_r4.0D_TH6_g28v2_pHLsecAvi
G002-230	eOD->core	5	TRUE	24	2.865e-10	G002-230_2_24_Cg28v2_VRC01c_0517	core-Hx_r4.0D_TH6_g28v2_pHLsecAvi
G002-947	eOD->core	5	FALSE	24	2.192e-08	G002-947_2_24_Cg28v2_VRC01c_0606	core-Hx_r4.0D_TH6_g28v2_pHLsecAvi
G002-480	eOD->core	5	FALSE	24	8.867e-10	G002-480_2_24_Cg28v2_VRC01c_0622	core-Hx_r4.0D_TH6_g28v2_pHLsecAvi
G002-145	eOD->core	5	FALSE	24	1.776e-09	G002-145_2_24_Cg28v2_VRC01c_0638	core-Hx_r4.0D_TH6_g28v2_pHLsecAvi
G002-947	eOD->core	5	FALSE	24	4.743e-06	G002-947_2_24_Cg28v2_VRC01c_0607	core-Hx_r4.0D_TH6_g28v2_pHLsecAvi
G002-577	eOD->core	5	TRUE	24	2.116e-10	G002-577_2_24_Cg28v2_VRC01c_0508	core-Hx_r4.0D_TH6_g28v2_pHLsecAvi
G002-493	eOD->core	5	TRUE	24	7.052e-10	G002-493_2_24_Cg28v2_VRC01c_0565	core-Hx_r4.0D_TH6_g28v2_pHLsecAvi
G002-820	eOD->core	5	FALSE	24	7.307e-06	G002-820_2_24_Cg28v2_VRC01c_0581	core-Hx_r4.0D_TH6_g28v2_pHLsecAvi
G002-145	eOD->core	5	TRUE	24	4.482e-11	G002-145_2_24_Cg28v2_VRC01c_2004	core-Hx_r4.0D_TH6_g28v2_pHLsecAvi
G002-943	eOD->core	5	FALSE	24	2.135e-08	G002-943_2_24_Cg28v2_VRC01c_0651	core-Hx_r4.0D_TH6_g28v2_pHLsecAvi
G002-820	eOD->core	5	FALSE	24	3.704e-06	G002-820_2_24_Cg28v2_VRC01c_0582	core-Hx_r4.0D_TH6_g28v2_pHLsecAvi
G002-943	eOD->core	5	FALSE	24	1.029e-10	G002-943_2_24_Cg28v2_VRC01c_0650	core-Hx_r4.0D_TH6_g28v2_pHLsecAvi
G002-620	eOD->core	5	FALSE	24	8.681e-09	G002-620_2_24_Cg28v2_VRC01c_0643	core-Hx_r4.0D_TH6_g28v2_pHLsecAvi
G002-230	eOD->core	5	FALSE	24	3.131e-06	G002-230_2_24_Cg28v2_VRC01c_0663	core-Hx_r4.0D_TH6_g28v2_pHLsecAvi
G002-119	eOD->core	5	FALSE	24	2.07e-06	G002-119_2_24_Cg28v2_VRC01c_0601	core-Hx_r4.0D_TH6_g28v2_pHLsecAvi
G002-119	eOD->core	5	TRUE	24	6.861e-06	G002-119_2_24_Cg28v2_VRC01c_2033	core-Hx_r4.0D_TH6_g28v2_pHLsecAvi
G002-293	eOD->core	5	TRUE	24	1.45e-09	G002-293_2_24_Cg28v2_VRC01c_2008	core-Hx_r4.0D_TH6_g28v2_pHLsecAvi
G002-230	eOD->core	5	FALSE	24	1.005e-05	G002-230_2_24_Cg28v2_VRC01c_0662	core-Hx_r4.0D_TH6_g28v2_pHLsecAvi
G002-480	eOD->core	5	TRUE	24	1.346e-08	G002-480_2_24_Cg28v2_VRC01c_0530	core-Hx_r4.0D_TH6_g28v2_pHLsecAvi
G002-957	eOD->core	5	TRUE	24	3.58e-11	G002-957_2_24_Cg28v2_VRC01c_2010	core-Hx_r4.0D_TH6_g28v2_pHLsecAvi
G002-577	eOD->core	5	FALSE	24	4.727e-06	G002-577_2_24_Cg28v2_VRC01c_0633	core-Hx_r4.0D_TH6_g28v2_pHLsecAvi
G002-293	eOD->core	5	FALSE	24	3.157e-06	G002-293_2_24_Cg28v2_VRC01c_0627	core-Hx_r4.0D_TH6_g28v2_pHLsecAvi
G002-293	eOD->core	5	FALSE	24	1.098e-06	G002-293_2_24_Cg28v2_VRC01c_0628	core-Hx_r4.0D_TH6_g28v2_pHLsecAvi
G002-831	eOD->core	5	TRUE	24	2.53e-06	G002-831_2_24_Cg28v2_VRC01c_2016	core-Hx_r4.0D_TH6_g28v2_pHLsecAvi
G002-145	eOD->core	5	FALSE	24	1.023e-06	G002-145_2_24_Cg28v2_VRC01c_0639	core-Hx_r4.0D_TH6_g28v2_pHLsecAvi
G002-480	eOD->core	5	FALSE	24	1.575e-06	G002-480_2_24_Cg28v2_VRC01c_0621	core-Hx_r4.0D_TH6_g28v2_pHLsecAvi
G002-119	eOD->core	5	FALSE	24	2.823e-07	G002-119_2_24_Cg28v2_VRC01c_0600	core-Hx_r4.0D_TH6_g28v2_pHLsecAvi
G002-480	eOD->core	5	TRUE	24	6.401e-07	G002-480_2_24_Cg28v2_VRC01c_2031	core-Hx_r4.0D_TH6_g28v2_pHLsecAvi
G002-577	eOD->core	5	FALSE	24	1.624e-06	G002-577_2_24_Cg28v2_VRC01c_0632	core-Hx_r4.0D_TH6_g28v2_pHLsecAvi
G002-493	eOD->core	5	FALSE	24	5.142e-07	G002-493_2_24_Cg28v2_VRC01c_0676	core-Hx_r4.0D_TH6_g28v2_pHLsecAvi
G002-947	eOD->core	5	TRUE	24	2.879e-07	G002-947_2_24_Cg28v2_VRC01c_0529	core-Hx_r4.0D_TH6_g28v2_pHLsecAvi
G002-304	eOD->eOD->core	6	TRUE	24	2.026e-09	G002-304_3_24_Cg28v2_VRC01c_0514	core-Hx_r4.0D_TH6_g28v2_pHLsecAvi
G002-796	eOD->eOD->core	6	TRUE	24	3.138e-05	G002-796_3_24_Cg28v2_VRC01c_2019	core-Hx_r4.0D_TH6_g28v2_pHLsecAvi
G002-866	eOD->eOD->core	6	TRUE	24	7.84e-10	G002-866_3_24_Cg28v2_VRC01c_2076	core-Hx_r4.0D_TH6_g28v2_pHLsecAvi
G002-931	eOD->eOD->core	6	TRUE	24	1.47e-09	G002-931_3_24_Cg28v2_VRC01c_2030	core-Hx_r4.0D_TH6_g28v2_pHLsecAvi
G002-825	eOD->eOD->core	6	TRUE	24	1.27e-09	G002-825_3_24_Cg28v2_VRC01c_2057	core-Hx_r4.0D_TH6_g28v2_pHLsecAvi
G002-278	eOD->eOD->core	6	FALSE	24	9.423e-10	G002-278_3_24_Cg28v2_VRC01c_0701	core-Hx_r4.0D_TH6_g28v2_pHLsecAvi
G002-988	eOD->eOD->core	6	TRUE	24	2.111e-05	G002-988_3_24_Cg28v2_VRC01c_2049	core-Hx_r4.0D_TH6_g28v2_pHLsecAvi
G002-278	eOD->eOD->core	6	TRUE	24	5.33e-10	G002-278_3_24_Cg28v2_VRC01c_2070	core-Hx_r4.0D_TH6_g28v2_pHLsecAvi
G002-931	eOD->eOD->core	6	TRUE	24	1.538e-10	G002-931_3_24_Cg28v2_VRC01c_0518	core-Hx_r4.0D_TH6_g28v2_pHLsecAvi
G002-988	eOD->eOD->core	6	FALSE	24	5.101e-06	G002-988_3_24_Cg28v2_VRC01c_0613	core-Hx_r4.0D_TH6_g28v2_pHLsecAvi
G002-427	eOD->eOD->core	6	TRUE	24	1.469e-08	G002-427_3_24_Cg28v2_VRC01c_2097	core-Hx_r4.0D_TH6_g28v2_pHLsecAvi
G002-304	eOD->eOD->core	6	TRUE	24	1.475e-10	G002-304_3_24_Cg28v2_VRC01c_2006	core-Hx_r4.0D_TH6_g28v2_pHLsecAvi
G002-884	eOD->eOD->core	6	TRUE	24	1.001e-09	G002-884_3_24_Cg28v2_VRC01c_0537	core-Hx_r4.0D_TH6_g28v2_pHLsecAvi
G002-796	eOD->eOD->core	6	TRUE	24	9.99e-10	G002-796_3_24_Cg28v2_VRC01c_2009	core-Hx_r4.0D_TH6_g28v2_pHLsecAvi
G002-278	eOD->eOD->core	6	TRUE	24	2.193e-10	G002-278_3_24_Cg28v2_VRC01c_0532	core-Hx_r4.0D_TH6_g28v2_pHLsecAvi
G002-825	eOD->eOD->core	6	TRUE	24	1.55e-09	G002-825_3_24_Cg28v2_VRC01c_2021	core-Hx_r4.0D_TH6_g28v2_pHLsecAvi
G002-595	eOD->eOD->core	6	TRUE	24	9.42e-09	G002-595_3_24_Cg28v2_VRC01c_2032	core-Hx_r4.0D_TH6_g28v2_pHLsecAvi
G002-866	eOD->eOD->core	6	TRUE	24	3.522e-08	G002-866_3_24_Cg28v2_VRC01c_0544	core-Hx_r4.0D_TH6_g28v2_pHLsecAvi
G002-997	eOD->eOD->core	6	FALSE	24	3.92e-06	G002-997_3_24_Cg28v2_VRC01c_0666	core-Hx_r4.0D_TH6_g28v2_pHLsecAvi
G002-866	eOD->eOD->core	6	FALSE	24	8.923e-09	G002-866_3_24_Cg28v2_VRC01c_0675	core-Hx_r4.0D_TH6_g28v2_pHLsecAvi
G002-595	eOD->eOD->core	6	TRUE	24	3.11e-08	G002-595_3_24_Cg28v2_VRC01c_2040	core-Hx_r4.0D_TH6_g28v2_pHLsecAvi
G002-988	eOD->eOD->core	6	TRUE	24	1.354e-09	G002-988_3_24_Cg28v2_VRC01c_0538	core-Hx_r4.0D_TH6_g28v2_pHLsecAvi
G002-304	eOD->eOD->core	6	FALSE	24	8.592e-11	G002-304_3_24_Cg28v2_VRC01c_0688	core-Hx_r4.0D_TH6_g28v2_pHLsecAvi
G002-997	eOD->eOD->core	6	FALSE	24	1.283e-06	G002-997_3_24_Cg28v2_VRC01c_0667	core-Hx_r4.0D_TH6_g28v2_pHLsecAvi
G002-931	eOD->eOD->core	6	FALSE	24	2.092e-08	G002-931_3_24_Cg28v2_VRC01c_0617	core-Hx_r4.0D_TH6_g28v2_pHLsecAvi
G002-931	eOD->eOD->core	6	FALSE	24	3.873e-08	G002-931_3_24_Cg28v2_VRC01c_0618	core-Hx_r4.0D_TH6_g28v2_pHLsecAvi
G002-997	eOD->eOD->core	6	TRUE	24	2.553e-06	G002-997_3_24_Cg28v2_VRC01c_0527	core-Hx_r4.0D_TH6_g28v2_pHLsecAvi
G002-427	eOD->eOD->core	6	FALSE	24	9.847e-09	G002-427_3_24_Cg28v2_VRC01c_0680	core-Hx_r4.0D_TH6_g28v2_pHLsecAvi
G002-884	eOD->eOD->core	6	FALSE	24	6.52e-07	G002-884_3_24_Cg28v2_VRC01c_0657	core-Hx_r4.0D_TH6_g28v2_pHLsecAvi
G002-884	eOD->eOD->core	6	TRUE	24	2.086e-06	G002-884_3_24_Cg28v2_VRC01c_2047	core-Hx_r4.0D_TH6_g28v2_pHLsecAvi
G002-278	eOD->eOD->core	6	FALSE	24	8.45e-07	G002-278_3_24_Cg28v2_VRC01c_0702	core-Hx_r4.0D_TH6_g28v2_pHLsecAvi
G002-304	eOD->eOD->core	6	FALSE	24	1.526e-07	G002-304_3_24_Cg28v2_VRC01c_0687	core-Hx_r4.0D_TH6_g28v2_pHLsecAvi
G002-997	eOD->eOD->core	6	TRUE	24	6.089e-06	G002-997_3_24_Cg28v2_VRC01c_2051	core-Hx_r4.0D_TH6_g28v2_pHLsecAvi
G002-427	eOD->eOD->core	6	TRUE	24	1.068e-06	G002-427_3_24_Cg28v2_VRC01c_0559	core-Hx_r4.0D_TH6_g28v2_pHLsecAvi
G002-866	eOD->eOD->core	6	FALSE	24	1.035e-07	G002-866_3_24_Cg28v2_VRC01c_0674	core-Hx_r4.0D_TH6_g28v2_pHLsecAvi
G002-988	eOD->eOD->core	6	FALSE	24	2.935e-08	G002-988_3_24_Cg28v2_VRC01c_0614	core-Hx_r4.0D_TH6_g28v2_pHLsecAvi
G002-427	eOD->eOD->core	6	FALSE	24	9.135e-08	G002-427_3_24_Cg28v2_VRC01c_0679	core-Hx_r4.0D_TH6_g28v2_pHLsecAvi
G002-884	eOD->eOD->core	6	FALSE	24	4.447e-07	G002-884_3_24_Cg28v2_VRC01c_0656	core-Hx_r4.0D_TH6_g28v2_pHLsecAvi
Main-Metrics
fig6
figA-table-spr-g28v2.csv
pseudogroup	psname	is_cp	n Abs tested	% $\mathregular{K_D}$s < 100 $\mu$M	N participants	Median $\mathregular{K_D}$ (M)	Binder geomean $\mathregular{K_D}$ (M)
1	eOD	FALSE	17	100	9	4.6e-06	2.8e-06
1	eOD	TRUE	28	100	15	3.2e-06	1.9e-06
2	eOD->eOD	FALSE	32	100	17	1.1e-06	1.1e-06
2	eOD->eOD	TRUE	44	100	24	1.2e-06	1.2e-06
3	eOD->core	FALSE	21	100	11	1.3e-06	4.9e-07
3	eOD->core	TRUE	29	100	16	5.5e-10	1.2e-09
4	eOD->eOD	FALSE	19	100	10	9.9e-07	7.8e-07
4	eOD->eOD	TRUE	22	100	12	1.8e-06	8.2e-07
5	eOD->core	FALSE	22	100	12	1.3e-06	2.5e-07
5	eOD->core	TRUE	32	100	17	2.9e-10	7.8e-10
6	eOD->eOD->core	FALSE	16	100	8	9.7e-08	7.7e-08
6	eOD->eOD->core	TRUE	22	100	11	1.8e-09	1.5e-08
Main-Metrics
fig6
figB-spr-N276.csv
ptid	psname	pseudogroup	is_cp	weeks	KD_fix	Ligand	Analyte
G002-957	eOD	1	TRUE	8	4.72e-05	G002-957_2_8_Cg28v2_VRC01c_2119	core-Hx_r4.0_TH6_g28v2_N276_pHLsecAvi
G002-145	eOD	1	TRUE	8	0.0001	G002-145_2_8_Cg28v2_VRC01c_2089	core-Hx_r4.0_TH6_g28v2_N276_pHLsecAvi
G002-855	eOD	1	TRUE	8	0.0001	G002-855_2_8_Cg28v2_VRC01c_2092	core-Hx_r4.0_TH6_g28v2_N276_pHLsecAvi
G002-947	eOD	1	FALSE	8	7.709e-05	G002-947_2_8_Cg28v2_VRC01c_0603	core-Hx_r4.0_TH6_g28v2_N276_pHLsecAvi
G002-943	eOD	1	TRUE	8	0.0001	G002-943_2_8_Cg28v2_VRC01c_0566	core-Hx_r4.0_TH6_g28v2_N276_pHLsecAvi
G002-230	eOD	1	FALSE	8	3.155e-05	G002-230_2_8_Cg28v2_VRC01c_0659	core-Hx_r4.0_TH6_g28v2_N276_pHLsecAvi
G002-136	eOD	1	FALSE	8	2.973e-05	G002-136_2_8_Cg28v2_VRC01c_0588	core-Hx_r4.0_TH6_g28v2_N276_pHLsecAvi
G002-136	eOD	1	FALSE	8	9.926e-06	G002-136_2_8_Cg28v2_VRC01c_0587	core-Hx_r4.0_TH6_g28v2_N276_pHLsecAvi
G002-855	eOD	1	TRUE	8	8.39e-05	G002-855_2_8_Cg28v2_VRC01c_2093	core-Hx_r4.0_TH6_g28v2_N276_pHLsecAvi
G002-820	eOD	1	TRUE	8	0.0001	G002-820_2_8_Cg28v2_VRC01c_0572	core-Hx_r4.0_TH6_g28v2_N276_pHLsecAvi
G002-119	eOD	1	TRUE	8	0.0001	G002-119_2_8_Cg28v2_VRC01c_2109	core-Hx_r4.0_TH6_g28v2_N276_pHLsecAvi
G002-136	eOD	1	TRUE	8	4.545e-07	G002-136_2_8_Cg28v2_VRC01c_0523	core-Hx_r4.0_TH6_g28v2_N276_pHLsecAvi
G002-136	eOD	1	TRUE	8	2.969e-07	G002-136_2_8_Cg28v2_VRC01c_2043	core-Hx_r4.0_TH6_g28v2_N276_pHLsecAvi
G002-145	eOD	1	TRUE	8	0.0001	G002-145_2_8_Cg28v2_VRC01c_0551	core-Hx_r4.0_TH6_g28v2_N276_pHLsecAvi
G002-943	eOD	1	FALSE	8	0.0001	G002-943_2_8_Cg28v2_VRC01c_0647	core-Hx_r4.0_TH6_g28v2_N276_pHLsecAvi
G002-293	eOD	1	TRUE	8	0.0001	G002-293_2_8_Cg28v2_VRC01c_0561	core-Hx_r4.0_TH6_g28v2_N276_pHLsecAvi
G002-230	eOD	1	TRUE	8	0.0001	G002-230_2_8_Cg28v2_VRC01c_0568	core-Hx_r4.0_TH6_g28v2_N276_pHLsecAvi
G002-820	eOD	1	FALSE	8	0.0001	G002-820_2_8_Cg28v2_VRC01c_0578	core-Hx_r4.0_TH6_g28v2_N276_pHLsecAvi
G002-119	eOD	1	FALSE	8	0.0001	G002-119_2_8_Cg28v2_VRC01c_0596	core-Hx_r4.0_TH6_g28v2_N276_pHLsecAvi
G002-145	eOD	1	FALSE	8	0.0001	G002-145_2_8_Cg28v2_VRC01c_0634	core-Hx_r4.0_TH6_g28v2_N276_pHLsecAvi
G002-293	eOD	1	FALSE	8	0.0001	G002-293_2_8_Cg28v2_VRC01c_0623	core-Hx_r4.0_TH6_g28v2_N276_pHLsecAvi
G002-577	eOD	1	TRUE	8	0.0001	G002-577_2_8_Cg28v2_VRC01c_0574	core-Hx_r4.0_TH6_g28v2_N276_pHLsecAvi
G002-230	eOD	1	FALSE	8	0.0001	G002-230_2_8_Cg28v2_VRC01c_0658	core-Hx_r4.0_TH6_g28v2_N276_pHLsecAvi
G002-119	eOD	1	FALSE	8	0.0001	G002-119_2_8_Cg28v2_VRC01c_0597	core-Hx_r4.0_TH6_g28v2_N276_pHLsecAvi
G002-480	eOD	1	TRUE	8	0.0001	G002-480_2_8_Cg28v2_VRC01c_0557	core-Hx_r4.0_TH6_g28v2_N276_pHLsecAvi
G002-145	eOD	1	FALSE	8	0.0001	G002-145_2_8_Cg28v2_VRC01c_0635	core-Hx_r4.0_TH6_g28v2_N276_pHLsecAvi
G002-947	eOD	1	TRUE	8	0.0001	G002-947_2_8_Cg28v2_VRC01c_0573	core-Hx_r4.0_TH6_g28v2_N276_pHLsecAvi
G002-293	eOD	1	FALSE	8	0.0001	G002-293_2_8_Cg28v2_VRC01c_0624	core-Hx_r4.0_TH6_g28v2_N276_pHLsecAvi
G002-577	eOD	1	FALSE	8	0.0001	G002-577_2_8_Cg28v2_VRC01c_0629	core-Hx_r4.0_TH6_g28v2_N276_pHLsecAvi
G002-947	eOD	1	FALSE	8	0.0001	G002-947_2_8_Cg28v2_VRC01c_0602	core-Hx_r4.0_TH6_g28v2_N276_pHLsecAvi
G002-820	eOD	1	FALSE	8	0.0001	G002-820_2_8_Cg28v2_VRC01c_0577	core-Hx_r4.0_TH6_g28v2_N276_pHLsecAvi
G002-943	eOD	1	FALSE	8	0.0001	G002-943_2_8_Cg28v2_VRC01c_0646	core-Hx_r4.0_TH6_g28v2_N276_pHLsecAvi
G002-119	eOD	1	TRUE	8	0.0001	G002-119_2_8_Cg28v2_VRC01c_2120	core-Hx_r4.0_TH6_g28v2_N276_pHLsecAvi
G002-230	eOD	1	TRUE	8	0.0001	G002-230_2_8_Cg28v2_VRC01c_2115	core-Hx_r4.0_TH6_g28v2_N276_pHLsecAvi
G002-293	eOD	1	TRUE	8	0.0001	G002-293_2_8_Cg28v2_VRC01c_2112	core-Hx_r4.0_TH6_g28v2_N276_pHLsecAvi
G002-341	eOD	1	TRUE	8	0.0001	G002-341_2_8_Cg28v2_VRC01c_2125	core-Hx_r4.0_TH6_g28v2_N276_pHLsecAvi
G002-577	eOD	1	TRUE	8	0.0001	G002-577_2_8_Cg28v2_VRC01c_2126	core-Hx_r4.0_TH6_g28v2_N276_pHLsecAvi
G002-630	eOD	1	TRUE	8	0.0001	G002-630_2_8_Cg28v2_VRC01c_2116	core-Hx_r4.0_TH6_g28v2_N276_pHLsecAvi
G002-630	eOD	1	TRUE	8	0.0001	G002-630_2_8_Cg28v2_VRC01c_2117	core-Hx_r4.0_TH6_g28v2_N276_pHLsecAvi
G002-820	eOD	1	TRUE	8	0.0001	G002-820_2_8_Cg28v2_VRC01c_2122	core-Hx_r4.0_TH6_g28v2_N276_pHLsecAvi
G002-831	eOD	1	TRUE	8	0.0001	G002-831_2_8_Cg28v2_VRC01c_2105	core-Hx_r4.0_TH6_g28v2_N276_pHLsecAvi
G002-831	eOD	1	TRUE	8	0.0001	G002-831_2_8_Cg28v2_VRC01c_2108	core-Hx_r4.0_TH6_g28v2_N276_pHLsecAvi
G002-943	eOD	1	TRUE	8	0.0001	G002-943_2_8_Cg28v2_VRC01c_2114	core-Hx_r4.0_TH6_g28v2_N276_pHLsecAvi
G002-947	eOD	1	TRUE	8	0.0001	G002-947_2_8_Cg28v2_VRC01c_2124	core-Hx_r4.0_TH6_g28v2_N276_pHLsecAvi
G002-957	eOD	1	TRUE	8	0.0001	G002-957_2_8_Cg28v2_VRC01c_2113	core-Hx_r4.0_TH6_g28v2_N276_pHLsecAvi
G002-278	eOD->eOD	2	FALSE	16	2.196e-05	G002-278_3_16_Cg28v2_VRC01c_0699	core-Hx_r4.0_TH6_g28v2_N276_pHLsecAvi
G002-304	eOD->eOD	2	FALSE	16	2.895e-05	G002-304_3_16_Cg28v2_VRC01c_0685	core-Hx_r4.0_TH6_g28v2_N276_pHLsecAvi
G002-997	eOD->eOD	2	FALSE	16	0.0001	G002-997_3_16_Cg28v2_VRC01c_0664	core-Hx_r4.0_TH6_g28v2_N276_pHLsecAvi
G002-931	eOD->eOD	2	TRUE	16	1.358e-05	G002-931_3_16_Cg28v2_VRC01c_0540	core-Hx_r4.0_TH6_g28v2_N276_pHLsecAvi
G002-427	eOD->eOD	2	TRUE	16	1.977e-05	G002-427_3_16_Cg28v2_VRC01c_0558	core-Hx_r4.0_TH6_g28v2_N276_pHLsecAvi
G002-813	eOD->eOD	2	FALSE	16	0.0001	G002-813_1_16_Cg28v2_VRC01c_0608	core-Hx_r4.0_TH6_g28v2_N276_pHLsecAvi
G002-427	eOD->eOD	2	FALSE	16	0.0001	G002-427_3_16_Cg28v2_VRC01c_0678	core-Hx_r4.0_TH6_g28v2_N276_pHLsecAvi
G002-905	eOD->eOD	2	TRUE	16	0.0001	G002-905_1_16_Cg28v2_VRC01c_0575	core-Hx_r4.0_TH6_g28v2_N276_pHLsecAvi
G002-997	eOD->eOD	2	FALSE	16	1.497e-05	G002-997_3_16_Cg28v2_VRC01c_0665	core-Hx_r4.0_TH6_g28v2_N276_pHLsecAvi
G002-678	eOD->eOD	2	TRUE	16	0.0001	G002-678_1_16_Cg28v2_VRC01c_2066	core-Hx_r4.0_TH6_g28v2_N276_pHLsecAvi
G002-678	eOD->eOD	2	FALSE	16	0.0001	G002-678_1_16_Cg28v2_VRC01c_0668	core-Hx_r4.0_TH6_g28v2_N276_pHLsecAvi
G002-302	eOD->eOD	2	TRUE	16	0.0001	G002-302_1_16_Cg28v2_VRC01c_2055	core-Hx_r4.0_TH6_g28v2_N276_pHLsecAvi
G002-813	eOD->eOD	2	TRUE	16	0.0001	G002-813_1_16_Cg28v2_VRC01c_2082	core-Hx_r4.0_TH6_g28v2_N276_pHLsecAvi
G002-616	eOD->eOD	2	FALSE	16	0.0001	G002-616_1_16_Cg28v2_VRC01c_0693	core-Hx_r4.0_TH6_g28v2_N276_pHLsecAvi
G002-477	eOD->eOD	2	TRUE	16	1.348e-05	G002-477_3_16_Cg28v2_VRC01c_2065	core-Hx_r4.0_TH6_g28v2_N276_pHLsecAvi
G002-884	eOD->eOD	2	FALSE	16	0.0001	G002-884_3_16_Cg28v2_VRC01c_0654	core-Hx_r4.0_TH6_g28v2_N276_pHLsecAvi
G002-546	eOD->eOD	2	TRUE	16	0.0001	G002-546_1_16_Cg28v2_VRC01c_0569	core-Hx_r4.0_TH6_g28v2_N276_pHLsecAvi
G002-997	eOD->eOD	2	TRUE	16	2.106e-06	G002-997_3_16_Cg28v2_VRC01c_0542	core-Hx_r4.0_TH6_g28v2_N276_pHLsecAvi
G002-427	eOD->eOD	2	FALSE	16	0.0001	G002-427_3_16_Cg28v2_VRC01c_0677	core-Hx_r4.0_TH6_g28v2_N276_pHLsecAvi
G002-619	eOD->eOD	2	FALSE	16	0.0001	G002-619_1_16_Cg28v2_VRC01c_0689	core-Hx_r4.0_TH6_g28v2_N276_pHLsecAvi
G002-546	eOD->eOD	2	FALSE	16	0.0001	G002-546_1_16_Cg28v2_VRC01c_0584	core-Hx_r4.0_TH6_g28v2_N276_pHLsecAvi
G002-810	eOD->eOD	2	FALSE	16	0.0001	G002-810_3_16_Cg28v2_VRC01c_0641	core-Hx_r4.0_TH6_g28v2_N276_pHLsecAvi
G002-678	eOD->eOD	2	FALSE	16	0.0001	G002-678_1_16_Cg28v2_VRC01c_0669	core-Hx_r4.0_TH6_g28v2_N276_pHLsecAvi
G002-852	eOD->eOD	2	TRUE	16	0.0001	G002-852_1_16_Cg28v2_VRC01c_0570	core-Hx_r4.0_TH6_g28v2_N276_pHLsecAvi
G002-619	eOD->eOD	2	TRUE	16	0.0001	G002-619_1_16_Cg28v2_VRC01c_0552	core-Hx_r4.0_TH6_g28v2_N276_pHLsecAvi
G002-427	eOD->eOD	2	TRUE	16	0.0001	G002-427_3_16_Cg28v2_VRC01c_2121	core-Hx_r4.0_TH6_g28v2_N276_pHLsecAvi
G002-810	eOD->eOD	2	TRUE	16	3.971e-05	G002-810_3_16_Cg28v2_VRC01c_0545	core-Hx_r4.0_TH6_g28v2_N276_pHLsecAvi
G002-988	eOD->eOD	2	TRUE	16	0.0001	G002-988_3_16_Cg28v2_VRC01c_2018	core-Hx_r4.0_TH6_g28v2_N276_pHLsecAvi
G002-477	eOD->eOD	2	FALSE	16	0.0001	G002-477_3_16_Cg28v2_VRC01c_0645	core-Hx_r4.0_TH6_g28v2_N276_pHLsecAvi
G002-866	eOD->eOD	2	FALSE	16	0.0001	G002-866_3_16_Cg28v2_VRC01c_0672	core-Hx_r4.0_TH6_g28v2_N276_pHLsecAvi
G002-884	eOD->eOD	2	TRUE	16	0.0001	G002-884_3_16_Cg28v2_VRC01c_0560	core-Hx_r4.0_TH6_g28v2_N276_pHLsecAvi
G002-931	eOD->eOD	2	FALSE	16	0.0001	G002-931_3_16_Cg28v2_VRC01c_0616	core-Hx_r4.0_TH6_g28v2_N276_pHLsecAvi
G002-616	eOD->eOD	2	TRUE	16	0.0001	G002-616_1_16_Cg28v2_VRC01c_0531	core-Hx_r4.0_TH6_g28v2_N276_pHLsecAvi
G002-278	eOD->eOD	2	TRUE	16	0.0001	G002-278_3_16_Cg28v2_VRC01c_0556	core-Hx_r4.0_TH6_g28v2_N276_pHLsecAvi
G002-988	eOD->eOD	2	FALSE	16	0.0001	G002-988_3_16_Cg28v2_VRC01c_0612	core-Hx_r4.0_TH6_g28v2_N276_pHLsecAvi
G002-302	eOD->eOD	2	TRUE	16	0.0001	G002-302_1_16_Cg28v2_VRC01c_0525	core-Hx_r4.0_TH6_g28v2_N276_pHLsecAvi
G002-304	eOD->eOD	2	TRUE	16	0.0001	G002-304_3_16_Cg28v2_VRC01c_0562	core-Hx_r4.0_TH6_g28v2_N276_pHLsecAvi
G002-813	eOD->eOD	2	FALSE	16	0.0001	G002-813_1_16_Cg28v2_VRC01c_0609	core-Hx_r4.0_TH6_g28v2_N276_pHLsecAvi
G002-866	eOD->eOD	2	FALSE	16	0.0001	G002-866_3_16_Cg28v2_VRC01c_0673	core-Hx_r4.0_TH6_g28v2_N276_pHLsecAvi
G002-302	eOD->eOD	2	FALSE	16	0.0001	G002-302_1_16_Cg28v2_VRC01c_0681	core-Hx_r4.0_TH6_g28v2_N276_pHLsecAvi
G002-866	eOD->eOD	2	TRUE	16	0.0001	G002-866_3_16_Cg28v2_VRC01c_0519	core-Hx_r4.0_TH6_g28v2_N276_pHLsecAvi
G002-852	eOD->eOD	2	FALSE	16	0.0001	G002-852_1_16_Cg28v2_VRC01c_0593	core-Hx_r4.0_TH6_g28v2_N276_pHLsecAvi
G002-884	eOD->eOD	2	FALSE	16	0.0001	G002-884_3_16_Cg28v2_VRC01c_0655	core-Hx_r4.0_TH6_g28v2_N276_pHLsecAvi
G002-616	eOD->eOD	2	FALSE	16	0.0001	G002-616_1_16_Cg28v2_VRC01c_0694	core-Hx_r4.0_TH6_g28v2_N276_pHLsecAvi
G002-278	eOD->eOD	2	FALSE	16	0.0001	G002-278_3_16_Cg28v2_VRC01c_0700	core-Hx_r4.0_TH6_g28v2_N276_pHLsecAvi
G002-619	eOD->eOD	2	FALSE	16	0.0001	G002-619_1_16_Cg28v2_VRC01c_0690	core-Hx_r4.0_TH6_g28v2_N276_pHLsecAvi
G002-813	eOD->eOD	2	TRUE	16	0.0001	G002-813_1_16_Cg28v2_VRC01c_0549	core-Hx_r4.0_TH6_g28v2_N276_pHLsecAvi
G002-678	eOD->eOD	2	TRUE	16	0.0001	G002-678_1_16_Cg28v2_VRC01c_0543	core-Hx_r4.0_TH6_g28v2_N276_pHLsecAvi
G002-302	eOD->eOD	2	FALSE	16	0.0001	G002-302_1_16_Cg28v2_VRC01c_0682	core-Hx_r4.0_TH6_g28v2_N276_pHLsecAvi
G002-304	eOD->eOD	2	FALSE	16	0.0001	G002-304_3_16_Cg28v2_VRC01c_0686	core-Hx_r4.0_TH6_g28v2_N276_pHLsecAvi
G002-477	eOD->eOD	2	TRUE	16	0.0001	G002-477_3_16_Cg28v2_VRC01c_0547	core-Hx_r4.0_TH6_g28v2_N276_pHLsecAvi
G002-546	eOD->eOD	2	FALSE	16	0.0001	G002-546_1_16_Cg28v2_VRC01c_0583	core-Hx_r4.0_TH6_g28v2_N276_pHLsecAvi
G002-931	eOD->eOD	2	FALSE	16	0.0001	G002-931_3_16_Cg28v2_VRC01c_0615	core-Hx_r4.0_TH6_g28v2_N276_pHLsecAvi
G002-988	eOD->eOD	2	TRUE	16	0.0001	G002-988_3_16_Cg28v2_VRC01c_0555	core-Hx_r4.0_TH6_g28v2_N276_pHLsecAvi
G002-810	eOD->eOD	2	FALSE	16	0.0001	G002-810_3_16_Cg28v2_VRC01c_0640	core-Hx_r4.0_TH6_g28v2_N276_pHLsecAvi
G002-477	eOD->eOD	2	FALSE	16	0.0001	G002-477_3_16_Cg28v2_VRC01c_0644	core-Hx_r4.0_TH6_g28v2_N276_pHLsecAvi
G002-278	eOD->eOD	2	TRUE	16	0.0001	G002-278_3_16_Cg28v2_VRC01c_2088	core-Hx_r4.0_TH6_g28v2_N276_pHLsecAvi
G002-304	eOD->eOD	2	TRUE	16	0.0001	G002-304_3_16_Cg28v2_VRC01c_2096	core-Hx_r4.0_TH6_g28v2_N276_pHLsecAvi
G002-462	eOD->eOD	2	TRUE	16	0.0001	G002-462_3_16_Cg28v2_VRC01c_2064	core-Hx_r4.0_TH6_g28v2_N276_pHLsecAvi
G002-462	eOD->eOD	2	TRUE	16	0.0001	G002-462_3_16_Cg28v2_VRC01c_2084	core-Hx_r4.0_TH6_g28v2_N276_pHLsecAvi
G002-516	eOD->eOD	2	TRUE	16	0.0001	G002-516_1_16_Cg28v2_VRC01c_2101	core-Hx_r4.0_TH6_g28v2_N276_pHLsecAvi
G002-516	eOD->eOD	2	TRUE	16	0.0001	G002-516_1_16_Cg28v2_VRC01c_2118	core-Hx_r4.0_TH6_g28v2_N276_pHLsecAvi
G002-595	eOD->eOD	2	TRUE	16	0.0001	G002-595_3_16_Cg28v2_VRC01c_2085	core-Hx_r4.0_TH6_g28v2_N276_pHLsecAvi
G002-595	eOD->eOD	2	TRUE	16	0.0001	G002-595_3_16_Cg28v2_VRC01c_2086	core-Hx_r4.0_TH6_g28v2_N276_pHLsecAvi
G002-616	eOD->eOD	2	TRUE	16	0.0001	G002-616_1_16_Cg28v2_VRC01c_2056	core-Hx_r4.0_TH6_g28v2_N276_pHLsecAvi
G002-619	eOD->eOD	2	TRUE	16	0.0001	G002-619_1_16_Cg28v2_VRC01c_2083	core-Hx_r4.0_TH6_g28v2_N276_pHLsecAvi
G002-632	eOD->eOD	2	TRUE	16	0.0001	G002-632_3_16_Cg28v2_VRC01c_2063	core-Hx_r4.0_TH6_g28v2_N276_pHLsecAvi
G002-632	eOD->eOD	2	TRUE	16	0.0001	G002-632_3_16_Cg28v2_VRC01c_2103	core-Hx_r4.0_TH6_g28v2_N276_pHLsecAvi
G002-758	eOD->eOD	2	TRUE	16	0.0001	G002-758_1_16_Cg28v2_VRC01c_2095	core-Hx_r4.0_TH6_g28v2_N276_pHLsecAvi
G002-758	eOD->eOD	2	TRUE	16	0.0001	G002-758_1_16_Cg28v2_VRC01c_2100	core-Hx_r4.0_TH6_g28v2_N276_pHLsecAvi
G002-796	eOD->eOD	2	TRUE	16	0.0001	G002-796_3_16_Cg28v2_VRC01c_2044	core-Hx_r4.0_TH6_g28v2_N276_pHLsecAvi
G002-796	eOD->eOD	2	TRUE	16	0.0001	G002-796_3_16_Cg28v2_VRC01c_2045	core-Hx_r4.0_TH6_g28v2_N276_pHLsecAvi
G002-810	eOD->eOD	2	TRUE	16	0.0001	G002-810_3_16_Cg28v2_VRC01c_2107	core-Hx_r4.0_TH6_g28v2_N276_pHLsecAvi
G002-866	eOD->eOD	2	TRUE	16	0.0001	G002-866_3_16_Cg28v2_VRC01c_2039	core-Hx_r4.0_TH6_g28v2_N276_pHLsecAvi
G002-884	eOD->eOD	2	TRUE	16	0.0001	G002-884_3_16_Cg28v2_VRC01c_2087	core-Hx_r4.0_TH6_g28v2_N276_pHLsecAvi
G002-931	eOD->eOD	2	TRUE	16	0.0001	G002-931_3_16_Cg28v2_VRC01c_2052	core-Hx_r4.0_TH6_g28v2_N276_pHLsecAvi
G002-230	eOD->core	3	FALSE	16	4.565e-05	G002-230_2_16_Cg28v2_VRC01c_0660	core-Hx_r4.0_TH6_g28v2_N276_pHLsecAvi
G002-480	eOD->core	3	TRUE	16	2.28e-06	G002-480_2_16_Cg28v2_VRC01c_2104	core-Hx_r4.0_TH6_g28v2_N276_pHLsecAvi
G002-136	eOD->core	3	FALSE	16	0.0001	G002-136_2_16_Cg28v2_VRC01c_0589	core-Hx_r4.0_TH6_g28v2_N276_pHLsecAvi
G002-577	eOD->core	3	FALSE	16	0.0001	G002-577_2_16_Cg28v2_VRC01c_0631	core-Hx_r4.0_TH6_g28v2_N276_pHLsecAvi
G002-957	eOD->core	3	TRUE	16	0.0001	G002-957_2_16_Cg28v2_VRC01c_2059	core-Hx_r4.0_TH6_g28v2_N276_pHLsecAvi
G002-480	eOD->core	3	TRUE	16	2.978e-08	G002-480_2_16_Cg28v2_VRC01c_0546	core-Hx_r4.0_TH6_g28v2_N276_pHLsecAvi
G002-145	eOD->core	3	FALSE	16	0.0001	G002-145_2_16_Cg28v2_VRC01c_0636	core-Hx_r4.0_TH6_g28v2_N276_pHLsecAvi
G002-820	eOD->core	3	FALSE	16	0.0001	G002-820_2_16_Cg28v2_VRC01c_0580	core-Hx_r4.0_TH6_g28v2_N276_pHLsecAvi
G002-293	eOD->core	3	TRUE	16	1.179e-08	G002-293_2_16_Cg28v2_VRC01c_0536	core-Hx_r4.0_TH6_g28v2_N276_pHLsecAvi
G002-136	eOD->core	3	TRUE	16	0.0001	G002-136_2_16_Cg28v2_VRC01c_2110	core-Hx_r4.0_TH6_g28v2_N276_pHLsecAvi
G002-620	eOD->core	3	FALSE	16	0.0001	G002-620_2_16_Cg28v2_VRC01c_0642	core-Hx_r4.0_TH6_g28v2_N276_pHLsecAvi
G002-293	eOD->core	3	FALSE	16	0.0001	G002-293_2_16_Cg28v2_VRC01c_0625	core-Hx_r4.0_TH6_g28v2_N276_pHLsecAvi
G002-230	eOD->core	3	TRUE	16	2.022e-06	G002-230_2_16_Cg28v2_VRC01c_0539	core-Hx_r4.0_TH6_g28v2_N276_pHLsecAvi
G002-947	eOD->core	3	TRUE	16	2.774e-07	G002-947_2_16_Cg28v2_VRC01c_0524	core-Hx_r4.0_TH6_g28v2_N276_pHLsecAvi
G002-230	eOD->core	3	TRUE	16	1.4e-05	G002-230_2_16_Cg28v2_VRC01c_2042	core-Hx_r4.0_TH6_g28v2_N276_pHLsecAvi
G002-943	eOD->core	3	TRUE	16	3.453e-08	G002-943_2_16_Cg28v2_VRC01c_0516	core-Hx_r4.0_TH6_g28v2_N276_pHLsecAvi
G002-119	eOD->core	3	FALSE	16	0.0001	G002-119_2_16_Cg28v2_VRC01c_0599	core-Hx_r4.0_TH6_g28v2_N276_pHLsecAvi
G002-119	eOD->core	3	FALSE	16	0.0001	G002-119_2_16_Cg28v2_VRC01c_0598	core-Hx_r4.0_TH6_g28v2_N276_pHLsecAvi
G002-119	eOD->core	3	TRUE	16	7.67e-08	G002-119_2_16_Cg28v2_VRC01c_2068	core-Hx_r4.0_TH6_g28v2_N276_pHLsecAvi
G002-820	eOD->core	3	FALSE	16	2.603e-07	G002-820_2_16_Cg28v2_VRC01c_0579	core-Hx_r4.0_TH6_g28v2_N276_pHLsecAvi
G002-943	eOD->core	3	FALSE	16	2.729e-06	G002-943_2_16_Cg28v2_VRC01c_0649	core-Hx_r4.0_TH6_g28v2_N276_pHLsecAvi
G002-957	eOD->core	3	TRUE	16	1.249e-06	G002-957_2_16_Cg28v2_VRC01c_2061	core-Hx_r4.0_TH6_g28v2_N276_pHLsecAvi
G002-493	eOD->core	3	TRUE	16	8.961e-08	G002-493_2_16_Cg28v2_VRC01c_0553	core-Hx_r4.0_TH6_g28v2_N276_pHLsecAvi
G002-577	eOD->core	3	FALSE	16	1.777e-06	G002-577_2_16_Cg28v2_VRC01c_0630	core-Hx_r4.0_TH6_g28v2_N276_pHLsecAvi
G002-119	eOD->core	3	TRUE	16	3.872e-06	G002-119_2_16_Cg28v2_VRC01c_0548	core-Hx_r4.0_TH6_g28v2_N276_pHLsecAvi
G002-577	eOD->core	3	TRUE	16	3.24e-07	G002-577_2_16_Cg28v2_VRC01c_2017	core-Hx_r4.0_TH6_g28v2_N276_pHLsecAvi
G002-145	eOD->core	3	TRUE	16	4.639e-08	G002-145_2_16_Cg28v2_VRC01c_0509	core-Hx_r4.0_TH6_g28v2_N276_pHLsecAvi
G002-341	eOD->core	3	TRUE	16	6.31e-08	G002-341_2_16_Cg28v2_VRC01c_2022	core-Hx_r4.0_TH6_g28v2_N276_pHLsecAvi
G002-855	eOD->core	3	TRUE	16	1.38e-07	G002-855_2_16_Cg28v2_VRC01c_2020	core-Hx_r4.0_TH6_g28v2_N276_pHLsecAvi
G002-943	eOD->core	3	TRUE	16	7.35e-09	G002-943_2_16_Cg28v2_VRC01c_2012	core-Hx_r4.0_TH6_g28v2_N276_pHLsecAvi
G002-820	eOD->core	3	TRUE	16	4.25e-06	G002-820_2_16_Cg28v2_VRC01c_2024	core-Hx_r4.0_TH6_g28v2_N276_pHLsecAvi
G002-820	eOD->core	3	TRUE	16	1.27e-06	G002-820_2_16_Cg28v2_VRC01c_0520	core-Hx_r4.0_TH6_g28v2_N276_pHLsecAvi
G002-577	eOD->core	3	TRUE	16	1.014e-07	G002-577_2_16_Cg28v2_VRC01c_0512	core-Hx_r4.0_TH6_g28v2_N276_pHLsecAvi
G002-341	eOD->core	3	TRUE	16	2.14e-06	G002-341_2_16_Cg28v2_VRC01c_2078	core-Hx_r4.0_TH6_g28v2_N276_pHLsecAvi
G002-630	eOD->core	3	TRUE	16	3.302e-07	G002-630_2_16_Cg28v2_VRC01c_2015	core-Hx_r4.0_TH6_g28v2_N276_pHLsecAvi
G002-293	eOD->core	3	TRUE	16	2.11e-06	G002-293_2_16_Cg28v2_VRC01c_2073	core-Hx_r4.0_TH6_g28v2_N276_pHLsecAvi
G002-855	eOD->core	3	TRUE	16	1.93e-06	G002-855_2_16_Cg28v2_VRC01c_2026	core-Hx_r4.0_TH6_g28v2_N276_pHLsecAvi
G002-145	eOD->core	3	TRUE	16	1.008e-06	G002-145_2_16_Cg28v2_VRC01c_2025	core-Hx_r4.0_TH6_g28v2_N276_pHLsecAvi
G002-947	eOD->core	3	TRUE	16	4.049e-06	G002-947_2_16_Cg28v2_VRC01c_2081	core-Hx_r4.0_TH6_g28v2_N276_pHLsecAvi
G002-620	eOD->core	3	TRUE	16	0.0001	G002-620_2_16_Cg28v2_VRC01c_0567	core-Hx_r4.0_TH6_g28v2_N276_pHLsecAvi
G002-480	eOD->core	3	FALSE	16	0.0001	G002-480_2_16_Cg28v2_VRC01c_0620	core-Hx_r4.0_TH6_g28v2_N276_pHLsecAvi
G002-136	eOD->core	3	TRUE	16	0.0001	G002-136_2_16_Cg28v2_VRC01c_0563	core-Hx_r4.0_TH6_g28v2_N276_pHLsecAvi
G002-947	eOD->core	3	FALSE	16	0.0001	G002-947_2_16_Cg28v2_VRC01c_0605	core-Hx_r4.0_TH6_g28v2_N276_pHLsecAvi
G002-145	eOD->core	3	FALSE	16	0.0001	G002-145_2_16_Cg28v2_VRC01c_0637	core-Hx_r4.0_TH6_g28v2_N276_pHLsecAvi
G002-293	eOD->core	3	FALSE	16	0.0001	G002-293_2_16_Cg28v2_VRC01c_0626	core-Hx_r4.0_TH6_g28v2_N276_pHLsecAvi
G002-136	eOD->core	3	FALSE	16	0.0001	G002-136_2_16_Cg28v2_VRC01c_0590	core-Hx_r4.0_TH6_g28v2_N276_pHLsecAvi
G002-230	eOD->core	3	FALSE	16	0.0001	G002-230_2_16_Cg28v2_VRC01c_0661	core-Hx_r4.0_TH6_g28v2_N276_pHLsecAvi
G002-480	eOD->core	3	FALSE	16	0.0001	G002-480_2_16_Cg28v2_VRC01c_0619	core-Hx_r4.0_TH6_g28v2_N276_pHLsecAvi
G002-947	eOD->core	3	FALSE	16	0.0001	G002-947_2_16_Cg28v2_VRC01c_0604	core-Hx_r4.0_TH6_g28v2_N276_pHLsecAvi
G002-943	eOD->core	3	FALSE	16	0.0001	G002-943_2_16_Cg28v2_VRC01c_0648	core-Hx_r4.0_TH6_g28v2_N276_pHLsecAvi
G002-813	eOD->eOD	4	TRUE	24	6.617e-05	G002-813_1_24_Cg28v2_VRC01c_0534	core-Hx_r4.0_TH6_g28v2_N276_pHLsecAvi
G002-678	eOD->eOD	4	FALSE	24	0.0001	G002-678_1_24_Cg28v2_VRC01c_0670	core-Hx_r4.0_TH6_g28v2_N276_pHLsecAvi
G002-619	eOD->eOD	4	TRUE	24	1.709e-05	G002-619_1_24_Cg28v2_VRC01c_2071	core-Hx_r4.0_TH6_g28v2_N276_pHLsecAvi
G002-852	eOD->eOD	4	TRUE	24	0.0001	G002-852_1_24_Cg28v2_VRC01c_0528	core-Hx_r4.0_TH6_g28v2_N276_pHLsecAvi
G002-813	eOD->eOD	4	FALSE	24	0.0001	G002-813_1_24_Cg28v2_VRC01c_0610	core-Hx_r4.0_TH6_g28v2_N276_pHLsecAvi
G002-813	eOD->eOD	4	FALSE	24	0.0001	G002-813_1_24_Cg28v2_VRC01c_0611	core-Hx_r4.0_TH6_g28v2_N276_pHLsecAvi
G002-302	eOD->eOD	4	TRUE	24	4.937e-05	G002-302_1_24_Cg28v2_VRC01c_0526	core-Hx_r4.0_TH6_g28v2_N276_pHLsecAvi
G002-905	eOD->eOD	4	FALSE	24	1.97e-05	G002-905_1_24_Cg28v2_VRC01c_0652	core-Hx_r4.0_TH6_g28v2_N276_pHLsecAvi
G002-619	eOD->eOD	4	FALSE	24	0.0001	G002-619_1_24_Cg28v2_VRC01c_0692	core-Hx_r4.0_TH6_g28v2_N276_pHLsecAvi
G002-852	eOD->eOD	4	TRUE	24	0.0001	G002-852_1_24_Cg28v2_VRC01c_2036	core-Hx_r4.0_TH6_g28v2_N276_pHLsecAvi
G002-502	eOD->eOD	4	FALSE	24	9.364e-06	G002-502_1_24_Cg28v2_VRC01c_0698	core-Hx_r4.0_TH6_g28v2_N276_pHLsecAvi
G002-616	eOD->eOD	4	FALSE	24	0.0001	G002-616_1_24_Cg28v2_VRC01c_0696	core-Hx_r4.0_TH6_g28v2_N276_pHLsecAvi
G002-302	eOD->eOD	4	FALSE	24	1.341e-05	G002-302_1_24_Cg28v2_VRC01c_0683	core-Hx_r4.0_TH6_g28v2_N276_pHLsecAvi
G002-852	eOD->eOD	4	FALSE	24	0.0001	G002-852_1_24_Cg28v2_VRC01c_0594	core-Hx_r4.0_TH6_g28v2_N276_pHLsecAvi
G002-546	eOD->eOD	4	TRUE	24	0.0001	G002-546_1_24_Cg28v2_VRC01c_0541	core-Hx_r4.0_TH6_g28v2_N276_pHLsecAvi
G002-905	eOD->eOD	4	TRUE	24	5.687e-06	G002-905_1_24_Cg28v2_VRC01c_0550	core-Hx_r4.0_TH6_g28v2_N276_pHLsecAvi
G002-502	eOD->eOD	4	TRUE	24	9.652e-06	G002-502_1_24_Cg28v2_VRC01c_2053	core-Hx_r4.0_TH6_g28v2_N276_pHLsecAvi
G002-678	eOD->eOD	4	FALSE	24	9.924e-07	G002-678_1_24_Cg28v2_VRC01c_0671	core-Hx_r4.0_TH6_g28v2_N276_pHLsecAvi
G002-905	eOD->eOD	4	FALSE	24	0.0001	G002-905_1_24_Cg28v2_VRC01c_0653	core-Hx_r4.0_TH6_g28v2_N276_pHLsecAvi
G002-616	eOD->eOD	4	TRUE	24	0.0001	G002-616_1_24_Cg28v2_VRC01c_0533	core-Hx_r4.0_TH6_g28v2_N276_pHLsecAvi
G002-619	eOD->eOD	4	TRUE	24	0.0001	G002-619_1_24_Cg28v2_VRC01c_0522	core-Hx_r4.0_TH6_g28v2_N276_pHLsecAvi
G002-616	eOD->eOD	4	FALSE	24	0.0001	G002-616_1_24_Cg28v2_VRC01c_0695	core-Hx_r4.0_TH6_g28v2_N276_pHLsecAvi
G002-619	eOD->eOD	4	FALSE	24	0.0001	G002-619_1_24_Cg28v2_VRC01c_0691	core-Hx_r4.0_TH6_g28v2_N276_pHLsecAvi
G002-502	eOD->eOD	4	TRUE	24	0.0001	G002-502_1_24_Cg28v2_VRC01c_0535	core-Hx_r4.0_TH6_g28v2_N276_pHLsecAvi
G002-546	eOD->eOD	4	FALSE	24	0.0001	G002-546_1_24_Cg28v2_VRC01c_0585	core-Hx_r4.0_TH6_g28v2_N276_pHLsecAvi
G002-678	eOD->eOD	4	TRUE	24	0.0001	G002-678_1_24_Cg28v2_VRC01c_0513	core-Hx_r4.0_TH6_g28v2_N276_pHLsecAvi
G002-302	eOD->eOD	4	FALSE	24	0.0001	G002-302_1_24_Cg28v2_VRC01c_0684	core-Hx_r4.0_TH6_g28v2_N276_pHLsecAvi
G002-852	eOD->eOD	4	FALSE	24	0.0001	G002-852_1_24_Cg28v2_VRC01c_0595	core-Hx_r4.0_TH6_g28v2_N276_pHLsecAvi
G002-834	eOD->eOD	4	TRUE	24	0.0001	G002-834_1_24_Cg28v2_VRC01c_0571	core-Hx_r4.0_TH6_g28v2_N276_pHLsecAvi
G002-502	eOD->eOD	4	FALSE	24	0.0001	G002-502_1_24_Cg28v2_VRC01c_0697	core-Hx_r4.0_TH6_g28v2_N276_pHLsecAvi
G002-546	eOD->eOD	4	FALSE	24	0.0001	G002-546_1_24_Cg28v2_VRC01c_0586	core-Hx_r4.0_TH6_g28v2_N276_pHLsecAvi
G002-834	eOD->eOD	4	FALSE	24	0.0001	G002-834_1_24_Cg28v2_VRC01c_0576	core-Hx_r4.0_TH6_g28v2_N276_pHLsecAvi
G002-302	eOD->eOD	4	TRUE	24	0.0001	G002-302_1_24_Cg28v2_VRC01c_2050	core-Hx_r4.0_TH6_g28v2_N276_pHLsecAvi
G002-509	eOD->eOD	4	TRUE	24	0.0001	G002-509_1_24_Cg28v2_VRC01c_2067	core-Hx_r4.0_TH6_g28v2_N276_pHLsecAvi
G002-509	eOD->eOD	4	TRUE	24	0.0001	G002-509_1_24_Cg28v2_VRC01c_2099	core-Hx_r4.0_TH6_g28v2_N276_pHLsecAvi
G002-546	eOD->eOD	4	TRUE	24	0.0001	G002-546_1_24_Cg28v2_VRC01c_2075	core-Hx_r4.0_TH6_g28v2_N276_pHLsecAvi
G002-678	eOD->eOD	4	TRUE	24	0.0001	G002-678_1_24_Cg28v2_VRC01c_2027	core-Hx_r4.0_TH6_g28v2_N276_pHLsecAvi
G002-758	eOD->eOD	4	TRUE	24	0.0001	G002-758_1_24_Cg28v2_VRC01c_2058	core-Hx_r4.0_TH6_g28v2_N276_pHLsecAvi
G002-758	eOD->eOD	4	TRUE	24	0.0001	G002-758_1_24_Cg28v2_VRC01c_2060	core-Hx_r4.0_TH6_g28v2_N276_pHLsecAvi
G002-813	eOD->eOD	4	TRUE	24	0.0001	G002-813_1_24_Cg28v2_VRC01c_2062	core-Hx_r4.0_TH6_g28v2_N276_pHLsecAvi
G002-905	eOD->eOD	4	TRUE	24	0.0001	G002-905_1_24_Cg28v2_VRC01c_2079	core-Hx_r4.0_TH6_g28v2_N276_pHLsecAvi
G002-293	eOD->core	5	FALSE	24	0.0001	G002-293_2_24_Cg28v2_VRC01c_0628	core-Hx_r4.0_TH6_g28v2_N276_pHLsecAvi
G002-480	eOD->core	5	TRUE	24	8.636e-06	G002-480_2_24_Cg28v2_VRC01c_0530	core-Hx_r4.0_TH6_g28v2_N276_pHLsecAvi
G002-947	eOD->core	5	FALSE	24	0.0001	G002-947_2_24_Cg28v2_VRC01c_0607	core-Hx_r4.0_TH6_g28v2_N276_pHLsecAvi
G002-136	eOD->core	5	FALSE	24	1.296e-08	G002-136_2_24_Cg28v2_VRC01c_0592	core-Hx_r4.0_TH6_g28v2_N276_pHLsecAvi
G002-136	eOD->core	5	TRUE	24	1.625e-07	G002-136_2_24_Cg28v2_VRC01c_0507	core-Hx_r4.0_TH6_g28v2_N276_pHLsecAvi
G002-577	eOD->core	5	TRUE	24	8.2e-09	G002-577_2_24_Cg28v2_VRC01c_2011	core-Hx_r4.0_TH6_g28v2_N276_pHLsecAvi
G002-831	eOD->core	5	TRUE	24	1.95e-08	G002-831_2_24_Cg28v2_VRC01c_2000	core-Hx_r4.0_TH6_g28v2_N276_pHLsecAvi
G002-230	eOD->core	5	TRUE	24	1.753e-07	G002-230_2_24_Cg28v2_VRC01c_0517	core-Hx_r4.0_TH6_g28v2_N276_pHLsecAvi
G002-293	eOD->core	5	TRUE	24	4.424e-07	G002-293_2_24_Cg28v2_VRC01c_0515	core-Hx_r4.0_TH6_g28v2_N276_pHLsecAvi
G002-480	eOD->core	5	FALSE	24	5.373e-07	G002-480_2_24_Cg28v2_VRC01c_0622	core-Hx_r4.0_TH6_g28v2_N276_pHLsecAvi
G002-820	eOD->core	5	FALSE	24	0.0001	G002-820_2_24_Cg28v2_VRC01c_0581	core-Hx_r4.0_TH6_g28v2_N276_pHLsecAvi
G002-145	eOD->core	5	TRUE	24	1.944e-07	G002-145_2_24_Cg28v2_VRC01c_0510	core-Hx_r4.0_TH6_g28v2_N276_pHLsecAvi
G002-119	eOD->core	5	TRUE	24	3.794e-07	G002-119_2_24_Cg28v2_VRC01c_0521	core-Hx_r4.0_TH6_g28v2_N276_pHLsecAvi
G002-957	eOD->core	5	TRUE	24	1.27e-07	G002-957_2_24_Cg28v2_VRC01c_2013	core-Hx_r4.0_TH6_g28v2_N276_pHLsecAvi
G002-943	eOD->core	5	FALSE	24	1.189e-05	G002-943_2_24_Cg28v2_VRC01c_0651	core-Hx_r4.0_TH6_g28v2_N276_pHLsecAvi
G002-136	eOD->core	5	TRUE	24	1.74e-07	G002-136_2_24_Cg28v2_VRC01c_2003	core-Hx_r4.0_TH6_g28v2_N276_pHLsecAvi
G002-136	eOD->core	5	FALSE	24	0.0001	G002-136_2_24_Cg28v2_VRC01c_0591	core-Hx_r4.0_TH6_g28v2_N276_pHLsecAvi
G002-620	eOD->core	5	TRUE	24	4.033e-08	G002-620_2_24_Cg28v2_VRC01c_0554	core-Hx_r4.0_TH6_g28v2_N276_pHLsecAvi
G002-230	eOD->core	5	TRUE	24	2.38e-08	G002-230_2_24_Cg28v2_VRC01c_2014	core-Hx_r4.0_TH6_g28v2_N276_pHLsecAvi
G002-341	eOD->core	5	TRUE	24	3.07e-07	G002-341_2_24_Cg28v2_VRC01c_2023	core-Hx_r4.0_TH6_g28v2_N276_pHLsecAvi
G002-820	eOD->core	5	TRUE	24	4.984e-09	G002-820_2_24_Cg28v2_VRC01c_0511	core-Hx_r4.0_TH6_g28v2_N276_pHLsecAvi
G002-820	eOD->core	5	FALSE	24	0.0001	G002-820_2_24_Cg28v2_VRC01c_0582	core-Hx_r4.0_TH6_g28v2_N276_pHLsecAvi
G002-855	eOD->core	5	TRUE	24	6.093e-07	G002-855_2_24_Cg28v2_VRC01c_2028	core-Hx_r4.0_TH6_g28v2_N276_pHLsecAvi
G002-943	eOD->core	5	TRUE	24	3.721e-08	G002-943_2_24_Cg28v2_VRC01c_0506	core-Hx_r4.0_TH6_g28v2_N276_pHLsecAvi
G002-820	eOD->core	5	TRUE	24	7.05e-08	G002-820_2_24_Cg28v2_VRC01c_2005	core-Hx_r4.0_TH6_g28v2_N276_pHLsecAvi
G002-577	eOD->core	5	TRUE	24	8.056e-08	G002-577_2_24_Cg28v2_VRC01c_0508	core-Hx_r4.0_TH6_g28v2_N276_pHLsecAvi
G002-947	eOD->core	5	TRUE	24	7.045e-06	G002-947_2_24_Cg28v2_VRC01c_0529	core-Hx_r4.0_TH6_g28v2_N276_pHLsecAvi
G002-943	eOD->core	5	FALSE	24	8.63e-08	G002-943_2_24_Cg28v2_VRC01c_0650	core-Hx_r4.0_TH6_g28v2_N276_pHLsecAvi
G002-493	eOD->core	5	TRUE	24	1.81e-07	G002-493_2_24_Cg28v2_VRC01c_0565	core-Hx_r4.0_TH6_g28v2_N276_pHLsecAvi
G002-145	eOD->core	5	TRUE	24	8.93e-09	G002-145_2_24_Cg28v2_VRC01c_2004	core-Hx_r4.0_TH6_g28v2_N276_pHLsecAvi
G002-957	eOD->core	5	TRUE	24	3.86e-08	G002-957_2_24_Cg28v2_VRC01c_2010	core-Hx_r4.0_TH6_g28v2_N276_pHLsecAvi
G002-947	eOD->core	5	TRUE	24	1.4e-06	G002-947_2_24_Cg28v2_VRC01c_2037	core-Hx_r4.0_TH6_g28v2_N276_pHLsecAvi
G002-943	eOD->core	5	TRUE	24	5.381e-09	G002-943_2_24_Cg28v2_VRC01c_2001	core-Hx_r4.0_TH6_g28v2_N276_pHLsecAvi
G002-630	eOD->core	5	TRUE	24	5.04e-07	G002-630_2_24_Cg28v2_VRC01c_2007	core-Hx_r4.0_TH6_g28v2_N276_pHLsecAvi
G002-630	eOD->core	5	TRUE	24	6.33e-07	G002-630_2_24_Cg28v2_VRC01c_2002	core-Hx_r4.0_TH6_g28v2_N276_pHLsecAvi
G002-855	eOD->core	5	TRUE	24	1.54e-06	G002-855_2_24_Cg28v2_VRC01c_2029	core-Hx_r4.0_TH6_g28v2_N276_pHLsecAvi
G002-293	eOD->core	5	TRUE	24	1.94e-06	G002-293_2_24_Cg28v2_VRC01c_2008	core-Hx_r4.0_TH6_g28v2_N276_pHLsecAvi
G002-145	eOD->core	5	FALSE	24	3.004e-06	G002-145_2_24_Cg28v2_VRC01c_0638	core-Hx_r4.0_TH6_g28v2_N276_pHLsecAvi
G002-341	eOD->core	5	TRUE	24	1.1e-07	G002-341_2_24_Cg28v2_VRC01c_2041	core-Hx_r4.0_TH6_g28v2_N276_pHLsecAvi
G002-620	eOD->core	5	FALSE	24	0.0001	G002-620_2_24_Cg28v2_VRC01c_0643	core-Hx_r4.0_TH6_g28v2_N276_pHLsecAvi
G002-230	eOD->core	5	FALSE	24	0.0001	G002-230_2_24_Cg28v2_VRC01c_0662	core-Hx_r4.0_TH6_g28v2_N276_pHLsecAvi
G002-119	eOD->core	5	FALSE	24	0.0001	G002-119_2_24_Cg28v2_VRC01c_0600	core-Hx_r4.0_TH6_g28v2_N276_pHLsecAvi
G002-293	eOD->core	5	FALSE	24	0.0001	G002-293_2_24_Cg28v2_VRC01c_0627	core-Hx_r4.0_TH6_g28v2_N276_pHLsecAvi
G002-577	eOD->core	5	FALSE	24	0.0001	G002-577_2_24_Cg28v2_VRC01c_0632	core-Hx_r4.0_TH6_g28v2_N276_pHLsecAvi
G002-230	eOD->core	5	FALSE	24	0.0001	G002-230_2_24_Cg28v2_VRC01c_0663	core-Hx_r4.0_TH6_g28v2_N276_pHLsecAvi
G002-119	eOD->core	5	FALSE	24	0.0001	G002-119_2_24_Cg28v2_VRC01c_0601	core-Hx_r4.0_TH6_g28v2_N276_pHLsecAvi
G002-145	eOD->core	5	FALSE	24	0.0001	G002-145_2_24_Cg28v2_VRC01c_0639	core-Hx_r4.0_TH6_g28v2_N276_pHLsecAvi
G002-577	eOD->core	5	FALSE	24	0.0001	G002-577_2_24_Cg28v2_VRC01c_0633	core-Hx_r4.0_TH6_g28v2_N276_pHLsecAvi
G002-480	eOD->core	5	FALSE	24	0.0001	G002-480_2_24_Cg28v2_VRC01c_0621	core-Hx_r4.0_TH6_g28v2_N276_pHLsecAvi
G002-493	eOD->core	5	FALSE	24	0.0001	G002-493_2_24_Cg28v2_VRC01c_0676	core-Hx_r4.0_TH6_g28v2_N276_pHLsecAvi
G002-947	eOD->core	5	FALSE	24	0.0001	G002-947_2_24_Cg28v2_VRC01c_0606	core-Hx_r4.0_TH6_g28v2_N276_pHLsecAvi
G002-119	eOD->core	5	TRUE	24	0.0001	G002-119_2_24_Cg28v2_VRC01c_2033	core-Hx_r4.0_TH6_g28v2_N276_pHLsecAvi
G002-480	eOD->core	5	TRUE	24	0.0001	G002-480_2_24_Cg28v2_VRC01c_2031	core-Hx_r4.0_TH6_g28v2_N276_pHLsecAvi
G002-831	eOD->core	5	TRUE	24	0.0001	G002-831_2_24_Cg28v2_VRC01c_2016	core-Hx_r4.0_TH6_g28v2_N276_pHLsecAvi
G002-866	eOD->eOD->core	6	FALSE	24	0.0001	G002-866_3_24_Cg28v2_VRC01c_0674	core-Hx_r4.0_TH6_g28v2_N276_pHLsecAvi
G002-884	eOD->eOD->core	6	FALSE	24	0.0001	G002-884_3_24_Cg28v2_VRC01c_0656	core-Hx_r4.0_TH6_g28v2_N276_pHLsecAvi
G002-931	eOD->eOD->core	6	FALSE	24	1.473e-05	G002-931_3_24_Cg28v2_VRC01c_0618	core-Hx_r4.0_TH6_g28v2_N276_pHLsecAvi
G002-427	eOD->eOD->core	6	TRUE	24	1.88e-05	G002-427_3_24_Cg28v2_VRC01c_2097	core-Hx_r4.0_TH6_g28v2_N276_pHLsecAvi
G002-595	eOD->eOD->core	6	TRUE	24	3.5e-05	G002-595_3_24_Cg28v2_VRC01c_2040	core-Hx_r4.0_TH6_g28v2_N276_pHLsecAvi
G002-278	eOD->eOD->core	6	FALSE	24	0.0001	G002-278_3_24_Cg28v2_VRC01c_0702	core-Hx_r4.0_TH6_g28v2_N276_pHLsecAvi
G002-427	eOD->eOD->core	6	FALSE	24	3.215e-05	G002-427_3_24_Cg28v2_VRC01c_0680	core-Hx_r4.0_TH6_g28v2_N276_pHLsecAvi
G002-595	eOD->eOD->core	6	TRUE	24	5.78e-05	G002-595_3_24_Cg28v2_VRC01c_2032	core-Hx_r4.0_TH6_g28v2_N276_pHLsecAvi
G002-931	eOD->eOD->core	6	TRUE	24	3.964e-07	G002-931_3_24_Cg28v2_VRC01c_0518	core-Hx_r4.0_TH6_g28v2_N276_pHLsecAvi
G002-997	eOD->eOD->core	6	TRUE	24	0.0001	G002-997_3_24_Cg28v2_VRC01c_0527	core-Hx_r4.0_TH6_g28v2_N276_pHLsecAvi
G002-278	eOD->eOD->core	6	TRUE	24	5.05e-07	G002-278_3_24_Cg28v2_VRC01c_2070	core-Hx_r4.0_TH6_g28v2_N276_pHLsecAvi
G002-278	eOD->eOD->core	6	TRUE	24	1.161e-07	G002-278_3_24_Cg28v2_VRC01c_0532	core-Hx_r4.0_TH6_g28v2_N276_pHLsecAvi
G002-304	eOD->eOD->core	6	FALSE	24	8.837e-07	G002-304_3_24_Cg28v2_VRC01c_0688	core-Hx_r4.0_TH6_g28v2_N276_pHLsecAvi
G002-304	eOD->eOD->core	6	FALSE	24	0.0001	G002-304_3_24_Cg28v2_VRC01c_0687	core-Hx_r4.0_TH6_g28v2_N276_pHLsecAvi
G002-304	eOD->eOD->core	6	TRUE	24	2.704e-06	G002-304_3_24_Cg28v2_VRC01c_0514	core-Hx_r4.0_TH6_g28v2_N276_pHLsecAvi
G002-866	eOD->eOD->core	6	FALSE	24	1.836e-06	G002-866_3_24_Cg28v2_VRC01c_0675	core-Hx_r4.0_TH6_g28v2_N276_pHLsecAvi
G002-304	eOD->eOD->core	6	TRUE	24	2.15e-08	G002-304_3_24_Cg28v2_VRC01c_2006	core-Hx_r4.0_TH6_g28v2_N276_pHLsecAvi
G002-988	eOD->eOD->core	6	FALSE	24	2.017e-06	G002-988_3_24_Cg28v2_VRC01c_0614	core-Hx_r4.0_TH6_g28v2_N276_pHLsecAvi
G002-931	eOD->eOD->core	6	FALSE	24	3.647e-06	G002-931_3_24_Cg28v2_VRC01c_0617	core-Hx_r4.0_TH6_g28v2_N276_pHLsecAvi
G002-931	eOD->eOD->core	6	TRUE	24	1.19e-07	G002-931_3_24_Cg28v2_VRC01c_2030	core-Hx_r4.0_TH6_g28v2_N276_pHLsecAvi
G002-278	eOD->eOD->core	6	FALSE	24	6.254e-07	G002-278_3_24_Cg28v2_VRC01c_0701	core-Hx_r4.0_TH6_g28v2_N276_pHLsecAvi
G002-825	eOD->eOD->core	6	TRUE	24	2.47e-06	G002-825_3_24_Cg28v2_VRC01c_2057	core-Hx_r4.0_TH6_g28v2_N276_pHLsecAvi
G002-796	eOD->eOD->core	6	TRUE	24	3.83e-06	G002-796_3_24_Cg28v2_VRC01c_2009	core-Hx_r4.0_TH6_g28v2_N276_pHLsecAvi
G002-988	eOD->eOD->core	6	TRUE	24	7.545e-07	G002-988_3_24_Cg28v2_VRC01c_0538	core-Hx_r4.0_TH6_g28v2_N276_pHLsecAvi
G002-866	eOD->eOD->core	6	TRUE	24	8.58e-07	G002-866_3_24_Cg28v2_VRC01c_2076	core-Hx_r4.0_TH6_g28v2_N276_pHLsecAvi
G002-884	eOD->eOD->core	6	TRUE	24	2.313e-05	G002-884_3_24_Cg28v2_VRC01c_0537	core-Hx_r4.0_TH6_g28v2_N276_pHLsecAvi
G002-825	eOD->eOD->core	6	TRUE	24	5.59e-06	G002-825_3_24_Cg28v2_VRC01c_2021	core-Hx_r4.0_TH6_g28v2_N276_pHLsecAvi
G002-988	eOD->eOD->core	6	FALSE	24	0.0001	G002-988_3_24_Cg28v2_VRC01c_0613	core-Hx_r4.0_TH6_g28v2_N276_pHLsecAvi
G002-997	eOD->eOD->core	6	FALSE	24	0.0001	G002-997_3_24_Cg28v2_VRC01c_0666	core-Hx_r4.0_TH6_g28v2_N276_pHLsecAvi
G002-427	eOD->eOD->core	6	TRUE	24	0.0001	G002-427_3_24_Cg28v2_VRC01c_0559	core-Hx_r4.0_TH6_g28v2_N276_pHLsecAvi
G002-884	eOD->eOD->core	6	FALSE	24	0.0001	G002-884_3_24_Cg28v2_VRC01c_0657	core-Hx_r4.0_TH6_g28v2_N276_pHLsecAvi
G002-866	eOD->eOD->core	6	TRUE	24	0.0001	G002-866_3_24_Cg28v2_VRC01c_0544	core-Hx_r4.0_TH6_g28v2_N276_pHLsecAvi
G002-997	eOD->eOD->core	6	FALSE	24	0.0001	G002-997_3_24_Cg28v2_VRC01c_0667	core-Hx_r4.0_TH6_g28v2_N276_pHLsecAvi
G002-427	eOD->eOD->core	6	FALSE	24	0.0001	G002-427_3_24_Cg28v2_VRC01c_0679	core-Hx_r4.0_TH6_g28v2_N276_pHLsecAvi
G002-796	eOD->eOD->core	6	TRUE	24	0.0001	G002-796_3_24_Cg28v2_VRC01c_2019	core-Hx_r4.0_TH6_g28v2_N276_pHLsecAvi
G002-884	eOD->eOD->core	6	TRUE	24	0.0001	G002-884_3_24_Cg28v2_VRC01c_2047	core-Hx_r4.0_TH6_g28v2_N276_pHLsecAvi
G002-988	eOD->eOD->core	6	TRUE	24	0.0001	G002-988_3_24_Cg28v2_VRC01c_2049	core-Hx_r4.0_TH6_g28v2_N276_pHLsecAvi
G002-997	eOD->eOD->core	6	TRUE	24	0.0001	G002-997_3_24_Cg28v2_VRC01c_2051	core-Hx_r4.0_TH6_g28v2_N276_pHLsecAvi
Main-Metrics
fig6
figB-table-spr-N276.csv
pseudogroup	psname	is_cp	n Abs tested	% $\mathregular{K_D}$s < 100 $\mu$M	N participants	Median $\mathregular{K_D}$ (M)	Binder geomean $\mathregular{K_D}$ (M)
1	eOD	FALSE	17	23	9	0.0001	2.9e-05
1	eOD	TRUE	28	14	15	0.0001	4.8e-06
2	eOD->eOD	FALSE	32	9	17	0.0001	2.1e-05
2	eOD->eOD	TRUE	44	11	24	0.0001	1.2e-05
3	eOD->core	FALSE	21	19	11	0.0001	2.8e-06
3	eOD->core	TRUE	29	86	16	1.2e-06	3.9e-07
4	eOD->eOD	FALSE	19	21	10	0.0001	7e-06
4	eOD->eOD	TRUE	22	22	12	0.0001	2e-05
5	eOD->core	FALSE	22	22	12	0.0001	4.6e-07
5	eOD->core	TRUE	32	90	17	1.8e-07	1.5e-07
6	eOD->eOD->core	FALSE	16	43	8	0.0001	3.2e-06
6	eOD->eOD->core	TRUE	22	68	11	1.2e-05	1.8e-06

## Sheet: Fig7
Main-Metrics
fig7
figA_percent_of_VRC01-class_IgG$^{+}$_sequences_with_key_HC_residues_>_4.csv
pubID	psname	fraction_of_cottrell_gt_n	pseudogroup	weeks
G002-119	eOD	0	1	8
G002-136	eOD	0.0268817	1	8
G002-145	eOD	0	1	8
G002-230	eOD	0	1	8
G002-293	eOD	0	1	8
G002-341	eOD	0	1	8
G002-480	eOD	0	1	8
G002-493	eOD	0	1	8
G002-577	eOD	0	1	8
G002-630	eOD	0	1	8
G002-820	eOD	0	1	8
G002-831	eOD	0	1	8
G002-855	eOD	0	1	8
G002-943	eOD	0	1	8
G002-947	eOD	0	1	8
G002-957	eOD	0	1	8
G002-365	core	0	2	8
G002-396	core	0	2	8
G002-611	core	0	2	8
G002-794	core	0	2	8
G002-278	eOD->eOD	0	3	16
G002-302	eOD->eOD	0.027027	3	16
G002-304	eOD->eOD	0.00806452	3	16
G002-427	eOD->eOD	0	3	16
G002-462	eOD->eOD	0.0222222	3	16
G002-477	eOD->eOD	0.0173913	3	16
G002-516	eOD->eOD	0	3	16
G002-546	eOD->eOD	0.0298507	3	16
G002-595	eOD->eOD	0	3	16
G002-616	eOD->eOD	0.0151188	3	16
G002-619	eOD->eOD	0	3	16
G002-632	eOD->eOD	0.00675676	3	16
G002-678	eOD->eOD	0.0121581	3	16
G002-758	eOD->eOD	0	3	16
G002-796	eOD->eOD	0.00568182	3	16
G002-810	eOD->eOD	0.0285714	3	16
G002-813	eOD->eOD	0.0208333	3	16
G002-852	eOD->eOD	0.0123648	3	16
G002-866	eOD->eOD	0.153846	3	16
G002-884	eOD->eOD	0	3	16
G002-905	eOD->eOD	0	3	16
G002-931	eOD->eOD	0.00719424	3	16
G002-988	eOD->eOD	0.00246609	3	16
G002-997	eOD->eOD	0.00787402	3	16
G002-119	eOD->core	0.0236686	4	16
G002-136	eOD->core	0	4	16
G002-145	eOD->core	0.102041	4	16
G002-230	eOD->core	0.00961538	4	16
G002-293	eOD->core	0.12987	4	16
G002-341	eOD->core	0.0231481	4	16
G002-480	eOD->core	0.125	4	16
G002-493	eOD->core	0	4	16
G002-577	eOD->core	0.0560928	4	16
G002-620	eOD->core	0	4	16
G002-630	eOD->core	0.0857988	4	16
G002-820	eOD->core	0.0661157	4	16
G002-855	eOD->core	0.0330579	4	16
G002-943	eOD->core	0.0769231	4	16
G002-947	eOD->core	0.0333333	4	16
G002-957	eOD->core	0.118644	4	16
G002-302	eOD->eOD	0.0318471	5	24
G002-502	eOD->eOD	0.102041	5	24
G002-509	eOD->eOD	0.00671141	5	24
G002-546	eOD->eOD	0.0159574	5	24
G002-616	eOD->eOD	0.0324675	5	24
G002-619	eOD->eOD	0.0147059	5	24
G002-678	eOD->eOD	0.037518	5	24
G002-758	eOD->eOD	0.0289855	5	24
G002-813	eOD->eOD	0.0285714	5	24
G002-834	eOD->eOD	0	5	24
G002-852	eOD->eOD	0.0321839	5	24
G002-905	eOD->eOD	0.0882353	5	24
G002-119	eOD->core	0.0625	6	24
G002-136	eOD->core	0.0694737	6	24
G002-145	eOD->core	0.110448	6	24
G002-230	eOD->core	0.0367647	6	24
G002-293	eOD->core	0.110294	6	24
G002-341	eOD->core	0.091954	6	24
G002-480	eOD->core	0.166667	6	24
G002-493	eOD->core	0	6	24
G002-577	eOD->core	0.103691	6	24
G002-620	eOD->core	0.0555556	6	24
G002-630	eOD->core	0.181818	6	24
G002-820	eOD->core	0.112944	6	24
G002-831	eOD->core	0.119266	6	24
G002-855	eOD->core	0.258621	6	24
G002-943	eOD->core	0.09	6	24
G002-947	eOD->core	0.0480769	6	24
G002-957	eOD->core	0.257143	6	24
G002-278	eOD->eOD->core	0.0245098	7	24
G002-304	eOD->eOD->core	0.034188	7	24
G002-427	eOD->eOD->core	0	7	24
G002-595	eOD->eOD->core	0.0253521	7	24
G002-796	eOD->eOD->core	0.0183357	7	24
G002-825	eOD->eOD->core	0.0517928	7	24
G002-866	eOD->eOD->core	0.0784314	7	24
G002-884	eOD->eOD->core	0.0178838	7	24
G002-931	eOD->eOD->core	0.013624	7	24
G002-988	eOD->eOD->core	0.0186047	7	24
G002-997	eOD->eOD->core	0.0220386	7	24
Main-Metrics
fig7
figB_percent_of_participants_with_core$^{++}$KO$^{_}$_VRC01_class_IgG$^{+}$_B_cells_with_key_HC_residues_>_4.csv
pubID	psname	Response y	pseudogroup	weeks
G002-119	eOD	0	1	8
G002-136	eOD	1	1	8
G002-145	eOD	0	1	8
G002-230	eOD	0	1	8
G002-293	eOD	0	1	8
G002-341	eOD	0	1	8
G002-480	eOD	0	1	8
G002-493	eOD	0	1	8
G002-577	eOD	0	1	8
G002-630	eOD	0	1	8
G002-820	eOD	0	1	8
G002-831	eOD	0	1	8
G002-855	eOD	0	1	8
G002-943	eOD	0	1	8
G002-947	eOD	0	1	8
G002-957	eOD	0	1	8
G002-104	core	0	2	8
G002-365	core	0	2	8
G002-387	core	0	2	8
G002-396	core	0	2	8
G002-611	core	0	2	8
G002-710	core	0	2	8
G002-794	core	0	2	8
G002-278	eOD->eOD	0	3	16
G002-302	eOD->eOD	1	3	16
G002-304	eOD->eOD	1	3	16
G002-371	eOD->eOD	0	3	16
G002-427	eOD->eOD	0	3	16
G002-462	eOD->eOD	1	3	16
G002-477	eOD->eOD	1	3	16
G002-516	eOD->eOD	0	3	16
G002-546	eOD->eOD	1	3	16
G002-595	eOD->eOD	0	3	16
G002-616	eOD->eOD	1	3	16
G002-619	eOD->eOD	0	3	16
G002-632	eOD->eOD	1	3	16
G002-678	eOD->eOD	1	3	16
G002-758	eOD->eOD	0	3	16
G002-796	eOD->eOD	1	3	16
G002-810	eOD->eOD	1	3	16
G002-813	eOD->eOD	1	3	16
G002-852	eOD->eOD	1	3	16
G002-866	eOD->eOD	1	3	16
G002-884	eOD->eOD	0	3	16
G002-905	eOD->eOD	0	3	16
G002-931	eOD->eOD	1	3	16
G002-969	eOD->eOD	0	3	16
G002-988	eOD->eOD	1	3	16
G002-997	eOD->eOD	1	3	16
G002-119	eOD->core	1	4	16
G002-136	eOD->core	0	4	16
G002-145	eOD->core	1	4	16
G002-230	eOD->core	1	4	16
G002-293	eOD->core	1	4	16
G002-341	eOD->core	1	4	16
G002-480	eOD->core	1	4	16
G002-493	eOD->core	0	4	16
G002-577	eOD->core	1	4	16
G002-620	eOD->core	0	4	16
G002-630	eOD->core	1	4	16
G002-820	eOD->core	1	4	16
G002-855	eOD->core	1	4	16
G002-943	eOD->core	1	4	16
G002-947	eOD->core	1	4	16
G002-957	eOD->core	1	4	16
G002-302	eOD->eOD	1	5	24
G002-502	eOD->eOD	1	5	24
G002-509	eOD->eOD	1	5	24
G002-546	eOD->eOD	1	5	24
G002-616	eOD->eOD	1	5	24
G002-619	eOD->eOD	1	5	24
G002-678	eOD->eOD	1	5	24
G002-758	eOD->eOD	1	5	24
G002-813	eOD->eOD	1	5	24
G002-834	eOD->eOD	0	5	24
G002-852	eOD->eOD	1	5	24
G002-905	eOD->eOD	1	5	24
G002-969	eOD->eOD	0	5	24
G002-119	eOD->core	1	6	24
G002-136	eOD->core	1	6	24
G002-145	eOD->core	1	6	24
G002-230	eOD->core	1	6	24
G002-293	eOD->core	1	6	24
G002-341	eOD->core	1	6	24
G002-480	eOD->core	1	6	24
G002-493	eOD->core	0	6	24
G002-577	eOD->core	1	6	24
G002-620	eOD->core	1	6	24
G002-630	eOD->core	1	6	24
G002-820	eOD->core	1	6	24
G002-831	eOD->core	1	6	24
G002-855	eOD->core	1	6	24
G002-943	eOD->core	1	6	24
G002-947	eOD->core	1	6	24
G002-957	eOD->core	1	6	24
G002-278	eOD->eOD->core	1	7	24
G002-304	eOD->eOD->core	1	7	24
G002-371	eOD->eOD->core	0	7	24
G002-427	eOD->eOD->core	0	7	24
G002-595	eOD->eOD->core	1	7	24
G002-796	eOD->eOD->core	1	7	24
G002-825	eOD->eOD->core	1	7	24
G002-866	eOD->eOD->core	1	7	24
G002-871	eOD->eOD->core	0	7	24
G002-884	eOD->eOD->core	1	7	24
G002-931	eOD->eOD->core	1	7	24
G002-988	eOD->eOD->core	1	7	24
G002-997	eOD->eOD->core	1	7	24
Main-Metrics
fig7
figC_percent_of_IgG$^{+}$_memory_B_cells_detected_as_VRC01-class_with_key_HC_residues_>_4.csv
pubID	psname	Percent VRC01 gt n among IgG	pseudogroup	weeks
G002-119	eOD	0	1	8
G002-136	eOD	0.00167616	1	8
G002-145	eOD	0	1	8
G002-230	eOD	0	1	8
G002-293	eOD	0	1	8
G002-341	eOD	0	1	8
G002-480	eOD	0	1	8
G002-493	eOD	0	1	8
G002-577	eOD	0	1	8
G002-620	eOD		1	8
G002-630	eOD	0	1	8
G002-820	eOD	0	1	8
G002-831	eOD	0	1	8
G002-855	eOD	0	1	8
G002-943	eOD	0	1	8
G002-947	eOD	0	1	8
G002-957	eOD	0	1	8
G002-104	core	0	2	8
G002-365	core	0	2	8
G002-387	core	0	2	8
G002-396	core	0	2	8
G002-611	core	0	2	8
G002-710	core	0	2	8
G002-794	core	0	2	8
G002-278	eOD->eOD	0	3	16
G002-302	eOD->eOD	0.00104957	3	16
G002-304	eOD->eOD	0.00109603	3	16
G002-371	eOD->eOD	0	3	16
G002-427	eOD->eOD	0	3	16
G002-462	eOD->eOD	0.000911789	3	16
G002-477	eOD->eOD	0.000685849	3	16
G002-516	eOD->eOD	0	3	16
G002-546	eOD->eOD	0.000378202	3	16
G002-595	eOD->eOD	0	3	16
G002-616	eOD->eOD	0.00247819	3	16
G002-619	eOD->eOD	0	3	16
G002-632	eOD->eOD	0.00048191	3	16
G002-678	eOD->eOD	0.00165479	3	16
G002-758	eOD->eOD	0	3	16
G002-796	eOD->eOD	0.00102179	3	16
G002-810	eOD->eOD	0.000702117	3	16
G002-813	eOD->eOD	0.00406854	3	16
G002-825	eOD->eOD		3	16
G002-834	eOD->eOD		3	16
G002-852	eOD->eOD	0.00168693	3	16
G002-866	eOD->eOD	0.00139871	3	16
G002-884	eOD->eOD	0	3	16
G002-905	eOD->eOD	0	3	16
G002-931	eOD->eOD	0.000776041	3	16
G002-969	eOD->eOD	0	3	16
G002-988	eOD->eOD	0.000247001	3	16
G002-997	eOD->eOD	0.000633609	3	16
G002-119	eOD->core	0.00255657	4	16
G002-136	eOD->core	0	4	16
G002-145	eOD->core	0.0349428	4	16
G002-230	eOD->core	0.00121831	4	16
G002-293	eOD->core	0.0271548	4	16
G002-341	eOD->core	0.000862448	4	16
G002-480	eOD->core	0.00134525	4	16
G002-493	eOD->core	0	4	16
G002-577	eOD->core	0.0118613	4	16
G002-620	eOD->core	0	4	16
G002-630	eOD->core	0.00364567	4	16
G002-820	eOD->core	0.00432442	4	16
G002-855	eOD->core	0.000580649	4	16
G002-943	eOD->core	0.011512	4	16
G002-947	eOD->core	0.0014272	4	16
G002-957	eOD->core	0.00460703	4	16
G002-302	eOD->eOD	0.00246975	5	24
G002-502	eOD->eOD	0.00572849	5	24
G002-509	eOD->eOD	0.000868768	5	24
G002-546	eOD->eOD	0.000732631	5	24
G002-616	eOD->eOD	0.00720469	5	24
G002-619	eOD->eOD	0.00132194	5	24
G002-678	eOD->eOD	0.00963406	5	24
G002-758	eOD->eOD	0.00431988	5	24
G002-813	eOD->eOD	0.00424413	5	24
G002-834	eOD->eOD	0	5	24
G002-852	eOD->eOD	0.0107947	5	24
G002-905	eOD->eOD	0.00207767	5	24
G002-969	eOD->eOD	0	5	24
G002-119	eOD->core	0.00811343	6	24
G002-136	eOD->core	0.00777603	6	24
G002-145	eOD->core	0.0504057	6	24
G002-230	eOD->core	0.00483199	6	24
G002-293	eOD->core	0.0289724	6	24
G002-341	eOD->core	0.00385726	6	24
G002-480	eOD->core	0.00181388	6	24
G002-493	eOD->core	0	6	24
G002-577	eOD->core	0.0349776	6	24
G002-620	eOD->core	0.00100278	6	24
G002-630	eOD->core	0.0120743	6	24
G002-820	eOD->core	0.0141891	6	24
G002-831	eOD->core	0.0157365	6	24
G002-855	eOD->core	0.0117834	6	24
G002-943	eOD->core	0.0140018	6	24
G002-947	eOD->core	0.00177117	6	24
G002-957	eOD->core	0.03859	6	24
G002-278	eOD->eOD->core	0.00247515	7	24
G002-304	eOD->eOD->core	0.0051818	7	24
G002-371	eOD->eOD->core	0	7	24
G002-427	eOD->eOD->core	0	7	24
G002-595	eOD->eOD->core	0.00129679	7	24
G002-796	eOD->eOD->core	0.0058727	7	24
G002-825	eOD->eOD->core	0.00222638	7	24
G002-866	eOD->eOD->core	0.00271295	7	24
G002-871	eOD->eOD->core	0	7	24
G002-884	eOD->eOD->core	0.00177357	7	24
G002-931	eOD->eOD->core	0.00290734	7	24
G002-988	eOD->eOD->core	0.00282124	7	24
G002-997	eOD->eOD->core	0.00305258	7	24
Main-Metrics
fig7
figD_fraction_unique_clones_for_VRC01-class_IgG$^{+}$_BCRs_with_key_HC_residues_>_4.csv
pubID	psname	clonality	pseudogroup	weeks
G002-136	eOD	0.854545	1	8
G002-302	eOD->eOD	0.953846	3	16
G002-304	eOD->eOD	0.961905	3	16
G002-462	eOD->eOD	1	3	16
G002-477	eOD->eOD	0.934579	3	16
G002-546	eOD->eOD	0.96	3	16
G002-616	eOD->eOD	0.931034	3	16
G002-632	eOD->eOD	0.957143	3	16
G002-678	eOD->eOD	0.900322	3	16
G002-796	eOD->eOD	0.962617	3	16
G002-810	eOD->eOD	1	3	16
G002-813	eOD->eOD	0.97619	3	16
G002-852	eOD->eOD	0.863248	3	16
G002-866	eOD->eOD	0.77027	3	16
G002-931	eOD->eOD	0.900277	3	16
G002-988	eOD->eOD	0.914634	3	16
G002-997	eOD->eOD	0.941748	3	16
G002-119	eOD->core	0.874126	4	16
G002-145	eOD->core	0.732258	4	16
G002-230	eOD->core	0.946381	4	16
G002-293	eOD->core	0.985075	4	16
G002-341	eOD->core	0.827586	4	16
G002-480	eOD->core	1	4	16
G002-577	eOD->core	0.734475	4	16
G002-630	eOD->core	0.868526	4	16
G002-820	eOD->core	0.990991	4	16
G002-855	eOD->core	0.861702	4	16
G002-943	eOD->core	0.809524	4	16
G002-947	eOD->core	1	4	16
G002-957	eOD->core	0.923077	4	16
G002-302	eOD->eOD	0.889655	5	24
G002-502	eOD->eOD	0.928571	5	24
G002-509	eOD->eOD	0.978417	5	24
G002-546	eOD->eOD	0.932515	5	24
G002-616	eOD->eOD	0.955556	5	24
G002-619	eOD->eOD	0.888889	5	24
G002-678	eOD->eOD	0.840735	5	24
G002-758	eOD->eOD	0.968912	5	24
G002-813	eOD->eOD	0.92053	5	24
G002-852	eOD->eOD	0.902644	5	24
G002-905	eOD->eOD	0.806452	5	24
G002-119	eOD->core	0.871681	6	24
G002-136	eOD->core	0.884701	6	24
G002-145	eOD->core	0.637375	6	24
G002-230	eOD->core	0.958848	6	24
G002-293	eOD->core	0.841991	6	24
G002-341	eOD->core	1	6	24
G002-480	eOD->core	1	6	24
G002-577	eOD->core	0.789179	6	24
G002-620	eOD->core	1	6	24
G002-630	eOD->core	0.805643	6	24
G002-820	eOD->core	0.952381	6	24
G002-831	eOD->core	0.85	6	24
G002-855	eOD->core	0.882353	6	24
G002-943	eOD->core	0.817949	6	24
G002-947	eOD->core	0.989362	6	24
G002-957	eOD->core	0.964286	6	24
G002-278	eOD->eOD->core	0.849398	7	24
G002-304	eOD->eOD->core	0.932367	7	24
G002-595	eOD->eOD->core	0.657692	7	24
G002-796	eOD->eOD->core	0.868379	7	24
G002-825	eOD->eOD->core	0.758974	7	24
G002-866	eOD->eOD->core	0.888889	7	24
G002-884	eOD->eOD->core	0.708185	7	24
G002-931	eOD->eOD->core	0.768581	7	24
G002-988	eOD->eOD->core	0.914286	7	24
G002-997	eOD->eOD->core	0.910345	7	24
Main-Metrics
fig7
figE_percent_of_VRC01-class_IgG$^{+}$_sequences_with_key_HCDR2_residues_>_1.csv
pubID	psname	fraction_of_cottrell_gt_hcdr2_n	pseudogroup	weeks
G002-119	eOD	0	1	8
G002-136	eOD	0.0322581	1	8
G002-145	eOD	0	1	8
G002-230	eOD	0	1	8
G002-293	eOD	0	1	8
G002-341	eOD	0	1	8
G002-480	eOD	0	1	8
G002-493	eOD	0	1	8
G002-577	eOD	0	1	8
G002-630	eOD	0	1	8
G002-820	eOD	0	1	8
G002-831	eOD	0	1	8
G002-855	eOD	0	1	8
G002-943	eOD	0	1	8
G002-947	eOD	0	1	8
G002-957	eOD	0	1	8
G002-365	core	0.00636943	2	8
G002-396	core	0	2	8
G002-611	core	0.00140449	2	8
G002-794	core	0	2	8
G002-278	eOD->eOD	0	3	16
G002-302	eOD->eOD	0	3	16
G002-304	eOD->eOD	0	3	16
G002-427	eOD->eOD	0	3	16
G002-462	eOD->eOD	0	3	16
G002-477	eOD->eOD	0	3	16
G002-516	eOD->eOD	0	3	16
G002-546	eOD->eOD	0	3	16
G002-595	eOD->eOD	0	3	16
G002-616	eOD->eOD	0	3	16
G002-619	eOD->eOD	0	3	16
G002-632	eOD->eOD	0.00675676	3	16
G002-678	eOD->eOD	0	3	16
G002-758	eOD->eOD	0	3	16
G002-796	eOD->eOD	0	3	16
G002-810	eOD->eOD	0	3	16
G002-813	eOD->eOD	0	3	16
G002-852	eOD->eOD	0	3	16
G002-866	eOD->eOD	0	3	16
G002-884	eOD->eOD	0	3	16
G002-905	eOD->eOD	0	3	16
G002-931	eOD->eOD	0	3	16
G002-988	eOD->eOD	0	3	16
G002-997	eOD->eOD	0	3	16
G002-119	eOD->core	0.0236686	4	16
G002-136	eOD->core	0	4	16
G002-145	eOD->core	0.0932945	4	16
G002-230	eOD->core	0.00480769	4	16
G002-293	eOD->core	0.0649351	4	16
G002-341	eOD->core	0.0231481	4	16
G002-480	eOD->core	0.125	4	16
G002-493	eOD->core	0.0555556	4	16
G002-577	eOD->core	0.0502901	4	16
G002-620	eOD->core	0.0136986	4	16
G002-630	eOD->core	0.091716	4	16
G002-820	eOD->core	0.0495868	4	16
G002-855	eOD->core	0.0247934	4	16
G002-943	eOD->core	0.0631868	4	16
G002-947	eOD->core	0.0333333	4	16
G002-957	eOD->core	0.0677966	4	16
G002-302	eOD->eOD	0	5	24
G002-502	eOD->eOD	0	5	24
G002-509	eOD->eOD	0	5	24
G002-546	eOD->eOD	0	5	24
G002-616	eOD->eOD	0	5	24
G002-619	eOD->eOD	0	5	24
G002-678	eOD->eOD	0	5	24
G002-758	eOD->eOD	0	5	24
G002-813	eOD->eOD	0	5	24
G002-834	eOD->eOD	0	5	24
G002-852	eOD->eOD	0	5	24
G002-905	eOD->eOD	0	5	24
G002-119	eOD->core	0.0078125	6	24
G002-136	eOD->core	0.0610526	6	24
G002-145	eOD->core	0.113433	6	24
G002-230	eOD->core	0.0477941	6	24
G002-293	eOD->core	0.0698529	6	24
G002-341	eOD->core	0.0804598	6	24
G002-480	eOD->core	0.0555556	6	24
G002-493	eOD->core	0.0769231	6	24
G002-577	eOD->core	0.0843585	6	24
G002-620	eOD->core	0.111111	6	24
G002-630	eOD->core	0.174447	6	24
G002-820	eOD->core	0.0977157	6	24
G002-831	eOD->core	0.103976	6	24
G002-855	eOD->core	0.0517241	6	24
G002-943	eOD->core	0.064	6	24
G002-947	eOD->core	0.0288462	6	24
G002-957	eOD->core	0.171429	6	24
G002-278	eOD->eOD->core	0.0147059	7	24
G002-304	eOD->eOD->core	0.0042735	7	24
G002-427	eOD->eOD->core	0	7	24
G002-595	eOD->eOD->core	0.0112676	7	24
G002-796	eOD->eOD->core	0.00423131	7	24
G002-825	eOD->eOD->core	0.00398406	7	24
G002-866	eOD->eOD->core	0.0196078	7	24
G002-884	eOD->eOD->core	0.00596125	7	24
G002-931	eOD->eOD->core	0.0177112	7	24
G002-988	eOD->eOD->core	0.00465116	7	24
G002-997	eOD->eOD->core	0	7	24
Main-Metrics
fig7
figF_percent_VRC01-class_responders_with_key_HCDR2_residues_>_1.csv
pubID	psname	Response y	pseudogroup	weeks
G002-119	eOD	0	1	8
G002-136	eOD	1	1	8
G002-145	eOD	0	1	8
G002-230	eOD	0	1	8
G002-293	eOD	0	1	8
G002-341	eOD	0	1	8
G002-480	eOD	0	1	8
G002-493	eOD	0	1	8
G002-577	eOD	0	1	8
G002-630	eOD	0	1	8
G002-820	eOD	0	1	8
G002-831	eOD	0	1	8
G002-855	eOD	0	1	8
G002-943	eOD	0	1	8
G002-947	eOD	0	1	8
G002-957	eOD	0	1	8
G002-104	core	0	2	8
G002-365	core	1	2	8
G002-387	core	0	2	8
G002-396	core	0	2	8
G002-611	core	1	2	8
G002-710	core	0	2	8
G002-794	core	0	2	8
G002-278	eOD->eOD	0	3	16
G002-302	eOD->eOD	0	3	16
G002-304	eOD->eOD	0	3	16
G002-371	eOD->eOD	0	3	16
G002-427	eOD->eOD	0	3	16
G002-462	eOD->eOD	0	3	16
G002-477	eOD->eOD	0	3	16
G002-516	eOD->eOD	0	3	16
G002-546	eOD->eOD	0	3	16
G002-595	eOD->eOD	0	3	16
G002-616	eOD->eOD	0	3	16
G002-619	eOD->eOD	0	3	16
G002-632	eOD->eOD	1	3	16
G002-678	eOD->eOD	0	3	16
G002-758	eOD->eOD	0	3	16
G002-796	eOD->eOD	0	3	16
G002-810	eOD->eOD	0	3	16
G002-813	eOD->eOD	0	3	16
G002-852	eOD->eOD	0	3	16
G002-866	eOD->eOD	0	3	16
G002-884	eOD->eOD	0	3	16
G002-905	eOD->eOD	0	3	16
G002-931	eOD->eOD	0	3	16
G002-969	eOD->eOD	0	3	16
G002-988	eOD->eOD	0	3	16
G002-997	eOD->eOD	0	3	16
G002-119	eOD->core	1	4	16
G002-136	eOD->core	0	4	16
G002-145	eOD->core	1	4	16
G002-230	eOD->core	1	4	16
G002-293	eOD->core	1	4	16
G002-341	eOD->core	1	4	16
G002-480	eOD->core	1	4	16
G002-493	eOD->core	1	4	16
G002-577	eOD->core	1	4	16
G002-620	eOD->core	1	4	16
G002-630	eOD->core	1	4	16
G002-820	eOD->core	1	4	16
G002-855	eOD->core	1	4	16
G002-943	eOD->core	1	4	16
G002-947	eOD->core	1	4	16
G002-957	eOD->core	1	4	16
G002-302	eOD->eOD	0	5	24
G002-502	eOD->eOD	0	5	24
G002-509	eOD->eOD	0	5	24
G002-546	eOD->eOD	0	5	24
G002-616	eOD->eOD	0	5	24
G002-619	eOD->eOD	0	5	24
G002-678	eOD->eOD	0	5	24
G002-758	eOD->eOD	0	5	24
G002-813	eOD->eOD	0	5	24
G002-834	eOD->eOD	0	5	24
G002-852	eOD->eOD	0	5	24
G002-905	eOD->eOD	0	5	24
G002-969	eOD->eOD	0	5	24
G002-119	eOD->core	1	6	24
G002-136	eOD->core	1	6	24
G002-145	eOD->core	1	6	24
G002-230	eOD->core	1	6	24
G002-293	eOD->core	1	6	24
G002-341	eOD->core	1	6	24
G002-480	eOD->core	1	6	24
G002-493	eOD->core	1	6	24
G002-577	eOD->core	1	6	24
G002-620	eOD->core	1	6	24
G002-630	eOD->core	1	6	24
G002-820	eOD->core	1	6	24
G002-831	eOD->core	1	6	24
G002-855	eOD->core	1	6	24
G002-943	eOD->core	1	6	24
G002-947	eOD->core	1	6	24
G002-957	eOD->core	1	6	24
G002-278	eOD->eOD->core	1	7	24
G002-304	eOD->eOD->core	1	7	24
G002-371	eOD->eOD->core	0	7	24
G002-427	eOD->eOD->core	0	7	24
G002-595	eOD->eOD->core	1	7	24
G002-796	eOD->eOD->core	1	7	24
G002-825	eOD->eOD->core	1	7	24
G002-866	eOD->eOD->core	1	7	24
G002-871	eOD->eOD->core	0	7	24
G002-884	eOD->eOD->core	1	7	24
G002-931	eOD->eOD->core	1	7	24
G002-988	eOD->eOD->core	1	7	24
G002-997	eOD->eOD->core	0	7	24
Main-Metrics
fig7
figG_percent_of_IgG$^{+}$_memory_B_cells_detected_as_VRC01-class_with_key_HCDR2_residues_>_1.csv
pubID	psname	Percent VRC01 gt n among IgG hcdr2	pseudogroup	weeks
G002-119	eOD	0	1	8
G002-136	eOD	0.00201139	1	8
G002-145	eOD	0	1	8
G002-230	eOD	0	1	8
G002-293	eOD	0	1	8
G002-341	eOD	0	1	8
G002-480	eOD	0	1	8
G002-493	eOD	0	1	8
G002-577	eOD	0	1	8
G002-620	eOD		1	8
G002-630	eOD	0	1	8
G002-820	eOD	0	1	8
G002-831	eOD	0	1	8
G002-855	eOD	0	1	8
G002-943	eOD	0	1	8
G002-947	eOD	0	1	8
G002-957	eOD	0	1	8
G002-104	core	0	2	8
G002-365	core	3.91247e-06	2	8
G002-387	core	0	2	8
G002-396	core	0	2	8
G002-611	core	1.3089e-07	2	8
G002-710	core	0	2	8
G002-794	core	0	2	8
G002-278	eOD->eOD	0	3	16
G002-302	eOD->eOD	0	3	16
G002-304	eOD->eOD	0	3	16
G002-371	eOD->eOD	0	3	16
G002-427	eOD->eOD	0	3	16
G002-462	eOD->eOD	0	3	16
G002-477	eOD->eOD	0	3	16
G002-516	eOD->eOD	0	3	16
G002-546	eOD->eOD	0	3	16
G002-595	eOD->eOD	0	3	16
G002-616	eOD->eOD	0	3	16
G002-619	eOD->eOD	0	3	16
G002-632	eOD->eOD	0.00048191	3	16
G002-678	eOD->eOD	0	3	16
G002-758	eOD->eOD	0	3	16
G002-796	eOD->eOD	0	3	16
G002-810	eOD->eOD	0	3	16
G002-813	eOD->eOD	0	3	16
G002-825	eOD->eOD		3	16
G002-834	eOD->eOD		3	16
G002-852	eOD->eOD	0	3	16
G002-866	eOD->eOD	0	3	16
G002-884	eOD->eOD	0	3	16
G002-905	eOD->eOD	0	3	16
G002-931	eOD->eOD	0	3	16
G002-969	eOD->eOD	0	3	16
G002-988	eOD->eOD	0	3	16
G002-997	eOD->eOD	0	3	16
G002-119	eOD->core	0.00255657	4	16
G002-136	eOD->core	0	4	16
G002-145	eOD->core	0.0319477	4	16
G002-230	eOD->core	0.000609155	4	16
G002-293	eOD->core	0.0135774	4	16
G002-341	eOD->core	0.000862448	4	16
G002-480	eOD->core	0.00134525	4	16
G002-493	eOD->core	0.00155303	4	16
G002-577	eOD->core	0.0106342	4	16
G002-620	eOD->core	0.000139758	4	16
G002-630	eOD->core	0.00389709	4	16
G002-820	eOD->core	0.00324331	4	16
G002-855	eOD->core	0.000435487	4	16
G002-943	eOD->core	0.00945628	4	16
G002-947	eOD->core	0.0014272	4	16
G002-957	eOD->core	0.00263259	4	16
G002-302	eOD->eOD	0	5	24
G002-502	eOD->eOD	0	5	24
G002-509	eOD->eOD	0	5	24
G002-546	eOD->eOD	0	5	24
G002-616	eOD->eOD	0	5	24
G002-619	eOD->eOD	0	5	24
G002-678	eOD->eOD	0	5	24
G002-758	eOD->eOD	0	5	24
G002-813	eOD->eOD	0	5	24
G002-834	eOD->eOD	0	5	24
G002-852	eOD->eOD	0	5	24
G002-905	eOD->eOD	0	5	24
G002-969	eOD->eOD	0	5	24
G002-119	eOD->core	0.00101418	6	24
G002-136	eOD->core	0.00683348	6	24
G002-145	eOD->core	0.051768	6	24
G002-230	eOD->core	0.00628158	6	24
G002-293	eOD->core	0.0183492	6	24
G002-341	eOD->core	0.0033751	6	24
G002-480	eOD->core	0.000604626	6	24
G002-493	eOD->core	0.00284998	6	24
G002-577	eOD->core	0.0284563	6	24
G002-620	eOD->core	0.00200556	6	24
G002-630	eOD->core	0.0115848	6	24
G002-820	eOD->core	0.0122759	6	24
G002-831	eOD->core	0.013719	6	24
G002-855	eOD->core	0.00235668	6	24
G002-943	eOD->core	0.00995682	6	24
G002-947	eOD->core	0.0010627	6	24
G002-957	eOD->core	0.0257267	6	24
G002-278	eOD->eOD->core	0.00148509	7	24
G002-304	eOD->eOD->core	0.000647725	7	24
G002-371	eOD->eOD->core	0	7	24
G002-427	eOD->eOD->core	0	7	24
G002-595	eOD->eOD->core	0.000576349	7	24
G002-796	eOD->eOD->core	0.00135524	7	24
G002-825	eOD->eOD->core	0.00017126	7	24
G002-866	eOD->eOD->core	0.000678238	7	24
G002-871	eOD->eOD->core	0	7	24
G002-884	eOD->eOD->core	0.000591191	7	24
G002-931	eOD->eOD->core	0.00377954	7	24
G002-988	eOD->eOD->core	0.00070531	7	24
G002-997	eOD->eOD->core	0	7	24
Main-Metrics
fig7
figH_Fraction_Unique_Clones_for_core$^{++}$KO$^{-}$_VRC01-class_IgG$^{+}$_BCRs_with_key_HCDR2_residues_>_1.csv
pubID	psname	clonality	pseudogroup	weeks
G002-136	eOD	0.854545	1	8
G002-365	core	1	2	8
G002-611	core	1	2	8
G002-632	eOD->eOD	0.957143	3	16
G002-119	eOD->core	0.874126	4	16
G002-145	eOD->core	0.732258	4	16
G002-230	eOD->core	0.946381	4	16
G002-293	eOD->core	0.985075	4	16
G002-341	eOD->core	0.827586	4	16
G002-480	eOD->core	1	4	16
G002-493	eOD->core	1	4	16
G002-577	eOD->core	0.734475	4	16
G002-620	eOD->core	0.772727	4	16
G002-630	eOD->core	0.868526	4	16
G002-820	eOD->core	0.990991	4	16
G002-855	eOD->core	0.861702	4	16
G002-943	eOD->core	0.809524	4	16
G002-947	eOD->core	1	4	16
G002-957	eOD->core	0.923077	4	16
G002-119	eOD->core	0.871681	6	24
G002-136	eOD->core	0.884701	6	24
G002-145	eOD->core	0.637375	6	24
G002-230	eOD->core	0.958848	6	24
G002-293	eOD->core	0.841991	6	24
G002-341	eOD->core	1	6	24
G002-480	eOD->core	1	6	24
G002-493	eOD->core	1	6	24
G002-577	eOD->core	0.789179	6	24
G002-620	eOD->core	1	6	24
G002-630	eOD->core	0.805643	6	24
G002-820	eOD->core	0.952381	6	24
G002-831	eOD->core	0.85	6	24
G002-855	eOD->core	0.882353	6	24
G002-943	eOD->core	0.817949	6	24
G002-947	eOD->core	0.989362	6	24
G002-957	eOD->core	0.964286	6	24
G002-278	eOD->eOD->core	0.849398	7	24
G002-304	eOD->eOD->core	0.932367	7	24
G002-595	eOD->eOD->core	0.657692	7	24
G002-796	eOD->eOD->core	0.868379	7	24
G002-825	eOD->eOD->core	0.758974	7	24
G002-866	eOD->eOD->core	0.888889	7	24
G002-884	eOD->eOD->core	0.708185	7	24
G002-931	eOD->eOD->core	0.768581	7	24
G002-988	eOD->eOD->core	0.914286	7	24

## Sheet: Fig8
Main-Metrics
fig8
fig8A.csv
cellid	study week	core-g28v2-N276	001428-core	426c-core	BG505_core_VRC01-N276_pHLsecAvi	BG505-core	BG505-cd4bsHxB2-M278	BG505-cd4bsHxB2	BG505-T278M	BG505-N276Q	001428-T278M	CNE40-T278M	V703-0537-T278M	V703-0739-T278M	CAP260-T278M	235-T278M	1HD2-N276Q
G002-119_2_16_Cg28v2_VRC01c_0548	16	3.87e-06	4.39e-05	2.29e-07		1.94e-05	5.18e-07	5e-05	1.01e-06	5e-05	2.8e-07	5e-05	1.86e-07	2.72e-06	9.26e-07	5e-05	5e-05
G002-119_2_16_Cg28v2_VRC01c_2068	16	7.67e-08	5e-05	6.37e-07	1.23e-06	5e-05	5.44e-08	5.47e-06	5e-05	5e-05	5e-05	8.27e-07	5e-05	5e-05	5e-05	5e-05	5e-05
G002-136_2_16_Cg28v2_VRC01c_0563	16	5e-05	5e-05	5e-05	5e-05	5e-05	5e-05	5e-05	5e-05	5e-05	5e-05	5e-05	5e-05	5e-05	5e-05	5e-05	5e-05
G002-136_2_16_Cg28v2_VRC01c_2110	16	5e-05	5e-05	2.71e-05	5e-05	5e-05	5e-05	5e-05	5e-05	5e-05	5e-05	5e-05	5e-05	5e-05	5e-05	5e-05	5e-05
G002-145_2_16_Cg28v2_VRC01c_0509	16	4.64e-08	1.28e-05	3.11e-08	8.84e-07	5e-05	3.68e-07	5e-05	5e-05	5e-05	1.22e-07	5.21e-07	9.77e-08	2.77e-07	2.84e-07	2.18e-05	1.26e-06
G002-145_2_16_Cg28v2_VRC01c_2025	16	1.01e-06		3.51e-06	2.94e-07	5e-05	1.25e-07	5e-05	3.3e-05	5e-05	5.79e-07	6.01e-07	1.2e-07	6.04e-06	5.5e-07	5e-05	5e-05
G002-230_2_16_Cg28v2_VRC01c_0539	16	2.02e-06	9.91e-06	1.23e-06	1.02e-06	5e-05	1.05e-07	5.33e-06	4.7e-07	2.14e-05	1.4e-08	5.5e-07	7.46e-08	5.47e-07	4.76e-07	5e-05	1.36e-05
G002-230_2_16_Cg28v2_VRC01c_2042	16	1.4e-05	5e-05	1.25e-05	4.61e-08	5e-05	1.06e-06	5e-05	5e-05	5e-05	5.47e-06	5e-05	3.43e-06	9.58e-06	5e-05	5e-05	5e-05
G002-293_2_16_Cg28v2_VRC01c_0536	16	1.18e-08	6.63e-06	1.66e-09	7.42e-07	1.45e-06	3.75e-08	2.59e-06	2.57e-07	1.21e-06	6.71e-08	2.71e-07	4.2e-07	7.96e-07	2.01e-06	8.9e-07	1.97e-07
G002-293_2_16_Cg28v2_VRC01c_2073	16	2.11e-06	9.09e-06	2.81e-08	5.63e-06	1.42e-05	1.47e-07	3.36e-05	3.52e-07	9.5e-07	1.06e-07	3.55e-07	8.36e-08	1.6e-06	4.64e-07	5e-05	6.55e-07
G002-341_2_16_Cg28v2_VRC01c_2022	16	6.31e-08	5e-05	1.56e-07		5e-05	6.42e-08	1.6e-06	2.58e-05	5e-05	9.77e-06	1.69e-06	3.22e-05	5e-05	4.61e-05	5e-05	5e-05
G002-341_2_16_Cg28v2_VRC01c_2078	16	2.14e-06	5e-05	2.76e-08	7.9e-06	2.28e-05	1.75e-07	4.63e-06	3.6e-07	7.15e-06	1.28e-07	1.71e-06	9.75e-08	1.46e-06	1.71e-06	5e-05	3.4e-07
G002-480_2_16_Cg28v2_VRC01c_0546	16	2.98e-08	6.94e-06	7.81e-09	8.04e-06	7.39e-06	7.83e-08	2.07e-06	2.25e-07	4.48e-07	9.05e-08	1.93e-07	7.74e-08	8.79e-07	6.11e-07	4.58e-05	6.44e-08
G002-480_2_16_Cg28v2_VRC01c_2104	16	2.28e-06		8.73e-06		5e-05	3.28e-07	5e-05	5e-05	5e-05	2.97e-07	5e-05	5e-05	1.58e-05	5e-05	5e-05	5e-05
G002-493_2_16_Cg28v2_VRC01c_0553	16	8.96e-08	5e-05	3.71e-07		5e-05	6.39e-07	5e-05	8.72e-06	5e-05	4.48e-07	5e-05	5.37e-07	2.37e-05	3.03e-06	5e-05	5e-05
G002-577_2_16_Cg28v2_VRC01c_0512	16	1.01e-07	1.89e-05	1.57e-08	3.79e-06	5.58e-06	2.1e-07	6.03e-06	2.72e-07	1.24e-05	1.39e-07	9.15e-07	7.9e-07	3.33e-06	7.22e-07	5e-05	1.65e-06
G002-577_2_16_Cg28v2_VRC01c_2017	16	3.24e-07	3.51e-05	5.16e-08		5e-05	9.88e-08	6.11e-06	2.48e-05	5e-05	1.78e-07	1.71e-06	7.24e-07	2.88e-06	1.65e-05	5e-05	5e-05
G002-620_2_16_Cg28v2_VRC01c_0567	16	5e-05	5e-05	5e-05	2.46e-05	5e-05	5e-05	5e-05	5e-05	5e-05	5e-05	5e-05	5e-05	5e-05	5e-05	5e-05	5e-05
G002-620_2_16_Cg28v2_VRC01c_2111	16						5e-05	5e-05		5e-05	5e-05	5e-05		5e-05		5e-05	5e-05
G002-630_2_16_Cg28v2_VRC01c_2015	16	3.3e-07	5e-05	1.57e-06	2.22e-06	5e-05	1.82e-07	5e-05	5.47e-07	4.4e-05	2.99e-07	3.03e-07	2.16e-07	4.23e-07	4.04e-07	5e-05	4.75e-07
G002-820_2_16_Cg28v2_VRC01c_0520	16	1.27e-06	5e-05	1.52e-06	4.04e-07	5e-05	1.65e-07	4.19e-06	3.04e-07	9.36e-07	2.65e-07	2.07e-07	1.84e-07	1.18e-06	4.12e-07	1.3e-05	2.34e-07
G002-820_2_16_Cg28v2_VRC01c_2024	16	4.25e-06	5e-05	1.02e-06	5.74e-07	6.96e-06	9.78e-08	8.63e-06	3.16e-05	5e-05	2.24e-06	9.98e-07	5e-05	5e-05	5e-05	5e-05	5e-05
G002-855_2_16_Cg28v2_VRC01c_2020	16	1.38e-07	5e-05	1.97e-07	1.06e-06	3.69e-05	9.52e-08	5e-05	4.6e-07	9.08e-06	3.14e-05	5e-05	5e-05	5e-05	5e-05	5e-05	5e-05
G002-855_2_16_Cg28v2_VRC01c_2026	16	1.93e-06	5e-05	3.21e-06	9.54e-06	4.04e-05	3.88e-07	5e-05	9.83e-06	9.73e-06	3.71e-06	5e-05	5e-05	5e-05	5e-05	5e-05	5e-05
G002-943_2_16_Cg28v2_VRC01c_0516	16	3.45e-08	3.77e-06	1.9e-08	1.7e-06	3.81e-06	3.48e-08	6.33e-07	2.3e-07	4.84e-07	4.99e-08	2.9e-07	8.88e-08	2.94e-07	9.14e-07	5e-05	2.96e-07
G002-943_2_16_Cg28v2_VRC01c_2012	16	7.35e-09	3.24e-06	2.62e-09	5.93e-06	7.37e-06	3.86e-08	4.3e-06	6.53e-07	6.94e-06	1.68e-08	4.76e-07	1.1e-07	3.06e-07	3.84e-07	1.49e-05	3.33e-07
G002-947_2_16_Cg28v2_VRC01c_0524	16	2.77e-07	2.65e-06	5.96e-08	1.61e-06	1.71e-05	1.33e-07	4.47e-06	9.58e-07	5e-05	3.12e-08	1.09e-06	1.27e-08	1.11e-07	9.83e-08	5e-05	1.24e-06
G002-947_2_16_Cg28v2_VRC01c_2081	16	4.05e-06	5e-05	5.56e-08	8.75e-08	3.47e-05	3.83e-07	5e-05	4.77e-06	5e-05	3.74e-06	9.06e-06	1.42e-05	5e-05	5e-05	5e-05	5e-05
G002-957_2_16_Cg28v2_VRC01c_2059	16	5e-05	5e-05	1.83e-06		5e-05	1.07e-05	5e-05	5e-05	5e-05	5e-05	5e-05	5e-05	5e-05	2.16e-05	5e-05	5e-05
G002-957_2_16_Cg28v2_VRC01c_2061	16	1.25e-06	3.73e-05	1.83e-06	8.55e-08	5e-05	1.4e-07	5e-05	5e-05	5e-05	2.26e-07	5e-05	1.99e-07	1.21e-06	3.24e-06	5e-05	5e-05
G002-119_2_24_Cg28v2_VRC01c_0521	24	3.79e-07	5e-05	1.13e-07	5.83e-08	5e-05	3.22e-08	1.83e-06	1.18e-05	5e-05	1.77e-07	1.72e-06	4.33e-06	5e-05	5e-05	5e-05	3.53e-05
G002-119_2_24_Cg28v2_VRC01c_2033	24	5e-05	5e-05	5e-05	5e-05	5e-05	5e-05	5e-05	5e-05	5e-05	5e-05	5e-05	5e-05	5e-05	5e-05	5e-05	5e-05
G002-136_2_24_Cg28v2_VRC01c_0507	24	1.63e-07	5e-05	2.2e-07	3.37e-06	6.57e-06	3.97e-08	3.17e-06	2.34e-07	4.89e-06	5.3e-07	4.63e-07	4.36e-07	1.98e-06	5e-05	5.68e-06	4.68e-06
G002-136_2_24_Cg28v2_VRC01c_2003	24	1.74e-07	5e-05	2.06e-07	2.6e-06	7.32e-06	1.99e-08	4.49e-06	2.43e-07	4.76e-06	3.08e-07	6.48e-07	5.81e-07	2.97e-06	5e-05	5e-05	2.25e-06
G002-145_2_24_Cg28v2_VRC01c_0510	24	1.94e-07	5e-05	1.42e-08	6.88e-06	1.33e-05	2.53e-07	4.08e-06	8.77e-07	2.99e-05	8.5e-07	3.77e-07	5e-05	9.75e-06	1.08e-05	5.33e-06	1.27e-06
G002-145_2_24_Cg28v2_VRC01c_2004	24	4.66e-09	1.79e-05	5.89e-09	1.55e-06	2.35e-06	1.45e-08	1.52e-06	6.44e-08	1.95e-07	1.84e-07	1.39e-07	4.37e-08	2.06e-07	1.2e-08	5e-05	5e-05
G002-230_2_24_Cg28v2_VRC01c_0517	24	1.75e-07	5e-05	6.41e-08	3.99e-07	5e-05	1.09e-07	8.06e-06	5e-05	5e-05	3.47e-07	2.94e-05	4.43e-05	8.97e-06	1.36e-06	5e-05	5e-05
G002-230_2_24_Cg28v2_VRC01c_2014	24	2.38e-08	2.77e-06	1.56e-08	7.64e-06	1.53e-05	1.15e-09	6.64e-07	2.15e-07	4.08e-07	6.75e-08	2.6e-07	3.61e-08	6.6e-08	8.17e-08	5e-05	5.86e-07
G002-293_2_24_Cg28v2_VRC01c_0515	24	4.42e-07					6.35e-08	4.34e-06	2.5e-07	1.41e-05	1.35e-07	9.63e-07	1.69e-06	3.69e-05	5.14e-07	5e-05	2.45e-07
G002-293_2_24_Cg28v2_VRC01c_2008	24	1.94e-06	5e-05	1.19e-06		5e-05	1.96e-07	5e-05	2.38e-05	5e-05	7.1e-06	4.09e-07	3.74e-07	9.24e-07	4.18e-07	5e-05	5e-05
G002-341_2_24_Cg28v2_VRC01c_2023	24	3.07e-07	1.13e-05	9.07e-07	1.29e-06	2.25e-05	3.79e-08	1.49e-06	6.83e-07	5e-05	9.6e-08	3.73e-07	1.71e-07	2.85e-07	2.05e-07	5e-05	7.52e-07
G002-341_2_24_Cg28v2_VRC01c_2041	24	1.1e-07	1.09e-05	4.85e-08	1.13e-06	1.67e-06	2.05e-08	5e-05	6.56e-08	1.21e-07	7.67e-08	1.7e-07	1.11e-07	1.06e-06	1.36e-06	6.8e-07	1.98e-07
G002-480_2_24_Cg28v2_VRC01c_0530	24	8.64e-06	5e-05	1.78e-07	9.1e-06	3.38e-05	1.13e-06	5e-05	5.65e-07	1.1e-05	4.9e-07	5e-05	2.37e-06	5e-05	5e-05	5e-05	1.57e-06
G002-480_2_24_Cg28v2_VRC01c_2031	24	5e-05	5e-05	5e-05		5e-05	5e-05	5e-05	5e-05	5e-05	5e-05	5e-05	5e-05	5e-05	5e-05	5e-05	5e-05
G002-493_2_24_Cg28v2_VRC01c_0565	24	1.81e-07	5e-05	1.14e-07		5e-05	1.69e-06	4.44e-06	5e-05	5e-05	8.69e-06	5e-05	1.42e-05	5e-05	5e-05	5e-05	5e-05
G002-577_2_24_Cg28v2_VRC01c_0508	24	8.06e-08	1.41e-05	8.01e-08	3.38e-06	8.61e-06	3.91e-08	7.68e-06	3.85e-07	1.5e-06	2.52e-07	3.06e-07	8.85e-08	7.13e-07	1.98e-07	1.67e-06	2.22e-07
G002-577_2_24_Cg28v2_VRC01c_2011	24	8.2e-09	2.31e-05	1.46e-09	6.91e-06	9.87e-06	8.42e-08	4.37e-06	1.13e-06	6.78e-06	3.47e-07	2.31e-07	3.26e-07	3.49e-07	4.4e-07	1.32e-06	2.58e-07
G002-620_2_24_Cg28v2_VRC01c_0554	24	4.03e-08	2.9e-05	1.5e-07	3.95e-06	1.74e-05	7.42e-08	5e-05	4.5e-07	1.13e-05	1.97e-07	5e-05	3.8e-07	5.72e-07	1.44e-07	4.7e-05	3.53e-06
G002-630_2_24_Cg28v2_VRC01c_2002	24	6.33e-07	1.56e-05	2.46e-08		1.87e-05	1.52e-07	5e-05	4.95e-07	1.43e-05	1.68e-07	2.01e-07	3.79e-08	1.94e-07	8.77e-08	1.01e-06	5e-05
G002-630_2_24_Cg28v2_VRC01c_2007	24	5.04e-07	5e-05	2.02e-06	5.55e-07	5e-05	1.65e-06	5.06e-07	5e-05	5e-05	1.77e-06	5e-05	5.42e-07	5e-05	5e-05	5e-05	5e-05
G002-820_2_24_Cg28v2_VRC01c_0511	24	4.98e-09	2.44e-06	2.23e-09	2.4e-06	3.61e-06	7.3e-09	3.33e-06	1.32e-07	9.05e-06	1.2e-08	1.24e-07	2.01e-08	9.1e-08	3.69e-07	7.25e-06	2.33e-07
G002-820_2_24_Cg28v2_VRC01c_2005	24	7.05e-08	6.34e-06	5.56e-08	7.05e-06	1.02e-05	7.09e-08	3.47e-06	2.88e-07	6.15e-06	1.03e-07	1.99e-07	2.5e-08	1.21e-07	4.95e-08	5e-05	3.18e-07
G002-831_2_24_Cg28v2_VRC01c_2000	24	1.95e-08	3.96e-06	5.31e-09	4.63e-07	1.21e-06	4.25e-08	5e-05	2.44e-07	5.15e-07	5.63e-08	8.74e-08	6.55e-08	6.56e-07	6.03e-07	8.65e-07	4.99e-07
G002-831_2_24_Cg28v2_VRC01c_2016	24	5e-05		5e-05	5e-05	5e-05	5e-05	2.07e-05	5e-05	5e-05	5e-05	5e-05	5e-05	5e-05	5e-05	5e-05	5e-05
G002-855_2_24_Cg28v2_VRC01c_2028	24	6.09e-07	7.42e-06	1.67e-08	7.87e-06	2.08e-05	7.03e-08	5.84e-06	2.4e-07	4.56e-06	9.44e-08	4.72e-07	7.45e-08	1.25e-06	4.16e-07	5e-05	3.19e-07
G002-855_2_24_Cg28v2_VRC01c_2029	24	1.54e-06	2.59e-05	5.12e-07		2.22e-05	1.82e-07	2.53e-06	1.02e-06	1.6e-05	2.65e-07	8.4e-07	1.24e-07	1.38e-05	2.27e-06	5e-05	5e-05
G002-943_2_24_Cg28v2_VRC01c_0506	24	3.72e-08	4.8e-06	8.06e-08	3.2e-06	1.52e-05	9.45e-09	2.88e-06	2.4e-07	6.13e-07	5.41e-08	7.74e-08	1.73e-07	1.66e-07	2.51e-07	5e-05	2.64e-07
G002-943_2_24_Cg28v2_VRC01c_2001	24	5.38e-09	1.46e-06	7.27e-09	4.94e-06	1.22e-05	2.35e-08	7.23e-06	7.24e-07	6.37e-06	2.48e-08	2.5e-07	1.09e-07	1.93e-07	1.6e-07	1.74e-06	2.17e-07
G002-947_2_24_Cg28v2_VRC01c_0529	24	7.05e-06	3.53e-05	5.42e-06		5e-05	1.23e-07	5e-05	2.12e-06	1.75e-05	1.57e-07	6.08e-07	7.84e-07	1.68e-06	4.1e-07	5e-05	2.11e-06
G002-947_2_24_Cg28v2_VRC01c_2037	24	1.4e-06	5e-05	3.27e-06		5e-05	4.07e-07	8.33e-07	5e-05	5e-05	1.09e-06	1.04e-05	2.31e-06	3.37e-07	3.32e-07	5e-05	5e-05
G002-957_2_24_Cg28v2_VRC01c_2010	24	3.86e-08	2.07e-05	6.23e-09	1.05e-06	2.72e-05	1.96e-09	3.3e-06	5.12e-07	9.34e-06	1.09e-07	2.12e-06	2.74e-07	9.45e-07	3.07e-07	5e-05	6.5e-06
G002-957_2_24_Cg28v2_VRC01c_2013	24	1.27e-07	1.56e-05	1.5e-07	3.18e-06	1.96e-05	1.09e-08		2.78e-07	8.78e-07	1.04e-07	3.17e-07	8.17e-08	1.49e-07	2.42e-07	5e-05	5.42e-07

## Sheet: Table1.xlsx
				wild-type tier 2 isolates					N276Q variants			N276D variants			T278M variants
Group	Week	Participant	Antibody	BS208.M6.B1	QH209.14M.Env.A2	1HD2-preinf-051916-B4_S62	HIV-001428-2.42	191084 B7-19	1HD2-N276Q	001428-N276Q	191084-N276Q	1HD2-N276D	001428-N276D	191084-N276D	1HD2-T278M	001428-T278M	MLV
Group 2 (eOD➞core)	16	G002-119	VRC01c_2068	>50	>50	>50	>50	>50	>50	>50	26.8623	>50	>50	0.125208	46.5792	>50	>50
		G002-119	VRC01c_0548	>10	>10	>10	>10	>10	>10	>10	>10	>10	>10	0.119344	>10	>10	>10
		G002-136	VRC01c_2110	>50	>50	>50	>50	>50	>50	>50	>50	>50	>50	>50	>50	>50	>50
		G002-136	VRC01c_0563	>50	>50	>50	>50	>50	>50	>50	>50	>50	>50	>50	>50	>50	>50
		G002-145	VRC01c_2025	>50	>50	>50	>50	>50	>50	>50	>50	>50	>50	0.0881005	>50	>50	>50
		G002-145	VRC01c_0509	>10	>10	>10	>10	>10	>10	>10	>10	5.19716	7.02535	>10	2.35844	4.73235	>10
		G002-230	VRC01c_2042	>50	>50	>50	>50	>50	>50	>50	>50	>50	>50	>50	>50	>50	>50
		G002-230	VRC01c_0539	>50	>50	>50	>50	>50	>50	0.4675	>50	1.54975	0.00278026	0.530682	23.4272	0.00765738	>50
		G002-293	VRC01c_2073	>50	>50	>50	>50	>50	>50	43.4558	>50	17.5607	1.18025	1.65715	5.57027	0.320149	>50
		G002-293	VRC01c_0536	>50	>50	>50	>50	>50	>50	37.7707	24.1868	4.46435	5.03039	0.0480424	0.208219	0.193754	>50
		G002-341	VRC01c_2022	>50	>50	>50	>50	>50	>50	>50	>50	>50	>50	0.665659	>50	>50	>50
		G002-341	VRC01c_2078	>50	>50	>50	>50	>50	37.5604	>50	11.4151	0.0614566	29.242	0.043293	0.197251	8.72875	>50
		G002-480	VRC01c_2104	>50	>50	>50	>50	>50	>50	>50	>50	>50	>50	32.9103	>50	>50	>50
		G002-480	VRC01c_0546	>50	>50	>50	>50	>50	0.613009	11.7779	3.03072	0.00490011	3.74658	0.0569064	0.0035279	0.196989	>50
		G002-493	VRC01c_0553	>50	>50	>50	>50	>50	>50	>50	>50	>50	>50	>50	>50	29.4362	>50
		G002-577	VRC01c_2017	>50	>50	>50	>50	>50	>50	>50	>50	28.1689	0.14618	0.0395398	>50	3.54717	>50
		G002-577	VRC01c_0512	>50	>50	>50	>50	>50	>50	>50	>50	0.524467	0.974458	0.0163331	0.988673	9.64533	>50
		G002-620	VRC01c_0567	>50	>50	>50	>50	>50	>50	>50	>50	>50	>50	>50	>50	>50	>50
		G002-630	VRC01c_2015	>50	>50	>50	>50	>50	>50	>50	>50	1.16724	>50	0.0258836	0.926062	>50	>50
		G002-820	VRC01c_2024	>50	>50	>50	>50	>50	>50	>50	>50	>50	>50	1.10203	>50	43.2136	>50
		G002-820	VRC01c_0520	>50	>50	>50	>50	>50	>50	>50	19.6827	0.208651	8.02095	0.0232219	1.99615	45.085	>50
		G002-855	VRC01c_2020	>50	>50	>50	>50	>50	>50	>50	>50	>50	>50	0.607949	>50	>50	>50
		G002-855	VRC01c_2026	>50	>50	>50	>50	>50	>50	>50	>50	>50	>50	4.86991	>50	>50	>50
		G002-943	VRC01c_0516	>50	>50	>50	>50	>50	19.4913	0.378063	21.7861	0.0367354	0.0225514	0.0976882	0.0340288	0.013791	>50
		G002-947	VRC01c_2081	>50	>50	>50	>50	>50	>50	>50	>50	>50	>50	0.147132	>50	>50	>50
		G002-947	VRC01c_0524	>50	>50	>50	>50	>50	>50	15.6393	>50	>50	1.56992	12.074	1.56554	0.0551247	>50
		G002-957	VRC01c_2059	>50	>50	>50	>50	>50	>50	>50	>50	>50	>50	0.898688	>50	>50	>50
		G002-957	VRC01c_2061	>50	>50	>50	>50	>50	>50	>50	>50	>50	0.0159652	0.0938761	>50	6.83089	>50
	24	G002-119	VRC01c_2033	>50	>50	>50	>50	>50	>50	>50	>50	>50	>50	>50	>50	>50	>50
		G002-119	VRC01c_0521	>50	>50	>50	>50	>50	>50	>50	>50	>50	0.0434927	0.0407324	>50	38.4547	>50
		G002-136	VRC01c_2003	>50	>50	>50	>50	>50	>50	>50	>50	4.25637	>50	0.115659	3.85737	>50	>50
		G002-136	VRC01c_0507	>50	>50	>50	>50	>50	>50	>50	>50	3.41387	46.4322	0.15603	2.68773	28.8079	>50
		G002-145	VRC01c_2004	>50	>50	>50	>50	>50	2.94129	>50	0.0867164	0.00278726	>50	0.0293919	0.00511373	>50	>50
		G002-145	VRC01c_0510	>50	>50	>50	>50	>50	33.1033	>50	>50	15.3869	>50	25.4181	1.17013	>50	>50
		G002-230	VRC01c_2014	>50	>50	>50	>50	>50	2.50475	>50	0.12699	0.512227	12.3824	0.0550971	0.0177098	0.194191	>50
		G002-230	VRC01c_0517	>50	>50	>50	>50	>50	>50	>50	>50	>50	25.0579	0.13755	>50	>50	>50
		G002-293	VRC01c_2008	>50	>50	>50	>50	>50	>50	>50	>50	40.9706	>50	0.720801	>50	>50	>50
		G002-293	VRC01c_0515	>50	>50	>50	>50	>50	48.5796	>50	>50	0.159141	0.04193	0.166212	0.292527	2.31521	>50
		G002-341	VRC01c_2023	>50	>50	>50	>50	>50	>50	>50	>50	0.0181686	0.0166524	0.0442875	0.0353867	0.138184	>50
		G002-341	VRC01c_2041	>50	>50	>50	>50	>50	6.05604	>50	0.0887408	0.0611135	22.7024	0.01932	0.0159476	3.35971	>50
		G002-480	VRC01c_2031	>10	>10	>10	>10	>10	>10	>10	>10	>10	>10	>10	>10	>10	>10
		G002-480	VRC01c_0530	>50	>50	>50	>50	>50	>50	>50	>50	28.0666	>50	>50	>50	>50	>50
		G002-493	VRC01c_0565	>50	>50	>50	>50	>50	>50	>50	>50	>50	>50	1.99974	>50	>50	>50
		G002-577	VRC01c_2011	>50	>50	>50	>50	>50	2.15848	>50	0.630465	0.0329012	>50	0.0977696	0.0184459	>50	>50
		G002-577	VRC01c_0508	>50	>50	>50	>50	>50	33.5917	>50	6.66827	0.0720882	19.7354	0.22088	0.0406675	8.02799	>50
		G002-620	VRC01c_0554	>50	>50	>50	>50	>50	>50	>50	1.51375	44.8938	6.36411	0.00805661	44.9257	9.96232	>50
		G002-630	VRC01c_2002	>50	>50	>50	>50	>50	>50	>50	29.241	2.3664	>50	0.050226	0.612187	12.5997	>50
		G002-630	VRC01c_2007	>50	>50	>50	>50	>50	>50	>50	>50	>50	>50	0.231042	>50	>50	>50
		G002-820	VRC01c_0511	>50	>50	>50	>50	>50	40.614	17.7978	45.9739	0.0170252	0.0304465	0.142489	0.00436471	0.00640008	>50
		G002-831	VRC01c_2016	>50	>50	>50	>50	>50	>50	>50	>50	>50	>50	>50	>50	>50	>50
		G002-855	VRC01c_2028	>50	>50	>50	>50	>50	13.6151	46.3191	33.7966	0.223532	0.089612	0.129518	0.0398019	0.0526794	>50
		G002-855	VRC01c_2029	>50	>50	>50	>50	>50	>50	>50	>50	0.10671	0.0290618	1.49322	11.1205	>50	>50
		G002-943	VRC01c_2001	>50	>50	>50	>50	>50	0.253922	11.3352	>50	0.00796787	0.0129846	0.110569	0.0120747	0.0360478	>50
		G002-943	VRC01c_0506	>50	>50	>50	>50	>50	9.43624	6.15361	11.9685	0.0214122	0.0533911	0.105159	0.0232101	0.0349372	>50
		G002-947	VRC01c_2037	>50	>50	>50	>50	>50	>50	>50	>50	>50	>50	>50	>50	>50	>50
		G002-947	VRC01c_0529	>50	>50	>50	>50	>50	>50	>50	>50	>50	>50	>50	44.1265	49.5923	>50
		G002-957	VRC01c_2013	>50	>50	>50	>50	>50	>50	>50	22.4533	0.501844	0.0434904	0.0367187	0.110228	0.25738	>50
			VRC01	0.0298972	0.0163323	0.00716808	0.0202167	0.0881759	0.00441305	0.00667528	0.01465	0.00228488	0.00887865	0.0229841	0.00218539	0.00416927	>5
			DEN3	>50	>50	>50	>50	>50	>50	>50	>50	>50	>50	>50	>50	>50	>50
			B6	>50	>50	>50	>50	>50	>50	>50	>50	>50	>50	>50	>50	>50	>50
			F105	>50	>50	>50	>50	>50	>50	>50	>50	>50	>50	>50	>50	>50	>50
			17b	>50	>50	>50	>50	>50	>50	>50	>50	>50	>50	>50	>50	>50	>50

## Sheet: tableS65.xlsx
				wild-type tier 2 isolates					N276Q variants			N276D variants			T278M variants
Group	Week	Participant	Antibody	BS208.M6.B1	QH209.14M.Env.A2	1HD2-preinf-051916-B4_S62	HIV-001428-2.42	191084 B7-19	1HD2-N276Q	001428-N276Q	191084-N276Q	1HD2-N276D	001428-N276D	191084-N276D	1HD2-T278M	001428-T278M	MLV
Group 1+3 (eOD➞eOD)	16	G002-302	VRC01c_0525	>50	>50	>50	>50	>50	>50	>50	>50	>50	>50	>50	>50	>50	>50
		G002-304	VRC01c_2096	>50	>50	>50	>50	>50	>50	>50	>50	>50	>50	>50	>50	>50	>50
		G002-462	VRC01c_2064	>50	>50	>50	>50	>50	>50	>50	>50	>50	>50	>50	>50	>50	>50
		G002-462	VRC01c_2084	>50	>50	>50	>50	>50	>50	>50	>50	>50	>50	>50	>50	>50	>50
		G002-516	VRC01c_2101	>50	>50	>50	>50	>50	>50	>50	>50	>50	>50	>50	>50	>50	>50
		G002-516	VRC01c_2118	>50	>50	>50	>50	>50	>50	>50	>50	>50	>50	>50	>50	>50	>50
		G002-546	VRC01c_0569	>50	>50	>50	>50	>50	>50	>50	>50	>50	>50	43.5186	>50	>50	>50
		G002-616	VRC01c_0531	>50	>50	>50	>50	>50	>50	>50	>50	>50	>50	>50	>50	>50	>50
		G002-616	VRC01c_2056	>50	>50	>50	>50	>50	>50	>50	>50	>50	>50	>50	>50	>50	>50
		G002-619	VRC01c_0552	>50	>50	>50	>50	>50	>50	>50	>50	>50	>50	>50	>50	>50	>50
		G002-619	VRC01c_2083	>50	>50	>50	>50	>50	>50	>50	>50	>50	>50	>50	>50	>50	>50
		G002-632	VRC01c_2063	>50	>50	>50	>50	>50	>50	>50	>50	>50	>50	>50	>50	>50	>50
		G002-632	VRC01c_2103	>50	>50	>50	>50	>50	>50	>50	>50	>50	>50	>50	>50	>50	>50
		G002-678	VRC01c_0543	>50	>50	>50	>50	>50	>50	>50	>50	>50	>50	>50	>50	>50	>50
		G002-678	VRC01c_2066	>50	>50	>50	>50	>50	>50	>50	>50	>50	>50	>50	>50	>50	>50
		G002-758	VRC01c_2095	>50	>50	>50	>50	>50	>50	>50	>50	>50	>50	>50	>50	>50	>50
		G002-758	VRC01c_2100	>50	>50	>50	>50	>50	>50	>50	>50	>50	>50	>50	>50	>50	>50
		G002-796	VRC01c_2044	>50	>50	>50	>50	>50	>50	>50	>50	>50	>50	>50	>50	>50	>50
		G002-810	VRC01c_2107	>50	>50	>50	>50	>50	>50	>50	>50	>50	>50	>50	>50	>50	>50
		G002-813	VRC01c_0549	>50	>50	>50	>50	>50	>50	>50	>50	>50	>50	39.2366	>50	>50	>50
		G002-813	VRC01c_2082	>50	>50	>50	>50	>50	>50	>50	>50	>50	>50	>50	>50	>50	>50
		G002-852	VRC01c_0570	>50	>50	>50	>50	>50	>50	>50	>50	>50	>50	>50	>50	>50	>50
		G002-866	VRC01c_2039	>50	>50	>50	>50	>50	>50	>50	>50	>50	>50	>50	>50	>50	>50
		G002-905	VRC01c_0575	>50	>50	>50	>50	>50	>50	>50	>50	>50	>50	>50	>50	>50	>50
Group 3 (eOD➞eOD➞core)	24	G002-278	VRC01c_0532	>50	>50	>50	>50	>50	>50	>50	>50	0.310378	>50	0.198311	0.0367711	>50	>50
		G002-278	VRC01c_2070	>50	>50	>50	>50	>50	>50	>50	>50	>50	>50	0.13024	>50	>50	>50
		G002-304	VRC01c_0514	>50	>50	>50	>50	>50	>50	>50	>50	>50	>50	>50	41.0913	>50	>50
		G002-304	VRC01c_2006	>50	>50	>50	>50	>50	4.47545	2.40837	>50	0.00806903	0.0608415	9.37883	0.00661037	1.39479	>50
		G002-427	VRC01c_0559	>50	>50	>50	>50	>50	>50	>50	>50	>50	>50	>50	>50	>50	>50
		G002-427	VRC01c_2097	>50	>50	>50	>50	>50	>50	>50	>50	>50	>50	>50	>50	>50	>50
		G002-595	VRC01c_2032	>50	>50	>50	>50	>50	>50	>50	>50	>50	>50	26.1343	>50	>50	>50
		G002-595	VRC01c_2040	>50	>50	>50	>50	>50	>50	>50	>50	>50	>50	44.4831	>50	>50	>50
		G002-796	VRC01c_2009	>50	>50	>50	>50	>50	>50	>50	>50	>50	>50	16.9784	>50	>50	>50
		G002-796	VRC01c_2019	>50	>50	>50	>50	>50	>50	>50	>50	>50	>50	>50	>50	>50	>50
		G002-825	VRC01c_2021	>50	>50	>50	>50	>50	>50	31.3272	>50	>50	20.05	0.890247	>50	28.8896	>50
		G002-825	VRC01c_2057	>50	>50	>50	>50	>50	>50	>50	>50	>50	44.564	>50	>50	26.2027	>50
		G002-866	VRC01c_0544	>50	>50	>50	>50	>50	>50	>50	>50	>50	>50	7.77538	>50	>50	>50
		G002-866	VRC01c_2076	>50	>50	>50	>50	>50	>50	>50	>50	11.88	>50	0.411243	11.1118	>50	>50
		G002-884	VRC01c_0537	>50	>50	>50	>50	>50	>50	>50	>50	>50	>50	0.240328	>50	>50	>50
		G002-884	VRC01c_2047	>50	>50	>50	>50	>50	>50	>50	>50	>50	>50	>50	>50	>50	>50
		G002-931	VRC01c_0518	>50	>50	>50	>50	>50	>50	>50	>50	>50	3.93469	0.349552	>50	39.7857	>50
		G002-931	VRC01c_2030	>50	>50	>50	>50	>50	>50	>50	29.8248	36.5657	>50	0.56491	1.42131	>50	>50
		G002-988	VRC01c_0538	>50	>50	>50	>50	>50	>50	>50	>50	>50	>50	47.1003	>50	>50	>50
		G002-988	VRC01c_2049	>50	>50	>50	>50	>50	>50	>50	>50	>50	>50	>50	>50	>50	>50
		G002-997	VRC01c_0527	>50	>50	>50	>50	>50	>50	>50	>50	>50	>50	>50	>50	>50	>50
		G002-997	VRC01c_2051	>50	>50	>50	>50	>50	>50	>50	>50	>50	>50	>50	>50	>50	>50

## Sheet: figS10
Sup-Metrics
S10
2025-02-12G00X_manuscript_Fig10.csv
Unnamed: 0	pubid	week	pseudogroup	outcome	response magnitude	response call
1	G002-611	-5	core	core-g28v2-KO11b monomer	0
103	G002-710	8	core	core-g28v2 monomer	309.906	1
104	G002-710	4	core	core-g28v2 monomer	249.445	1
105	G002-710	-5	core	core-g28v2 60mer	0.349485
106	G002-710	2	core	core-g28v2 60mer	284.393	1
107	G002-710	4	core	core-g28v2 60mer	3218.58	1
108	G002-710	8	core	core-g28v2 60mer	3224.44	1
1842	G002-489	-5	core	CD4bs core	0
1845	G002-104	-5	core	CD4bs core	0
1387	G002-710	4	core	Lumazine Synthase	925.436	0
1386	G002-710	8	core	Lumazine Synthase	1046.01	1
1385	G002-710	2	core	Lumazine Synthase	372.551	0
1384	G002-710	-5	core	Lumazine Synthase	325.633
1850	G002-387	-5	core	CD4bs core	0
1805	G002-611	-5	core	CD4bs core	0
1359	G002-396	4	core	Lumazine Synthase	18966.7	1
102	G002-710	-5	core	core-g28v2 monomer	40.4529
101	G002-710	2	core	core-g28v2 monomer	36.0843	0
100	G002-710	8	core	core-g28v2-KO11b monomer	170.636	1
99	G002-710	-5	core	core-g28v2-KO11b monomer	18.1732
2124	G002-104	2	core	CD4bs core	-131.319	0
2123	G002-104	4	core	CD4bs core	749.558	1
2122	G002-104	8	core	CD4bs core	374.211	1
890	G002-104	-5	core	core-g28v2 monomer	2.97062
891	G002-104	2	core	core-g28v2 monomer	1017.53	1
892	G002-104	-5	core	core-g28v2 60mer	11.0088
893	G002-104	8	core	core-g28v2 60mer	10364.7	1
1358	G002-396	8	core	Lumazine Synthase	25634.6	1
894	G002-104	4	core	core-g28v2 60mer	14268.4	1
2108	G002-489	4	core	CD4bs core	83.4395	1
1759	G002-365	2	core	Lumazine Synthase	13034.6	0
1758	G002-365	4	core	Lumazine Synthase	25644.7	1
1757	G002-365	-5	core	Lumazine Synthase	7283.53
1893	G002-710	8	core	CD4bs core	139.27	1
97	G002-710	2	core	core-g28v2-KO11b monomer	23.9397	0
98	G002-710	4	core	core-g28v2-KO11b monomer	126.426	1
895	G002-104	2	core	core-g28v2 60mer	5162.85	1
1357	G002-396	2	core	Lumazine Synthase	7961.18	0
1356	G002-396	-5	core	Lumazine Synthase	3322.12
1355	G002-611	-5	core	Lumazine Synthase	9712.36
1633	G002-489	-5	core	Lumazine Synthase	18106.8
1865	G002-611	2	core	CD4bs core	2408.65	1
1866	G002-611	4	core	CD4bs core	652.925	1
1867	G002-611	8	core	CD4bs core	867.16	1
1868	G002-396	4	core	CD4bs core	14217.7	1
1869	G002-396	2	core	CD4bs core	6806.05	1
1870	G002-396	8	core	CD4bs core	9374.15	1
1632	G002-489	4	core	Lumazine Synthase	19887.4	0
1649	G002-104	-5	core	Lumazine Synthase	13579.3
1651	G002-104	2	core	Lumazine Synthase	13908.1	0
1652	G002-104	8	core	Lumazine Synthase	28238.7	1
1687	G002-387	4	core	Lumazine Synthase	34876.7	0
1686	G002-387	8	core	Lumazine Synthase	36531.2	0
1685	G002-387	-5	core	Lumazine Synthase	28967.6
1684	G002-387	2	core	Lumazine Synthase	30234.3	0
1892	G002-710	2	core	CD4bs core	12.1446	0
1650	G002-104	4	core	Lumazine Synthase	25564	0
889	G002-104	4	core	core-g28v2 monomer	1921.47	1
1000	G002-387	8	core	core-g28v2 60mer	27662.6	1
998	G002-387	4	core	core-g28v2 60mer	40026	1
1354	G002-611	8	core	Lumazine Synthase	25369.8	1
1353	G002-611	4	core	Lumazine Synthase	11593.4	0
1352	G002-611	2	core	Lumazine Synthase	17139.9	1
1859	G002-365	-5	core	CD4bs core	0
1994	G002-794	4	core	CD4bs core	1028.45	1
1993	G002-794	2	core	CD4bs core	64.6547	0
1992	G002-794	8	core	CD4bs core	1106.73	1
999	G002-387	-5	core	core-g28v2 60mer	0.873713
989	G002-387	4	core	core-g28v2-KO11b monomer	12464.1	1
991	G002-387	2	core	core-g28v2-KO11b monomer	12238.4	1
992	G002-387	8	core	core-g28v2-KO11b monomer	3363.18	1
993	G002-387	2	core	core-g28v2 monomer	15520.9	1
994	G002-387	4	core	core-g28v2 monomer	20045.7	1
995	G002-387	-5	core	core-g28v2 monomer	43.5983
996	G002-387	8	core	core-g28v2 monomer	7462.2	1
997	G002-387	2	core	core-g28v2 60mer	33160.1	1
990	G002-387	-5	core	core-g28v2-KO11b monomer	64.6547
888	G002-104	8	core	core-g28v2 monomer	1003.9	1
1894	G002-710	4	core	CD4bs core	123.019	1
886	G002-104	4	core	core-g28v2-KO11b monomer	1171.91	1
834	G002-489	-5	core	core-g28v2-KO11b monomer	12.8436
887	G002-104	8	core	core-g28v2-KO11b monomer	629.685	1
18	G002-396	4	core	core-g28v2 monomer	19757.4	1
17	G002-396	-5	core	core-g28v2 monomer	17.0374
16	G002-396	8	core	core-g28v2-KO11b monomer	1802.38	1
835	G002-489	4	core	core-g28v2 monomer	131.406	1
15	G002-396	2	core	core-g28v2-KO11b monomer	3773.21	1
14	G002-396	-5	core	core-g28v2-KO11b monomer	4.63068
836	G002-489	-5	core	core-g28v2 monomer	7.42656
837	G002-489	4	core	core-g28v2 60mer	1981.93	1
838	G002-489	-5	core	core-g28v2 60mer	11.3583
432	G002-794	8	core	core-g28v2-KO11b monomer	238.873	1
13	G002-396	4	core	core-g28v2-KO11b monomer	5539.77	1
12	G002-611	-5	core	core-g28v2 60mer	0
431	G002-794	2	core	core-g28v2-KO11b monomer	57.1408	0
19	G002-396	2	core	core-g28v2 monomer	10579.3	1
11	G002-611	8	core	core-g28v2 60mer	13831.5	1
20	G002-396	8	core	core-g28v2 monomer	11176.5	1
2216	G002-365	2	core	CD4bs core	538.207	1
442	G002-794	-5	core	core-g28v2 60mer	291.907
441	G002-794	8	core	core-g28v2 60mer	13982.3	1
440	G002-794	4	core	core-g28v2 60mer	14090	1
439	G002-794	2	core	core-g28v2 60mer	3656.4	1
438	G002-794	-5	core	core-g28v2 monomer	3.32011
23	G002-396	-5	core	core-g28v2 60mer	4.80542
22	G002-396	4	core	core-g28v2 60mer	39593.3	1
21	G002-396	8	core	core-g28v2 60mer	29951.4	1
437	G002-794	4	core	core-g28v2 monomer	1274.48	1
436	G002-794	2	core	core-g28v2 monomer	121.796	0
435	G002-794	8	core	core-g28v2 monomer	1345.6	1
434	G002-794	-5	core	core-g28v2-KO11b monomer	2.27165
433	G002-794	4	core	core-g28v2-KO11b monomer	246.037	1
2218	G002-365	4	core	CD4bs core	2339.71	1
2217	G002-365	8	core	CD4bs core	330.7	1
833	G002-489	4	core	core-g28v2-KO11b monomer	47.9668	0
24	G002-396	2	core	core-g28v2 60mer	28111.4	1
10	G002-611	2	core	core-g28v2 60mer	24572	1
9	G002-611	4	core	core-g28v2 60mer	9538.84	1
1212	G002-365	2	core	core-g28v2 monomer	796.127	1
1213	G002-365	8	core	core-g28v2 monomer	491.114	1
2	G002-611	8	core	core-g28v2-KO11b monomer	246.911	1
1214	G002-365	4	core	core-g28v2 monomer	2885.61	1
1215	G002-365	-5	core	core-g28v2 monomer	0
2154	G002-387	8	core	CD4bs core	4099.02	1
2153	G002-387	4	core	CD4bs core	7581.55	1
1211	G002-365	2	core	core-g28v2-KO11b monomer	257.92	1
2152	G002-387	2	core	CD4bs core	3282.45	1
1217	G002-365	8	core	core-g28v2 60mer	7232.33	1
1824	G002-794	-5	core	CD4bs core	0
1218	G002-365	-5	core	core-g28v2 60mer	0.611599
1219	G002-365	4	core	core-g28v2 60mer	18107.4	1
1760	G002-365	8	core	Lumazine Synthase	17627.6	1
884	G002-104	-5	core	core-g28v2-KO11b monomer	8.56238
885	G002-104	2	core	core-g28v2-KO11b monomer	1148.84	1
1216	G002-365	2	core	core-g28v2 60mer	13311.9	1
1810	G002-710	-5	core	CD4bs core	0
1210	G002-365	-5	core	core-g28v2-KO11b monomer	7.77604
1208	G002-365	4	core	core-g28v2-KO11b monomer	545.896	1
8	G002-611	-5	core	core-g28v2 monomer	1.48531
7	G002-611	8	core	core-g28v2 monomer	1114.07	1
6	G002-611	4	core	core-g28v2 monomer	779.264	1
5	G002-611	2	core	core-g28v2 monomer	2785.83	1
4	G002-611	4	core	core-g28v2-KO11b monomer	126.339	1
1498	G002-794	2	core	Lumazine Synthase	12797.4	0
1209	G002-365	8	core	core-g28v2-KO11b monomer	160.414	1
1499	G002-794	4	core	Lumazine Synthase	13720.1	0
1501	G002-794	8	core	Lumazine Synthase	14786.8	0
3	G002-611	2	core	core-g28v2-KO11b monomer	377.182	1
1500	G002-794	-5	core	Lumazine Synthase	12183.7
1806	G002-396	-5	core	CD4bs core	0
1283	G002-502	-5	eOD	core-g28v2 monomer	6.64022
1282	G002-502	8	eOD	core-g28v2 monomer	23.1534	0
1295	G002-502	8	eOD	core-g28v2 60mer	676.079	1
1288	G002-502	2	eOD	core-g28v2 monomer	8.2129	0
1284	G002-502	4	eOD	core-g28v2 monomer	13.4552	0
1290	G002-502	2	eOD	core-g28v2 60mer	105.544	0
1291	G002-502	4	eOD	core-g28v2 60mer	716.881	1
1269	G002-616	-5	eOD	core-g28v2 60mer	34.8611
1198	G002-304	4	eOD	core-g28v2 monomer	7.25181	0
1220	G002-619	4	eOD	core-g28v2-KO11b monomer	87.8955	0
1221	G002-619	-5	eOD	core-g28v2-KO11b monomer	62.5578
1207	G002-304	8	eOD	core-g28v2 60mer	1131.2	1
1204	G002-304	2	eOD	core-g28v2 60mer	71.5571	0
1203	G002-304	4	eOD	core-g28v2 60mer	672.06	1
1224	G002-619	8	eOD	core-g28v2-KO11b monomer	72.8676	0
1233	G002-619	4	eOD	core-g28v2 monomer	161.899	0
1234	G002-619	-5	eOD	core-g28v2 monomer	96.1084
1235	G002-619	8	eOD	core-g28v2 monomer	212.05	0
1236	G002-619	2	eOD	core-g28v2 monomer	132.63	0
1238	G002-619	2	eOD	core-g28v2 60mer	356.824	0
1239	G002-619	-5	eOD	core-g28v2 60mer	262.813
1241	G002-619	4	eOD	core-g28v2 60mer	2530.27	1
1244	G002-619	8	eOD	core-g28v2 60mer	8280.44	1
1194	G002-304	2	eOD	core-g28v2 monomer	1.8348	0
1247	G002-616	2	eOD	core-g28v2-KO11b monomer	6.02862	0
1251	G002-616	8	eOD	core-g28v2-KO11b monomer	0	0
1254	G002-616	4	eOD	core-g28v2-KO11b monomer	0	0
1256	G002-616	8	eOD	core-g28v2 monomer	114.806	1
1259	G002-616	2	eOD	core-g28v2 monomer	6.90233	0
1260	G002-616	4	eOD	core-g28v2 monomer	17.7364	0
1264	G002-616	-5	eOD	core-g28v2 monomer	11.8825
1267	G002-616	8	eOD	core-g28v2 60mer	8929.25	1
1268	G002-616	4	eOD	core-g28v2 60mer	1500.43	1
1272	G002-616	2	eOD	core-g28v2 60mer	254.338	0
1274	G002-502	-5	eOD	core-g28v2-KO11b monomer	8.91187
1276	G002-502	4	eOD	core-g28v2-KO11b monomer	5.94125	0
1277	G002-502	8	eOD	core-g28v2-KO11b monomer	10.3972	0
1281	G002-502	2	eOD	core-g28v2-KO11b monomer	9.17398	0
1199	G002-304	-5	eOD	core-g28v2 60mer	0.873713
1249	G002-616	-5	eOD	core-g28v2-KO11b monomer	6.20336
1222	G002-619	2	eOD	core-g28v2-KO11b monomer	76.8867	0
1364	G002-796	8	eOD	Lumazine Synthase	56431.1	1
1298	G002-969	2	eOD	core-g28v2-KO11b monomer	16.4258	0
1437	G002-546	8	eOD	Lumazine Synthase	20887.1	1
1436	G002-546	-5	eOD	Lumazine Synthase	3211.51
1432	G002-820	8	eOD	Lumazine Synthase	44055.6	0
1430	G002-820	-5	eOD	Lumazine Synthase	40065.4
1425	G002-820	4	eOD	Lumazine Synthase	42193.1	0
1424	G002-820	2	eOD	Lumazine Synthase	40297.7	0
1421	G002-834	2	eOD	Lumazine Synthase	8252.13	0
1439	G002-546	4	eOD	Lumazine Synthase	17950.9	1
1419	G002-834	8	eOD	Lumazine Synthase	27197.5	1
1416	G002-834	-5	eOD	Lumazine Synthase	7957.77
1414	G002-855	-5	eOD	Lumazine Synthase	8939.65
1412	G002-855	4	eOD	Lumazine Synthase	16264.2	0
1411	G002-855	8	eOD	Lumazine Synthase	26650.2	1
1409	G002-855	2	eOD	Lumazine Synthase	13543	0
1405	G002-341	-5	eOD	Lumazine Synthase	8339.59
1404	G002-341	2	eOD	Lumazine Synthase	2352.12	0
1417	G002-834	4	eOD	Lumazine Synthase	14837.1	0
1401	G002-341	8	eOD	Lumazine Synthase	58145.6	1
1441	G002-546	2	eOD	Lumazine Synthase	5930.06	0
1444	G002-136	-5	eOD	Lumazine Synthase	22964.3
1479	G002-632	8	eOD	Lumazine Synthase	27905.1	0
1477	G002-632	-5	eOD	Lumazine Synthase	22523.2
1476	G002-119	-5	eOD	Lumazine Synthase	1811.47
1474	G002-119	8	eOD	Lumazine Synthase	27260	1
1473	G002-119	4	eOD	Lumazine Synthase	9549.94	1
1468	G002-119	2	eOD	Lumazine Synthase	1884.6	0
1467	G002-758	4	eOD	Lumazine Synthase	29724.1	1
1442	G002-136	2	eOD	Lumazine Synthase	25322.8	0
1463	G002-758	-5	eOD	Lumazine Synthase	13448.9
1460	G002-758	8	eOD	Lumazine Synthase	40990.1	1
1457	G002-852	2	eOD	Lumazine Synthase	26690.2	0
1453	G002-852	8	eOD	Lumazine Synthase	45857	1
1452	G002-852	4	eOD	Lumazine Synthase	26758.1	0
1451	G002-852	-5	eOD	Lumazine Synthase	25294.7
1448	G002-136	8	eOD	Lumazine Synthase	25950.7	0
1447	G002-136	4	eOD	Lumazine Synthase	21635.6	0
1461	G002-758	2	eOD	Lumazine Synthase	17947	0
1297	G002-502	-5	eOD	core-g28v2 60mer	15.3773
1400	G002-341	4	eOD	Lumazine Synthase	56876.2	1
1392	G002-630	2	eOD	Lumazine Synthase	11587.6	0
1334	G002-278	-5	eOD	core-g28v2 monomer	18.1732
1333	G002-278	4	eOD	core-g28v2-KO11b monomer	10.2224	0
1329	G002-278	2	eOD	core-g28v2-KO11b monomer	11.8825	0
1327	G002-278	8	eOD	core-g28v2-KO11b monomer	17.649	0
1325	G002-278	-5	eOD	core-g28v2-KO11b monomer	9.61084
1323	G002-969	2	eOD	core-g28v2 60mer	291.383	0
1321	G002-969	8	eOD	core-g28v2 60mer	1742.44	1
1337	G002-278	8	eOD	core-g28v2 monomer	31.8031	0
1320	G002-969	4	eOD	core-g28v2 60mer	1133.73	1
1315	G002-969	4	eOD	core-g28v2 monomer	6.81496	0
1314	G002-969	8	eOD	core-g28v2 monomer	15.29	0
1309	G002-969	-5	eOD	core-g28v2 monomer	7.25181
1308	G002-969	2	eOD	core-g28v2 monomer	7.6013	0
1306	G002-969	4	eOD	core-g28v2-KO11b monomer	2.4464	0
1305	G002-969	-5	eOD	core-g28v2-KO11b monomer	12.0572
1300	G002-969	8	eOD	core-g28v2-KO11b monomer	7.6013	0
1318	G002-969	-5	eOD	core-g28v2 60mer	104.409
1393	G002-630	8	eOD	Lumazine Synthase	24094.9	1
1339	G002-278	4	eOD	core-g28v2 monomer	22.8039	0
1345	G002-278	-5	eOD	core-g28v2 60mer	18.6974
1389	G002-630	-5	eOD	Lumazine Synthase	6695.87
1388	G002-630	4	eOD	Lumazine Synthase	22410.7	1
1383	G002-516	8	eOD	Lumazine Synthase	17683.5	1
1380	G002-516	4	eOD	Lumazine Synthase	10085.7	1
1378	G002-516	2	eOD	Lumazine Synthase	8911.95	1
1375	G002-516	-5	eOD	Lumazine Synthase	7845.24
1374	G002-831	8	eOD	Lumazine Synthase	50204.3	1
1342	G002-278	2	eOD	core-g28v2 monomer	5.41702	0
1373	G002-831	-5	eOD	Lumazine Synthase	22184.3
1369	G002-831	2	eOD	Lumazine Synthase	16662.1	0
1365	G002-796	-5	eOD	Lumazine Synthase	17004.2
1362	G002-796	4	eOD	Lumazine Synthase	27782.8	1
1361	G002-796	2	eOD	Lumazine Synthase	12350.2	0
1351	G002-278	2	eOD	core-g28v2 60mer	159.715	0
1349	G002-278	4	eOD	core-g28v2 60mer	318.381	1
1347	G002-278	8	eOD	core-g28v2 60mer	985.548	1
1372	G002-831	4	eOD	Lumazine Synthase	35109.6	1
1193	G002-304	-5	eOD	core-g28v2 monomer	5.50439
1106	G002-493	2	eOD	core-g28v2-KO11b monomer	14.3289	0
1189	G002-304	4	eOD	core-g28v2-KO11b monomer	0	0
934	G002-254	8	eOD	core-g28v2 60mer	1922.43	1
933	G002-254	4	eOD	core-g28v2 60mer	1073.97	1
932	G002-254	-5	eOD	core-g28v2 60mer	94.7104
931	G002-254	2	eOD	core-g28v2 60mer	773.148	1
930	G002-254	-5	eOD	core-g28v2 monomer	20.6196
929	G002-254	8	eOD	core-g28v2 monomer	19.1343	0
928	G002-254	2	eOD	core-g28v2 monomer	43.6856	0
927	G002-254	4	eOD	core-g28v2 monomer	37.0454	0
935	G002-905	-5	eOD	core-g28v2-KO11b monomer	0.262114
926	G002-254	-5	eOD	core-g28v2-KO11b monomer	16.8627
924	G002-254	4	eOD	core-g28v2-KO11b monomer	17.7364	0
923	G002-254	2	eOD	core-g28v2-KO11b monomer	20.0954	0
922	G002-943	-5	eOD	core-g28v2 60mer	5.1549
920	G002-943	2	eOD	core-g28v2 60mer	161.113	0
917	G002-943	4	eOD	core-g28v2 60mer	1209.92	1
916	G002-943	8	eOD	core-g28v2 60mer	2583.13	1
912	G002-943	8	eOD	core-g28v2 monomer	68.9359	0
910	G002-943	4	eOD	core-g28v2 monomer	39.9287	0
925	G002-254	8	eOD	core-g28v2-KO11b monomer	7.6013	0
909	G002-943	-5	eOD	core-g28v2 monomer	34.3369
936	G002-905	4	eOD	core-g28v2-KO11b monomer	0.69897	0
938	G002-905	8	eOD	core-g28v2-KO11b monomer	17.3869	0
983	G002-884	8	eOD	core-g28v2 60mer	1645.55	1
982	G002-884	4	eOD	core-g28v2 60mer	5260.8	1
977	G002-884	8	eOD	core-g28v2 monomer	23.5029	0
976	G002-884	4	eOD	core-g28v2 monomer	11.1835	0
974	G002-884	-5	eOD	core-g28v2 monomer	0
972	G002-884	2	eOD	core-g28v2 monomer	0.349485	0
969	G002-884	-5	eOD	core-g28v2-KO11b monomer	7.16444
965	G002-884	8	eOD	core-g28v2-KO11b monomer	4.45593	0
937	G002-905	2	eOD	core-g28v2-KO11b monomer	16.8627	0
964	G002-884	2	eOD	core-g28v2-KO11b monomer	1.2232	0
961	G002-905	-5	eOD	core-g28v2 60mer	0
956	G002-905	8	eOD	core-g28v2 60mer	3692.83	1
954	G002-905	4	eOD	core-g28v2 60mer	9999.38	1
953	G002-905	2	eOD	core-g28v2 60mer	668.041	1
952	G002-905	2	eOD	core-g28v2 monomer	6.81496	0
949	G002-905	8	eOD	core-g28v2 monomer	7.42656	0
946	G002-905	4	eOD	core-g28v2 monomer	42.8119	0
944	G002-905	-5	eOD	core-g28v2 monomer	0
963	G002-884	4	eOD	core-g28v2-KO11b monomer	11.3583	0
986	G002-884	2	eOD	core-g28v2 60mer	162.336	0
906	G002-943	2	eOD	core-g28v2 monomer	29.3567	0
901	G002-943	4	eOD	core-g28v2-KO11b monomer	0.174743	0
846	G002-620	8	eOD	core-g28v2-KO11b monomer	5.59176	0
844	G002-620	-5	eOD	core-g28v2-KO11b monomer	2.97062
842	G002-620	4	eOD	core-g28v2-KO11b monomer	2.62114	0
840	G002-620	2	eOD	core-g28v2-KO11b monomer	15.0279	0
831	G002-810	4	eOD	core-g28v2 60mer	50.4132	0
830	G002-810	2	eOD	core-g28v2 60mer	48.9279	0
828	G002-810	-5	eOD	core-g28v2 60mer	2.27165
827	G002-810	8	eOD	core-g28v2 60mer	287.539	0
849	G002-620	-5	eOD	core-g28v2 monomer	1.92217
826	G002-810	2	eOD	core-g28v2 monomer	10.3098	0
824	G002-810	8	eOD	core-g28v2 monomer	9.26135	0
822	G002-810	-5	eOD	core-g28v2 monomer	7.51393
820	G002-810	8	eOD	core-g28v2-KO11b monomer	0.873713	0
819	G002-810	4	eOD	core-g28v2-KO11b monomer	0.961084	0
818	G002-810	2	eOD	core-g28v2-KO11b monomer	0	0
815	G002-810	-5	eOD	core-g28v2-KO11b monomer	0
813	G002-871	2	eOD	core-g28v2 60mer	43.8604	0
810	G002-871	-5	eOD	core-g28v2 60mer	0.873713
825	G002-810	4	eOD	core-g28v2 monomer	5.7665	0
903	G002-943	8	eOD	core-g28v2-KO11b monomer	0	0
850	G002-620	2	eOD	core-g28v2 monomer	54.5197	0
855	G002-620	8	eOD	core-g28v2 monomer	32.0652	0
900	G002-943	2	eOD	core-g28v2-KO11b monomer	0	0
896	G002-943	-5	eOD	core-g28v2-KO11b monomer	3.49485
882	G002-477	8	eOD	core-g28v2 60mer	810.194	1
881	G002-477	-5	eOD	core-g28v2 60mer	2.00954
879	G002-477	2	eOD	core-g28v2 60mer	65.0916	0
878	G002-477	4	eOD	core-g28v2 60mer	354.902	1
877	G002-477	2	eOD	core-g28v2 monomer	16.8627	0
876	G002-477	-5	eOD	core-g28v2 monomer	4.80542
851	G002-620	4	eOD	core-g28v2 monomer	6.02862	0
875	G002-477	8	eOD	core-g28v2 monomer	29.7062	0
871	G002-477	8	eOD	core-g28v2-KO11b monomer	0	0
869	G002-477	-5	eOD	core-g28v2-KO11b monomer	0.961084
868	G002-477	4	eOD	core-g28v2-KO11b monomer	1.04846	0
867	G002-477	2	eOD	core-g28v2-KO11b monomer	5.24228	0
865	G002-620	2	eOD	core-g28v2 60mer	33.1137	0
864	G002-620	8	eOD	core-g28v2 60mer	253.027	1
862	G002-620	4	eOD	core-g28v2 60mer	142.328	0
859	G002-620	-5	eOD	core-g28v2 60mer	13.5425
874	G002-477	4	eOD	core-g28v2 monomer	6.72759	0
987	G002-884	-5	eOD	core-g28v2 60mer	0
1001	G002-230	4	eOD	core-g28v2-KO11b monomer	8.03816	0
1002	G002-230	8	eOD	core-g28v2-KO11b monomer	4.63068	0
1136	G002-427	2	eOD	core-g28v2 monomer	8.38764	0
1134	G002-427	2	eOD	core-g28v2-KO11b monomer	3.49485	0
1131	G002-427	-5	eOD	core-g28v2-KO11b monomer	10.4846
1128	G002-427	4	eOD	core-g28v2-KO11b monomer	8.12553	0
1127	G002-427	8	eOD	core-g28v2-KO11b monomer	12.1446	0
1126	G002-493	2	eOD	core-g28v2 60mer	13.892	0
1125	G002-493	8	eOD	core-g28v2 60mer	1330.31	1
1124	G002-493	-5	eOD	core-g28v2 60mer	10.834
1137	G002-427	8	eOD	core-g28v2 monomer	31.0168	0
1120	G002-493	4	eOD	core-g28v2 60mer	703.95	0
1116	G002-493	4	eOD	core-g28v2 monomer	29.0073	0
1115	G002-493	-5	eOD	core-g28v2 monomer	9.61084
1113	G002-493	2	eOD	core-g28v2 monomer	20.008	0
1112	G002-493	8	eOD	core-g28v2-KO11b monomer	5.41702	0
1111	G002-493	4	eOD	core-g28v2-KO11b monomer	18.0858	0
1107	G002-493	-5	eOD	core-g28v2-KO11b monomer	8.64975
1481	G002-632	4	eOD	Lumazine Synthase	24984.9	0
1104	G002-866	8	eOD	core-g28v2 60mer	1979.48	1
1118	G002-493	8	eOD	core-g28v2 monomer	6.02862	0
1102	G002-866	4	eOD	core-g28v2 60mer	463.504	1
1138	G002-427	4	eOD	core-g28v2 monomer	19.5712	0
1148	G002-427	4	eOD	core-g28v2 60mer	287.801	0
1184	G002-304	-5	eOD	core-g28v2-KO11b monomer	3.05799
1183	G002-304	2	eOD	core-g28v2-KO11b monomer	0	0
1181	G002-304	8	eOD	core-g28v2-KO11b monomer	0.873713	0
1180	G002-302	4	eOD	core-g28v2 60mer	328.341	0
1178	G002-302	2	eOD	core-g28v2 60mer	65.179	0
1174	G002-302	8	eOD	core-g28v2 60mer	576.825	1
1173	G002-302	-5	eOD	core-g28v2 60mer	5.06753
1171	G002-302	-5	eOD	core-g28v2 monomer	34.599
1142	G002-427	-5	eOD	core-g28v2 monomer	7.16444
1169	G002-302	8	eOD	core-g28v2 monomer	29.3567	0
1164	G002-302	4	eOD	core-g28v2 monomer	21.0565	0
1162	G002-302	-5	eOD	core-g28v2-KO11b monomer	4.71805
1158	G002-302	2	eOD	core-g28v2-KO11b monomer	0.349485	0
1157	G002-302	4	eOD	core-g28v2-KO11b monomer	0	0
1155	G002-302	8	eOD	core-g28v2-KO11b monomer	0	0
1153	G002-427	-5	eOD	core-g28v2 60mer	24.1145
1152	G002-427	2	eOD	core-g28v2 60mer	153.948	0
1151	G002-427	8	eOD	core-g28v2 60mer	585.824	1
1166	G002-302	2	eOD	core-g28v2 monomer	15.9016	0
1098	G002-866	-5	eOD	core-g28v2 60mer	20.1828
1097	G002-866	2	eOD	core-g28v2 60mer	74.615	0
1095	G002-866	8	eOD	core-g28v2 monomer	35.298	0
1041	G002-997	-5	eOD	core-g28v2 monomer	1.04846
1039	G002-997	8	eOD	core-g28v2 monomer	102.05	1
1038	G002-997	2	eOD	core-g28v2 monomer	5.85387	0
1037	G002-997	4	eOD	core-g28v2 monomer	7.77604	0
1036	G002-997	4	eOD	core-g28v2-KO11b monomer	0	0
1034	G002-997	-5	eOD	core-g28v2-KO11b monomer	4.71805
1032	G002-997	2	eOD	core-g28v2-KO11b monomer	5.24228	0
1028	G002-997	8	eOD	core-g28v2-KO11b monomer	0	0
1047	G002-997	2	eOD	core-g28v2 60mer	357.261	0
1026	G002-230	8	eOD	core-g28v2 60mer	724.919	1
1023	G002-230	-5	eOD	core-g28v2 60mer	4.10645
1021	G002-230	2	eOD	core-g28v2 60mer	118.65	0
1014	G002-230	-5	eOD	core-g28v2 monomer	6.29073
1013	G002-230	4	eOD	core-g28v2 monomer	4.54331	0
1012	G002-230	2	eOD	core-g28v2 monomer	3.58222	0
1011	G002-230	8	eOD	core-g28v2 monomer	25.425	0
1009	G002-230	2	eOD	core-g28v2-KO11b monomer	5.06753	0
1008	G002-230	-5	eOD	core-g28v2-KO11b monomer	2.79588
1024	G002-230	4	eOD	core-g28v2 60mer	306.498	0
1048	G002-997	-5	eOD	core-g28v2 60mer	175.092
1050	G002-997	4	eOD	core-g28v2 60mer	610.638	0
1051	G002-997	8	eOD	core-g28v2 60mer	2887.36	1
1092	G002-866	-5	eOD	core-g28v2 monomer	1.57268
1091	G002-866	4	eOD	core-g28v2 monomer	17.9985	0
1088	G002-866	2	eOD	core-g28v2 monomer	17.7364	0
1087	G002-866	4	eOD	core-g28v2-KO11b monomer	23.3281	0
1086	G002-866	8	eOD	core-g28v2-KO11b monomer	18.4353	0
1083	G002-866	2	eOD	core-g28v2-KO11b monomer	14.5036	0
1082	G002-866	-5	eOD	core-g28v2-KO11b monomer	1.48531
1077	G002-678	2	eOD	core-g28v2 60mer	116.99	0
1076	G002-678	-5	eOD	core-g28v2 60mer	2.4464
1075	G002-678	8	eOD	core-g28v2 60mer	1658.66	1
1071	G002-678	4	eOD	core-g28v2 60mer	635.276	1
1068	G002-678	4	eOD	core-g28v2 monomer	1.2232	0
1066	G002-678	2	eOD	core-g28v2 monomer	4.54331	0
1064	G002-678	8	eOD	core-g28v2 monomer	41.9382	0
1063	G002-678	-5	eOD	core-g28v2 monomer	0
1060	G002-678	4	eOD	core-g28v2-KO11b monomer	0	0
1058	G002-678	-5	eOD	core-g28v2-KO11b monomer	0.349485
1056	G002-678	2	eOD	core-g28v2-KO11b monomer	0	0
1055	G002-678	8	eOD	core-g28v2-KO11b monomer	0	0
1190	G002-304	8	eOD	core-g28v2 monomer	52.6849	0
1482	G002-632	2	eOD	Lumazine Synthase	24626.8	0
1549	G002-988	4	eOD	Lumazine Synthase	50307.2	1
1486	G002-462	8	eOD	Lumazine Synthase	25482.3	1
1975	G002-632	2	eOD	CD4bs core	11.533	0
1974	G002-632	4	eOD	CD4bs core	49.2774	0
1972	G002-119	4	eOD	CD4bs core	-6.46547	0
1969	G002-119	2	eOD	CD4bs core	-0.349485	0
1967	G002-119	8	eOD	CD4bs core	33.9	0
1965	G002-758	2	eOD	CD4bs core	173.17	0
1962	G002-758	4	eOD	CD4bs core	200.168	0
1960	G002-758	8	eOD	CD4bs core	166.267	0
1976	G002-632	8	eOD	CD4bs core	142.59	1
1957	G002-852	8	eOD	CD4bs core	43.9477	0
1955	G002-852	2	eOD	CD4bs core	5.67913	0
1948	G002-136	2	eOD	CD4bs core	46.132	0
1947	G002-136	4	eOD	CD4bs core	64.48	0
1946	G002-136	8	eOD	CD4bs core	151.152	0
1941	G002-546	4	eOD	CD4bs core	10.4846	0
1940	G002-546	2	eOD	CD4bs core	7.25181	0
1939	G002-546	8	eOD	CD4bs core	8.99924	0
1934	G002-820	8	eOD	CD4bs core	49.1026	0
1956	G002-852	4	eOD	CD4bs core	3.40748	0
1933	G002-820	2	eOD	CD4bs core	10.1351	0
1979	G002-462	8	eOD	CD4bs core	59.6746	0
1983	G002-462	2	eOD	CD4bs core	24.2018	0
2029	G002-825	8	eOD	CD4bs core	2.62114	0
2027	G002-825	4	eOD	CD4bs core	-0.524228	0
2023	G002-825	2	eOD	CD4bs core	0	0
2021	G002-957	2	eOD	CD4bs core	3.23274	0
2016	G002-957	8	eOD	CD4bs core	20.5322	0
2014	G002-957	4	eOD	CD4bs core	2.35902	0
2012	G002-595	2	eOD	CD4bs core	12.1446	0
2009	G002-595	8	eOD	CD4bs core	9.26135	0
1980	G002-462	4	eOD	CD4bs core	30.7547	0
2006	G002-595	4	eOD	CD4bs core	19.6585	0
2000	G002-813	4	eOD	CD4bs core	10.0477	0
1998	G002-813	2	eOD	CD4bs core	5.85387	0
1997	G002-733	2	eOD	CD4bs core	18.0858	0
1996	G002-733	8	eOD	CD4bs core	11.8825	0
1995	G002-733	4	eOD	CD4bs core	11.6204	0
1988	G002-947	4	eOD	CD4bs core	28.5704	0
1986	G002-947	2	eOD	CD4bs core	4.89279	0
1984	G002-947	8	eOD	CD4bs core	28.1335	0
2005	G002-813	8	eOD	CD4bs core	45.6078	0
2032	G002-509	2	eOD	CD4bs core	2.4464	0
1931	G002-820	4	eOD	CD4bs core	15.1152	0
1922	G002-834	2	eOD	CD4bs core	2.4464	0
1861	G002-616	-5	eOD	CD4bs core	0
1860	G002-619	-5	eOD	CD4bs core	0
1858	G002-304	-5	eOD	CD4bs core	0
1857	G002-302	-5	eOD	CD4bs core	0
1856	G002-427	-5	eOD	CD4bs core	0
1855	G002-493	-5	eOD	CD4bs core	0
1854	G002-866	-5	eOD	CD4bs core	0
1853	G002-678	-5	eOD	CD4bs core	0
1862	G002-502	-5	eOD	CD4bs core	0
1852	G002-997	-5	eOD	CD4bs core	0
1849	G002-884	-5	eOD	CD4bs core	0
1848	G002-905	-5	eOD	CD4bs core	0
1847	G002-254	-5	eOD	CD4bs core	0
1846	G002-943	-5	eOD	CD4bs core	0
1844	G002-477	-5	eOD	CD4bs core	0
1843	G002-620	-5	eOD	CD4bs core	0
1841	G002-810	-5	eOD	CD4bs core	0
1840	G002-871	-5	eOD	CD4bs core	0
1851	G002-230	-5	eOD	CD4bs core	0
1923	G002-834	8	eOD	CD4bs core	-3.84434	0
1863	G002-969	-5	eOD	CD4bs core	0
1872	G002-796	8	eOD	CD4bs core	380.152	1
1919	G002-834	4	eOD	CD4bs core	1.66005	0
1915	G002-855	8	eOD	CD4bs core	40.715	0
1912	G002-855	4	eOD	CD4bs core	29.3567	0
1911	G002-855	2	eOD	CD4bs core	37.7444	0
1910	G002-341	8	eOD	CD4bs core	29.5315	0
1908	G002-341	4	eOD	CD4bs core	12.4067	0
1903	G002-341	2	eOD	CD4bs core	16.5132	0
1902	G002-630	4	eOD	CD4bs core	101.438	1
1864	G002-278	-5	eOD	CD4bs core	0
1898	G002-630	8	eOD	CD4bs core	22.9786	0
1891	G002-516	8	eOD	CD4bs core	-2.88325	0
1886	G002-516	2	eOD	CD4bs core	8.64975	0
1885	G002-516	4	eOD	CD4bs core	232.67	1
1882	G002-831	8	eOD	CD4bs core	73.654	0
1880	G002-831	4	eOD	CD4bs core	124.067	0
1879	G002-831	2	eOD	CD4bs core	51.9859	0
1878	G002-796	4	eOD	CD4bs core	161.462	1
1877	G002-796	2	eOD	CD4bs core	9.4361	0
1895	G002-630	2	eOD	CD4bs core	-2.62114	0
2035	G002-509	8	eOD	CD4bs core	7.25181	0
2036	G002-988	4	eOD	CD4bs core	35.1232	0
2038	G002-988	8	eOD	CD4bs core	136.561	1
2192	G002-427	2	eOD	CD4bs core	4.89279	0
2190	G002-493	8	eOD	CD4bs core	0.611599	0
2188	G002-493	4	eOD	CD4bs core	10.9214	0
2186	G002-493	2	eOD	CD4bs core	5.67913	0
2184	G002-866	8	eOD	CD4bs core	16.8627	0
2181	G002-866	4	eOD	CD4bs core	-5.32965	0
2178	G002-866	2	eOD	CD4bs core	3.23274	0
2175	G002-678	4	eOD	CD4bs core	1.2232	0
2193	G002-427	8	eOD	CD4bs core	18.8722	0
2173	G002-678	2	eOD	CD4bs core	4.54331	0
2165	G002-997	8	eOD	CD4bs core	102.05	1
2164	G002-997	2	eOD	CD4bs core	0.611599	0
2163	G002-997	4	eOD	CD4bs core	7.77604	0
2158	G002-230	4	eOD	CD4bs core	-3.49485	0
2157	G002-230	2	eOD	CD4bs core	-1.48531	0
2156	G002-230	8	eOD	CD4bs core	20.7944	0
2149	G002-884	8	eOD	CD4bs core	19.0469	0
2148	G002-884	4	eOD	CD4bs core	-0.174743	0
2171	G002-678	8	eOD	CD4bs core	41.9382	0
2145	G002-884	2	eOD	CD4bs core	-0.873713	0
2194	G002-427	4	eOD	CD4bs core	11.4456	0
2203	G002-302	2	eOD	CD4bs core	15.5521	0
2254	G002-278	4	eOD	CD4bs core	12.5815	0
2252	G002-278	8	eOD	CD4bs core	14.1541	0
2249	G002-969	4	eOD	CD4bs core	4.36856	0
2248	G002-969	8	eOD	CD4bs core	7.68867	0
2243	G002-969	2	eOD	CD4bs core	-8.8245	0
2240	G002-502	2	eOD	CD4bs core	-0.961084	0
2236	G002-502	4	eOD	CD4bs core	7.51393	0
2235	G002-502	8	eOD	CD4bs core	12.7562	0
2201	G002-302	4	eOD	CD4bs core	21.0565	0
2231	G002-616	4	eOD	CD4bs core	17.7364	0
2227	G002-616	8	eOD	CD4bs core	114.806	1
2225	G002-619	2	eOD	CD4bs core	55.7429	0
2224	G002-619	8	eOD	CD4bs core	139.182	0
2223	G002-619	4	eOD	CD4bs core	74.0034	0
2215	G002-304	4	eOD	CD4bs core	7.25181	0
2211	G002-304	2	eOD	CD4bs core	1.8348	0
2208	G002-304	8	eOD	CD4bs core	51.8112	0
2206	G002-302	8	eOD	CD4bs core	29.3567	0
2230	G002-616	2	eOD	CD4bs core	0.873713	0
2143	G002-905	2	eOD	CD4bs core	-10.0477	0
2140	G002-905	8	eOD	CD4bs core	-9.96032	0
2137	G002-905	4	eOD	CD4bs core	42.1129	0
2084	G002-577	8	eOD	CD4bs core	65.7906	0
2083	G002-577	4	eOD	CD4bs core	4.10645	0
2081	G002-577	2	eOD	CD4bs core	8.91187	0
2073	G002-293	8	eOD	CD4bs core	67.8001	0
2072	G002-293	4	eOD	CD4bs core	27.5219	0
2071	G002-293	2	eOD	CD4bs core	30.9294	0
2066	G002-480	4	eOD	CD4bs core	79.77	0
2063	G002-480	2	eOD	CD4bs core	59.4125	0
2085	G002-689	4	eOD	CD4bs core	-1.31057	0
2062	G002-480	8	eOD	CD4bs core	11.7077	0
2057	G002-931	2	eOD	CD4bs core	44.472	0
2056	G002-931	4	eOD	CD4bs core	39.1423	0
2053	G002-371	2	eOD	CD4bs core	4.71805	0
2049	G002-371	8	eOD	CD4bs core	6.55284	0
2046	G002-371	4	eOD	CD4bs core	-2.00954	0
2045	G002-479	4	eOD	CD4bs core	0.961084	0
2044	G002-479	2	eOD	CD4bs core	3.05799	0
2039	G002-988	2	eOD	CD4bs core	14.591	0
2061	G002-931	8	eOD	CD4bs core	78.5468	0
2086	G002-689	2	eOD	CD4bs core	2.09691	0
2088	G002-145	2	eOD	CD4bs core	-1.92217	0
2092	G002-145	4	eOD	CD4bs core	10.834	0
2135	G002-254	8	eOD	CD4bs core	11.533	0
2134	G002-254	2	eOD	CD4bs core	23.5902	0
2133	G002-254	4	eOD	CD4bs core	19.309	0
2131	G002-943	8	eOD	CD4bs core	68.9359	0
2129	G002-943	4	eOD	CD4bs core	39.7539	0
2126	G002-943	2	eOD	CD4bs core	29.3567	0
2121	G002-477	2	eOD	CD4bs core	11.6204	0
2120	G002-477	8	eOD	CD4bs core	29.7062	0
2119	G002-477	4	eOD	CD4bs core	5.67913	0
2115	G002-620	8	eOD	CD4bs core	26.4735	0
2111	G002-620	4	eOD	CD4bs core	3.40748	0
2110	G002-620	2	eOD	CD4bs core	39.4918	0
2107	G002-810	2	eOD	CD4bs core	10.3098	0
2106	G002-810	4	eOD	CD4bs core	4.80542	0
2105	G002-810	8	eOD	CD4bs core	8.38764	0
2098	G002-871	2	eOD	CD4bs core	7.07707	0
2097	G002-871	8	eOD	CD4bs core	-5.32965	0
2095	G002-871	4	eOD	CD4bs core	-2.70851	0
2094	G002-145	8	eOD	CD4bs core	89.4682	0
1839	G002-145	-5	eOD	CD4bs core	0
1838	G002-689	-5	eOD	CD4bs core	0
1837	G002-577	-5	eOD	CD4bs core	0
1836	G002-293	-5	eOD	CD4bs core	0
1614	G002-145	2	eOD	Lumazine Synthase	17623.5	0
1612	G002-145	8	eOD	Lumazine Synthase	55897.9	1
1611	G002-145	-5	eOD	Lumazine Synthase	10874.4
1608	G002-145	4	eOD	Lumazine Synthase	19486.1	1
1607	G002-689	-5	eOD	Lumazine Synthase	13427.8
1606	G002-689	2	eOD	Lumazine Synthase	10347.6	0
1605	G002-689	4	eOD	Lumazine Synthase	25310.8	0
1604	G002-577	-5	eOD	Lumazine Synthase	3509.35
1617	G002-871	8	eOD	Lumazine Synthase	28570.4	1
1603	G002-577	4	eOD	Lumazine Synthase	40431.7	1
1597	G002-577	8	eOD	Lumazine Synthase	57562.3	1
1595	G002-293	8	eOD	Lumazine Synthase	42140.3	1
1594	G002-293	4	eOD	Lumazine Synthase	28283.1	1
1589	G002-293	2	eOD	Lumazine Synthase	9704.15	0
1588	G002-293	-5	eOD	Lumazine Synthase	12837.9
1586	G002-480	2	eOD	Lumazine Synthase	11720.6	0
1585	G002-480	4	eOD	Lumazine Synthase	13550	0
1582	G002-480	8	eOD	Lumazine Synthase	15966.2	0
1601	G002-577	2	eOD	Lumazine Synthase	4629.98	0
1581	G002-480	-5	eOD	Lumazine Synthase	12308.3
1621	G002-871	4	eOD	Lumazine Synthase	29349.1	1
1624	G002-871	2	eOD	Lumazine Synthase	13254.7	0
1663	G002-254	2	eOD	Lumazine Synthase	11301.5	0
1662	G002-254	-5	eOD	Lumazine Synthase	8431.94
1660	G002-943	2	eOD	Lumazine Synthase	10893.4	0
1657	G002-943	8	eOD	Lumazine Synthase	43853.1	1
1656	G002-943	4	eOD	Lumazine Synthase	32700.2	1
1655	G002-943	-5	eOD	Lumazine Synthase	8256.58
1648	G002-477	-5	eOD	Lumazine Synthase	7887.26
1647	G002-477	8	eOD	Lumazine Synthase	42578.4	1
1622	G002-871	-5	eOD	Lumazine Synthase	13595.8
1646	G002-477	4	eOD	Lumazine Synthase	28712	1
1642	G002-620	8	eOD	Lumazine Synthase	34489.2	1
1639	G002-620	2	eOD	Lumazine Synthase	1278.24	0
1636	G002-620	-5	eOD	Lumazine Synthase	603.124
1634	G002-620	4	eOD	Lumazine Synthase	27378.7	1
1630	G002-810	4	eOD	Lumazine Synthase	26400	0
1628	G002-810	2	eOD	Lumazine Synthase	28388.3	0
1627	G002-810	8	eOD	Lumazine Synthase	25569.7	0
1626	G002-810	-5	eOD	Lumazine Synthase	24013.9
1644	G002-477	2	eOD	Lumazine Synthase	7191.27	0
1578	G002-931	4	eOD	Lumazine Synthase	26945	1
1577	G002-931	8	eOD	Lumazine Synthase	51584.4	1
1574	G002-931	-5	eOD	Lumazine Synthase	6066.1
1523	G002-595	-5	eOD	Lumazine Synthase	14832
1522	G002-595	8	eOD	Lumazine Synthase	27310.9	1
1520	G002-595	4	eOD	Lumazine Synthase	16875.3	0
1517	G002-595	2	eOD	Lumazine Synthase	16990.2	0
1511	G002-813	4	eOD	Lumazine Synthase	29005.2	1
1510	G002-813	-5	eOD	Lumazine Synthase	1964.54
1509	G002-813	8	eOD	Lumazine Synthase	46568.9	1
1506	G002-813	2	eOD	Lumazine Synthase	2295.59	0
1526	G002-957	-5	eOD	Lumazine Synthase	23890.5
1505	G002-733	8	eOD	Lumazine Synthase	28130.3	0
1503	G002-733	4	eOD	Lumazine Synthase	25950.3	0
1502	G002-733	2	eOD	Lumazine Synthase	28195	0
1496	G002-947	-5	eOD	Lumazine Synthase	19331.2
1493	G002-947	2	eOD	Lumazine Synthase	19855.6	0
1491	G002-947	4	eOD	Lumazine Synthase	23803.2	0
1490	G002-947	8	eOD	Lumazine Synthase	25790.4	0
1488	G002-462	4	eOD	Lumazine Synthase	10956.5	0
1487	G002-462	2	eOD	Lumazine Synthase	5287.1	0
1504	G002-733	-5	eOD	Lumazine Synthase	29108.8
1527	G002-957	2	eOD	Lumazine Synthase	23302.2	0
1529	G002-957	4	eOD	Lumazine Synthase	37268.5	1
1531	G002-957	8	eOD	Lumazine Synthase	49195.3	1
1573	G002-931	2	eOD	Lumazine Synthase	5274.34	0
1568	G002-371	8	eOD	Lumazine Synthase	15108.4	0
1566	G002-371	2	eOD	Lumazine Synthase	13941.1	0
1565	G002-371	4	eOD	Lumazine Synthase	14923.6	0
1563	G002-371	-5	eOD	Lumazine Synthase	13323.4
1560	G002-479	2	eOD	Lumazine Synthase	11003.6	0
1559	G002-479	4	eOD	Lumazine Synthase	14560.2	0
1558	G002-479	-5	eOD	Lumazine Synthase	11377.9
1557	G002-988	-5	eOD	Lumazine Synthase	8763.6
1555	G002-988	2	eOD	Lumazine Synthase	13941	0
1550	G002-988	8	eOD	Lumazine Synthase	54868.7	1
807	G002-871	4	eOD	core-g28v2 60mer	469.883	1
1548	G002-509	8	eOD	Lumazine Synthase	48946.2	1
1544	G002-509	2	eOD	Lumazine Synthase	1123.33	1
1542	G002-509	-5	eOD	Lumazine Synthase	4.54331
1539	G002-825	8	eOD	Lumazine Synthase	20081.8	0
1538	G002-825	-5	eOD	Lumazine Synthase	13087.6
1537	G002-825	2	eOD	Lumazine Synthase	13772.3	0
1535	G002-825	4	eOD	Lumazine Synthase	15432.3	0
1664	G002-254	8	eOD	Lumazine Synthase	35995.3	1
1484	G002-462	-5	eOD	Lumazine Synthase	4639.68
1665	G002-254	4	eOD	Lumazine Synthase	15263.8	1
1670	G002-905	2	eOD	Lumazine Synthase	15288.5	0
1812	G002-341	-5	eOD	CD4bs core	0
1811	G002-630	-5	eOD	CD4bs core	0
1809	G002-516	-5	eOD	CD4bs core	0
1808	G002-831	-5	eOD	CD4bs core	0
1807	G002-796	-5	eOD	CD4bs core	0
1804	G002-278	-5	eOD	Lumazine Synthase	939.066
1802	G002-278	4	eOD	Lumazine Synthase	14872.6	1
1801	G002-278	8	eOD	Lumazine Synthase	40910.5	1
1813	G002-855	-5	eOD	CD4bs core	0
1797	G002-278	2	eOD	Lumazine Synthase	1373.56	0
1791	G002-969	8	eOD	Lumazine Synthase	25528.5	1
1789	G002-969	2	eOD	Lumazine Synthase	1522.44	0
1788	G002-969	-5	eOD	Lumazine Synthase	849.948
1785	G002-502	4	eOD	Lumazine Synthase	10150.4	1
1783	G002-502	8	eOD	Lumazine Synthase	28493.8	1
1781	G002-502	2	eOD	Lumazine Synthase	2432.68	0
1779	G002-502	-5	eOD	Lumazine Synthase	1602.21
1778	G002-616	8	eOD	Lumazine Synthase	59820.6	1
1793	G002-969	4	eOD	Lumazine Synthase	12147.1	1
1775	G002-616	4	eOD	Lumazine Synthase	41260.1	1
1814	G002-834	-5	eOD	CD4bs core	0
1816	G002-546	-5	eOD	CD4bs core	0
1835	G002-480	-5	eOD	CD4bs core	0
1834	G002-931	-5	eOD	CD4bs core	0
1833	G002-371	-5	eOD	CD4bs core	0
1832	G002-479	-5	eOD	CD4bs core	0
1831	G002-988	-5	eOD	CD4bs core	0
1830	G002-509	-5	eOD	CD4bs core	0
1829	G002-825	-5	eOD	CD4bs core	0
1828	G002-957	-5	eOD	CD4bs core	0
1815	G002-820	-5	eOD	CD4bs core	0
1827	G002-595	-5	eOD	CD4bs core	0
1825	G002-733	-5	eOD	CD4bs core	0
1823	G002-947	-5	eOD	CD4bs core	0
1822	G002-462	-5	eOD	CD4bs core	0
1821	G002-632	-5	eOD	CD4bs core	0
1820	G002-119	-5	eOD	CD4bs core	0
1819	G002-758	-5	eOD	CD4bs core	0
1818	G002-852	-5	eOD	CD4bs core	0
1817	G002-136	-5	eOD	CD4bs core	0
1826	G002-813	-5	eOD	CD4bs core	0
1774	G002-616	2	eOD	Lumazine Synthase	27908.8	0
1770	G002-616	-5	eOD	Lumazine Synthase	30786
1769	G002-619	2	eOD	Lumazine Synthase	28244.9	0
1711	G002-678	2	eOD	Lumazine Synthase	23312.1	0
1710	G002-678	8	eOD	Lumazine Synthase	45817.3	1
1708	G002-678	4	eOD	Lumazine Synthase	36288.5	1
1707	G002-678	-5	eOD	Lumazine Synthase	22117.2
1705	G002-997	8	eOD	Lumazine Synthase	37282.3	1
1700	G002-997	-5	eOD	Lumazine Synthase	7985.64
1698	G002-997	4	eOD	Lumazine Synthase	11065.9	0
1697	G002-997	2	eOD	Lumazine Synthase	7932.35	0
1717	G002-866	8	eOD	Lumazine Synthase	50131	1
1694	G002-230	4	eOD	Lumazine Synthase	25326.4	0
1690	G002-230	-5	eOD	Lumazine Synthase	14574.9
1689	G002-230	8	eOD	Lumazine Synthase	31054.2	1
1682	G002-884	2	eOD	Lumazine Synthase	11403.7	0
1678	G002-884	-5	eOD	Lumazine Synthase	12160.7
1676	G002-884	8	eOD	Lumazine Synthase	29400.8	1
1675	G002-884	4	eOD	Lumazine Synthase	16581.1	0
1674	G002-905	-5	eOD	Lumazine Synthase	11509.9
1672	G002-905	4	eOD	Lumazine Synthase	24115.5	1
1693	G002-230	2	eOD	Lumazine Synthase	14976	0
1718	G002-866	4	eOD	Lumazine Synthase	27449.5	1
1719	G002-866	2	eOD	Lumazine Synthase	8969.79	0
1720	G002-866	-5	eOD	Lumazine Synthase	9170.66
1767	G002-619	-5	eOD	Lumazine Synthase	26961.6
1765	G002-619	8	eOD	Lumazine Synthase	58921.2	1
1762	G002-619	4	eOD	Lumazine Synthase	42813.5	1
1756	G002-304	4	eOD	Lumazine Synthase	12657.6	0
1753	G002-304	2	eOD	Lumazine Synthase	8108.66	0
1749	G002-304	8	eOD	Lumazine Synthase	13930.6	0
1748	G002-304	-5	eOD	Lumazine Synthase	7487.54
1746	G002-302	4	eOD	Lumazine Synthase	30513.4	1
1744	G002-302	2	eOD	Lumazine Synthase	7023.77	0
1740	G002-302	-5	eOD	Lumazine Synthase	6113.02
1739	G002-302	8	eOD	Lumazine Synthase	44365.3	1
1738	G002-427	8	eOD	Lumazine Synthase	41742.1	1
1737	G002-427	4	eOD	Lumazine Synthase	25927.3	1
1734	G002-427	-5	eOD	Lumazine Synthase	3426.44
1733	G002-427	2	eOD	Lumazine Synthase	12464.6	1
1728	G002-493	8	eOD	Lumazine Synthase	55683.8	1
1727	G002-493	4	eOD	Lumazine Synthase	52664.8	0
1724	G002-493	2	eOD	Lumazine Synthase	15721.3	0
1723	G002-493	-5	eOD	Lumazine Synthase	14780.7
1666	G002-905	8	eOD	Lumazine Synthase	46838.1	1
806	G002-871	8	eOD	core-g28v2 60mer	731.035	1
2257	G002-278	2	eOD	CD4bs core	-6.46547	0
466	G002-813	4	eOD	core-g28v2 monomer	21.0565	0
327	G002-758	-5	eOD	core-g28v2-KO11b monomer	368.095
608	G002-988	-5	eOD	core-g28v2 60mer	72.955
325	G002-758	8	eOD	core-g28v2-KO11b monomer	470.145	0
322	G002-852	4	eOD	core-g28v2 60mer	473.203	1
611	G002-479	2	eOD	core-g28v2-KO11b monomer	0	0
612	G002-479	4	eOD	core-g28v2-KO11b monomer	0	0
320	G002-852	-5	eOD	core-g28v2 60mer	81.1679
613	G002-479	-5	eOD	core-g28v2-KO11b monomer	3.49485
81	G002-516	2	eOD	core-g28v2 monomer	8.64975	0
614	G002-479	-5	eOD	core-g28v2 monomer	15.9016
615	G002-479	2	eOD	core-g28v2 monomer	3.05799	0
616	G002-479	4	eOD	core-g28v2 monomer	0.961084	0
329	G002-758	2	eOD	core-g28v2-KO11b monomer	509.287	0
83	G002-516	-5	eOD	core-g28v2 monomer	6.55284
617	G002-479	4	eOD	core-g28v2 60mer	382.948	1
316	G002-852	8	eOD	core-g28v2 60mer	1384.92	1
315	G002-852	-5	eOD	core-g28v2 monomer	3.58222
313	G002-852	8	eOD	core-g28v2 monomer	47.2678	0
312	G002-852	4	eOD	core-g28v2 monomer	6.64022	0
311	G002-852	2	eOD	core-g28v2 monomer	8.8245	0
618	G002-479	2	eOD	core-g28v2 60mer	123.193	0
619	G002-479	-5	eOD	core-g28v2 60mer	0.69897
620	G002-371	4	eOD	core-g28v2-KO11b monomer	3.75696	0
306	G002-852	-5	eOD	core-g28v2-KO11b monomer	3.49485
305	G002-852	4	eOD	core-g28v2-KO11b monomer	3.23274	0
622	G002-371	2	eOD	core-g28v2-KO11b monomer	4.45593	0
319	G002-852	2	eOD	core-g28v2 60mer	108.777	0
47	G002-796	8	eOD	core-g28v2 60mer	9657.06	1
607	G002-988	8	eOD	core-g28v2 60mer	2158.07	1
80	G002-516	4	eOD	core-g28v2 monomer	323.448	1
582	G002-509	2	eOD	core-g28v2 60mer	177.102	0
586	G002-988	-5	eOD	core-g28v2-KO11b monomer	3.14537
587	G002-988	2	eOD	core-g28v2-KO11b monomer	9.52347	0
588	G002-988	4	eOD	core-g28v2-KO11b monomer	7.6013	0
589	G002-988	8	eOD	core-g28v2-KO11b monomer	7.68867	0
355	G002-119	-5	eOD	core-g28v2 monomer	11.0088
56	G002-831	4	eOD	core-g28v2-KO11b monomer	42.8993	0
353	G002-119	2	eOD	core-g28v2 monomer	17.8237	0
351	G002-119	8	eOD	core-g28v2 monomer	48.1416	0
55	G002-831	2	eOD	core-g28v2-KO11b monomer	34.0748	0
593	G002-988	4	eOD	core-g28v2 monomer	42.7245	0
348	G002-119	4	eOD	core-g28v2-KO11b monomer	23.1534	0
331	G002-758	4	eOD	core-g28v2-KO11b monomer	444.021	0
595	G002-988	8	eOD	core-g28v2 monomer	144.25	1
346	G002-119	-5	eOD	core-g28v2-KO11b monomer	13.6299
52	G002-831	8	eOD	core-g28v2-KO11b monomer	30.8421	0
343	G002-119	2	eOD	core-g28v2-KO11b monomer	18.1732	0
600	G002-988	-5	eOD	core-g28v2 monomer	18.0858
342	G002-119	8	eOD	core-g28v2-KO11b monomer	14.2415	0
51	G002-796	4	eOD	core-g28v2 60mer	7374.13	1
340	G002-758	2	eOD	core-g28v2 monomer	682.457	0
603	G002-988	2	eOD	core-g28v2 60mer	187.411	0
337	G002-758	4	eOD	core-g28v2 monomer	644.188	0
336	G002-758	-5	eOD	core-g28v2 monomer	520.034
334	G002-758	8	eOD	core-g28v2 monomer	636.412	0
604	G002-988	4	eOD	core-g28v2 60mer	882.886	1
596	G002-988	2	eOD	core-g28v2 monomer	24.1145	0
579	G002-509	-5	eOD	core-g28v2 60mer	2.00954
46	G002-796	2	eOD	core-g28v2 60mer	518.898	1
298	G002-852	8	eOD	core-g28v2-KO11b monomer	3.32011	0
264	G002-546	2	eOD	core-g28v2 60mer	94.6231	0
263	G002-546	-5	eOD	core-g28v2 60mer	6.02862
260	G002-546	4	eOD	core-g28v2 monomer	14.8531	0
259	G002-546	2	eOD	core-g28v2 monomer	10.4846	0
258	G002-546	8	eOD	core-g28v2 monomer	15.4647	0
652	G002-931	8	eOD	core-g28v2-KO11b monomer	4.10645	0
255	G002-546	-5	eOD	core-g28v2 monomer	6.20336
252	G002-546	2	eOD	core-g28v2-KO11b monomer	3.23274	0
251	G002-546	4	eOD	core-g28v2-KO11b monomer	4.36856	0
653	G002-931	4	eOD	core-g28v2-KO11b monomer	32.8516	0
248	G002-546	8	eOD	core-g28v2-KO11b monomer	6.46547	0
247	G002-546	-5	eOD	core-g28v2-KO11b monomer	6.72759
266	G002-546	8	eOD	core-g28v2 60mer	438.079	1
654	G002-931	-5	eOD	core-g28v2-KO11b monomer	1.66005
241	G002-820	-5	eOD	core-g28v2 60mer	4.80542
658	G002-931	-5	eOD	core-g28v2 monomer	9.87295
236	G002-820	8	eOD	core-g28v2 60mer	1355.22	1
659	G002-931	4	eOD	core-g28v2 monomer	71.9939	0
235	G002-820	4	eOD	core-g28v2 60mer	613.696	1
660	G002-931	2	eOD	core-g28v2 monomer	47.7047	0
234	G002-820	-5	eOD	core-g28v2 monomer	23.6776
233	G002-820	8	eOD	core-g28v2 monomer	60.5483	0
36	G002-796	8	eOD	core-g28v2 monomer	385.657	1
232	G002-820	2	eOD	core-g28v2 monomer	19.9206	0
35	G002-796	-5	eOD	core-g28v2 monomer	0
230	G002-820	4	eOD	core-g28v2 monomer	26.5609	0
242	G002-820	2	eOD	core-g28v2 60mer	165.918	0
299	G002-852	2	eOD	core-g28v2-KO11b monomer	3.14537	0
270	G002-546	4	eOD	core-g28v2 60mer	246.387	0
273	G002-136	2	eOD	core-g28v2-KO11b monomer	119.873	0
87	G002-516	8	eOD	core-g28v2 monomer	2.09691	0
626	G002-371	8	eOD	core-g28v2-KO11b monomer	1.04846	0
627	G002-371	-5	eOD	core-g28v2-KO11b monomer	2.79588
296	G002-136	2	eOD	core-g28v2 60mer	285.529	0
295	G002-136	4	eOD	core-g28v2 60mer	996.644	1
629	G002-371	4	eOD	core-g28v2 monomer	1.74743	0
630	G002-371	-5	eOD	core-g28v2 monomer	5.67913
290	G002-136	8	eOD	core-g28v2 60mer	1801.07	1
633	G002-371	8	eOD	core-g28v2 monomer	7.6013	0
289	G002-136	-5	eOD	core-g28v2 60mer	165.044
287	G002-136	-5	eOD	core-g28v2 monomer	156.045
285	G002-136	2	eOD	core-g28v2 monomer	166.005	0
271	G002-136	8	eOD	core-g28v2-KO11b monomer	128.96	0
483	G002-595	4	eOD	core-g28v2-KO11b monomer	12.7562	0
284	G002-136	4	eOD	core-g28v2 monomer	162.947	0
283	G002-136	8	eOD	core-g28v2 monomer	280.112	0
640	G002-371	8	eOD	core-g28v2 60mer	608.716	1
275	G002-136	-5	eOD	core-g28v2-KO11b monomer	115.243
42	G002-796	4	eOD	core-g28v2 monomer	161.462	1
643	G002-371	2	eOD	core-g28v2 60mer	99.6906	0
644	G002-371	4	eOD	core-g28v2 60mer	520.208	1
274	G002-136	4	eOD	core-g28v2-KO11b monomer	98.4674	0
41	G002-796	2	eOD	core-g28v2 monomer	9.52347	0
645	G002-371	-5	eOD	core-g28v2 60mer	4.45593
88	G002-516	4	eOD	core-g28v2 60mer	298.285	1
647	G002-931	2	eOD	core-g28v2-KO11b monomer	3.23274	0
637	G002-371	2	eOD	core-g28v2 monomer	9.17398	0
664	G002-931	8	eOD	core-g28v2 monomer	82.6532	0
357	G002-119	4	eOD	core-g28v2 monomer	16.6879	0
576	G002-509	8	eOD	core-g28v2 monomer	10.3098	0
451	G002-733	8	eOD	core-g28v2 60mer	577.349	1
450	G002-733	2	eOD	core-g28v2 monomer	31.3663	0
511	G002-957	4	eOD	core-g28v2-KO11b monomer	6.55284	0
449	G002-733	-5	eOD	core-g28v2 monomer	29.0073
448	G002-733	8	eOD	core-g28v2 monomer	37.3949	0
514	G002-957	8	eOD	core-g28v2-KO11b monomer	6.9897	0
447	G002-733	4	eOD	core-g28v2 monomer	19.1343	0
516	G002-957	2	eOD	core-g28v2-KO11b monomer	2.62114	0
446	G002-733	8	eOD	core-g28v2-KO11b monomer	25.5124	0
518	G002-957	4	eOD	core-g28v2 monomer	8.91187	0
445	G002-733	2	eOD	core-g28v2-KO11b monomer	13.2804	0
63	G002-831	-5	eOD	core-g28v2 monomer	46.3068
509	G002-957	-5	eOD	core-g28v2-KO11b monomer	4.45593
520	G002-957	8	eOD	core-g28v2 monomer	27.5219	0
443	G002-733	-5	eOD	core-g28v2-KO11b monomer	13.8047
428	G002-947	-5	eOD	core-g28v2 60mer	41.9382
426	G002-947	2	eOD	core-g28v2 60mer	166.093	0
425	G002-947	8	eOD	core-g28v2 60mer	380.677	1
525	G002-957	-5	eOD	core-g28v2 monomer	5.50439
526	G002-957	2	eOD	core-g28v2 monomer	5.85387	0
61	G002-831	8	eOD	core-g28v2 monomer	104.496	0
423	G002-947	4	eOD	core-g28v2 60mer	365.212	1
527	G002-957	2	eOD	core-g28v2 60mer	579.97	1
528	G002-957	-5	eOD	core-g28v2 60mer	28.3083
418	G002-947	4	eOD	core-g28v2 monomer	29.7936	0
71	G002-516	2	eOD	core-g28v2-KO11b monomer	0	0
444	G002-733	4	eOD	core-g28v2-KO11b monomer	7.51393	0
416	G002-947	2	eOD	core-g28v2 monomer	6.9897	0
508	G002-595	4	eOD	core-g28v2 60mer	232.495	0
453	G002-733	4	eOD	core-g28v2 60mer	653.624	1
482	G002-595	2	eOD	core-g28v2-KO11b monomer	14.3289	0
486	G002-595	8	eOD	core-g28v2-KO11b monomer	23.066	0
481	G002-813	8	eOD	core-g28v2 60mer	1022.77	1
480	G002-813	4	eOD	core-g28v2 60mer	307.023	0
478	G002-813	2	eOD	core-g28v2 60mer	58.1019	0
488	G002-595	-5	eOD	core-g28v2-KO11b monomer	9.69821
473	G002-813	-5	eOD	core-g28v2 60mer	18.9596
472	G002-813	8	eOD	core-g28v2 monomer	56.4418	0
471	G002-813	-5	eOD	core-g28v2 monomer	10.7467
491	G002-595	4	eOD	core-g28v2 monomer	32.4147	0
69	G002-831	8	eOD	core-g28v2 60mer	1604.4	1
493	G002-595	-5	eOD	core-g28v2 monomer	23.066
452	G002-733	2	eOD	core-g28v2 60mer	230.747	0
495	G002-595	8	eOD	core-g28v2 monomer	32.3274	0
464	G002-813	2	eOD	core-g28v2 monomer	7.95078	0
462	G002-813	-5	eOD	core-g28v2-KO11b monomer	2.70851
461	G002-813	4	eOD	core-g28v2-KO11b monomer	11.0088	0
500	G002-595	8	eOD	core-g28v2 60mer	1217.52	1
458	G002-813	2	eOD	core-g28v2-KO11b monomer	2.09691	0
457	G002-813	8	eOD	core-g28v2-KO11b monomer	10.834	0
502	G002-595	-5	eOD	core-g28v2 60mer	15.2026
68	G002-831	-5	eOD	core-g28v2 60mer	90.7787
504	G002-595	2	eOD	core-g28v2 60mer	58.6261	0
67	G002-831	4	eOD	core-g28v2 60mer	5309.81	1
66	G002-831	2	eOD	core-g28v2 60mer	105.282	0
454	G002-733	-5	eOD	core-g28v2 60mer	69.6349
498	G002-595	2	eOD	core-g28v2 monomer	26.4735	0
577	G002-509	8	eOD	core-g28v2 60mer	2950.61	1
533	G002-957	4	eOD	core-g28v2 60mer	1249.58	1
534	G002-957	8	eOD	core-g28v2 60mer	1523.93	1
383	G002-632	2	eOD	core-g28v2 60mer	101.962	0
555	G002-825	8	eOD	core-g28v2 60mer	310.343	1
58	G002-831	2	eOD	core-g28v2 monomer	86.0607	0
382	G002-632	8	eOD	core-g28v2 60mer	1938.51	1
558	G002-825	-5	eOD	core-g28v2 60mer	0
381	G002-632	-5	eOD	core-g28v2 60mer	3.32011
559	G002-825	2	eOD	core-g28v2 60mer	146.696	0
561	G002-825	4	eOD	core-g28v2 60mer	249.095	0
57	G002-831	-5	eOD	core-g28v2-KO11b monomer	40.016
377	G002-632	8	eOD	core-g28v2 monomer	145.561	1
376	G002-632	2	eOD	core-g28v2 monomer	13.4552	0
375	G002-632	4	eOD	core-g28v2 monomer	50.1511	0
385	G002-632	4	eOD	core-g28v2 60mer	907.875	1
374	G002-632	-5	eOD	core-g28v2 monomer	9.69821
565	G002-509	8	eOD	core-g28v2-KO11b monomer	3.05799	0
566	G002-509	2	eOD	core-g28v2-KO11b monomer	1.04846	0
371	G002-632	-5	eOD	core-g28v2-KO11b monomer	0.873713
370	G002-632	2	eOD	core-g28v2-KO11b monomer	1.92217	0
567	G002-509	-5	eOD	core-g28v2-KO11b monomer	6.64022
368	G002-632	8	eOD	core-g28v2-KO11b monomer	2.97062	0
572	G002-509	2	eOD	core-g28v2 monomer	3.49485	0
573	G002-509	-5	eOD	core-g28v2 monomer	5.94125
366	G002-119	2	eOD	core-g28v2 60mer	119.524	0
365	G002-119	4	eOD	core-g28v2 60mer	461.32	1
364	G002-119	-5	eOD	core-g28v2 60mer	27.0851
361	G002-119	8	eOD	core-g28v2 60mer	945.706	1
372	G002-632	4	eOD	core-g28v2-KO11b monomer	0.873713	0
414	G002-947	8	eOD	core-g28v2 monomer	29.182	0
553	G002-825	8	eOD	core-g28v2 monomer	3.84434	0
388	G002-462	8	eOD	core-g28v2-KO11b monomer	12.3193	0
413	G002-947	-5	eOD	core-g28v2 monomer	12.0572
536	G002-825	4	eOD	core-g28v2-KO11b monomer	0.524228	0
538	G002-825	2	eOD	core-g28v2-KO11b monomer	0	0
408	G002-947	4	eOD	core-g28v2-KO11b monomer	1.2232	0
407	G002-947	8	eOD	core-g28v2-KO11b monomer	1.04846	0
406	G002-947	2	eOD	core-g28v2-KO11b monomer	2.09691	0
405	G002-947	-5	eOD	core-g28v2-KO11b monomer	2.88325
540	G002-825	8	eOD	core-g28v2-KO11b monomer	1.2232	0
541	G002-825	-5	eOD	core-g28v2-KO11b monomer	0
402	G002-462	-5	eOD	core-g28v2 60mer	14.591
74	G002-516	4	eOD	core-g28v2-KO11b monomer	90.7787	1
400	G002-462	8	eOD	core-g28v2 60mer	600.677	1
551	G002-825	4	eOD	core-g28v2 monomer	0	0
399	G002-462	2	eOD	core-g28v2 60mer	211.701	0
397	G002-462	-5	eOD	core-g28v2 monomer	26.9977
396	G002-462	2	eOD	core-g28v2 monomer	42.0256	0
393	G002-462	4	eOD	core-g28v2 monomer	42.3751	0
392	G002-462	8	eOD	core-g28v2 monomer	71.9939	0
546	G002-825	2	eOD	core-g28v2 monomer	0	0
76	G002-516	8	eOD	core-g28v2-KO11b monomer	4.98016	0
78	G002-516	-5	eOD	core-g28v2-KO11b monomer	5.06753
547	G002-825	-5	eOD	core-g28v2 monomer	0
59	G002-831	4	eOD	core-g28v2 monomer	166.966	0
391	G002-462	2	eOD	core-g28v2-KO11b monomer	17.8237	0
390	G002-462	4	eOD	core-g28v2-KO11b monomer	11.6204	0
389	G002-462	-5	eOD	core-g28v2-KO11b monomer	12.8436
398	G002-462	4	eOD	core-g28v2 60mer	254.25	1
665	G002-931	2	eOD	core-g28v2 60mer	121.533	0
44	G002-796	-5	eOD	core-g28v2 60mer	0
177	G002-855	8	eOD	core-g28v2 monomer	269.715	0
126	G002-630	4	eOD	core-g28v2 monomer	107.117	1
173	G002-855	4	eOD	core-g28v2 monomer	285.267	0
172	G002-855	2	eOD	core-g28v2 monomer	321.351	0
95	G002-516	8	eOD	core-g28v2 60mer	117.689	0
170	G002-855	8	eOD	core-g28v2-KO11b monomer	229	0
716	G002-293	2	eOD	core-g28v2 60mer	370.017	0
128	G002-630	4	eOD	core-g28v2 60mer	1380.12	1
167	G002-855	4	eOD	core-g28v2-KO11b monomer	255.91	0
166	G002-855	-5	eOD	core-g28v2-KO11b monomer	187.936
129	G002-630	-5	eOD	core-g28v2 60mer	6.9897
94	G002-516	-5	eOD	core-g28v2 60mer	1.31057
771	G002-145	2	eOD	core-g28v2 monomer	12.232	0
132	G002-630	8	eOD	core-g28v2 60mer	417.372	1
719	G002-293	-5	eOD	core-g28v2 60mer	133.416
769	G002-145	-5	eOD	core-g28v2-KO11b monomer	13.892
712	G002-293	-5	eOD	core-g28v2 monomer	8.56238
711	G002-293	8	eOD	core-g28v2 monomer	71.2949	0
124	G002-630	-5	eOD	core-g28v2 monomer	10.2224
775	G002-145	4	eOD	core-g28v2 monomer	12.232	0
699	G002-293	2	eOD	core-g28v2-KO11b monomer	13.3678	0
30	G002-796	8	eOD	core-g28v2-KO11b monomer	5.50439	0
783	G002-145	8	eOD	core-g28v2 60mer	4196.97	1
782	G002-145	4	eOD	core-g28v2 60mer	715.745	1
184	G002-855	4	eOD	core-g28v2 60mer	590.193	0
780	G002-145	2	eOD	core-g28v2 60mer	199.993	0
183	G002-855	8	eOD	core-g28v2 60mer	751.917	1
721	G002-293	8	eOD	core-g28v2 60mer	1654.46	1
703	G002-293	8	eOD	core-g28v2-KO11b monomer	3.49485	0
704	G002-293	4	eOD	core-g28v2-KO11b monomer	34.3369	0
121	G002-630	8	eOD	core-g28v2 monomer	43.2488	0
705	G002-293	-5	eOD	core-g28v2-KO11b monomer	0.961084
777	G002-145	8	eOD	core-g28v2 monomer	89.4682	0
709	G002-293	2	eOD	core-g28v2 monomer	44.2972	0
710	G002-293	4	eOD	core-g28v2 monomer	61.8588	0
175	G002-855	-5	eOD	core-g28v2 monomer	243.591
778	G002-145	-5	eOD	core-g28v2 monomer	6.29073
722	G002-293	4	eOD	core-g28v2 60mer	1101.23	1
163	G002-855	2	eOD	core-g28v2-KO11b monomer	283.607	0
134	G002-630	2	eOD	core-g28v2 60mer	122.145	0
753	G002-689	4	eOD	core-g28v2-KO11b monomer	21.3186	0
752	G002-689	2	eOD	core-g28v2-KO11b monomer	4.71805	0
153	G002-341	8	eOD	core-g28v2 monomer	44.7341	0
738	G002-577	-5	eOD	core-g28v2 monomer	8.30027
141	G002-341	-5	eOD	core-g28v2-KO11b monomer	26.3861
739	G002-577	2	eOD	core-g28v2 monomer	52.5975	0
151	G002-341	4	eOD	core-g28v2 monomer	33.9	0
754	G002-689	-5	eOD	core-g28v2-KO11b monomer	0.873713
747	G002-577	4	eOD	core-g28v2 60mer	1049.77	1
746	G002-577	8	eOD	core-g28v2 60mer	3521.41	1
143	G002-341	2	eOD	core-g28v2-KO11b monomer	2.27165	0
742	G002-577	8	eOD	core-g28v2 monomer	92.3514	0
144	G002-341	4	eOD	core-g28v2-KO11b monomer	21.4933	0
145	G002-341	-5	eOD	core-g28v2 monomer	14.0668
146	G002-341	2	eOD	core-g28v2 monomer	18.7848	0
743	G002-577	-5	eOD	core-g28v2 60mer	3.40748
741	G002-577	4	eOD	core-g28v2 monomer	67.0137	0
786	G002-145	-5	eOD	core-g28v2 60mer	2.00954
755	G002-689	4	eOD	core-g28v2 monomer	20.008	0
756	G002-689	2	eOD	core-g28v2 monomer	6.81496	0
162	G002-341	4	eOD	core-g28v2 60mer	1297.99	1
726	G002-577	4	eOD	core-g28v2-KO11b monomer	62.9073	0
727	G002-577	-5	eOD	core-g28v2-KO11b monomer	2.27165
729	G002-577	8	eOD	core-g28v2-KO11b monomer	26.5609	0
766	G002-145	4	eOD	core-g28v2-KO11b monomer	1.39794	0
137	G002-341	8	eOD	core-g28v2-KO11b monomer	15.2026	0
763	G002-145	8	eOD	core-g28v2-KO11b monomer	0	0
154	G002-341	2	eOD	core-g28v2 60mer	49.4521	0
732	G002-577	2	eOD	core-g28v2-KO11b monomer	43.6856	0
761	G002-145	2	eOD	core-g28v2-KO11b monomer	14.1541	0
760	G002-689	2	eOD	core-g28v2 60mer	80.2942	0
759	G002-689	4	eOD	core-g28v2 60mer	211.701	0
156	G002-341	-5	eOD	core-g28v2 60mer	18.2606
33	G002-796	-5	eOD	core-g28v2-KO11b monomer	1.39794
758	G002-689	-5	eOD	core-g28v2 60mer	19.5712
757	G002-689	-5	eOD	core-g28v2 monomer	1.04846
158	G002-341	8	eOD	core-g28v2 60mer	2297.78	1
697	G002-480	-5	eOD	core-g28v2 60mer	6.9897
744	G002-577	2	eOD	core-g28v2 60mer	137.61	0
117	G002-630	8	eOD	core-g28v2-KO11b monomer	20.2701	0
677	G002-480	-5	eOD	core-g28v2-KO11b monomer	0.786341
203	G002-834	8	eOD	core-g28v2 monomer	8.03816	0
202	G002-834	2	eOD	core-g28v2 monomer	5.24228	0
799	G002-871	8	eOD	core-g28v2 monomer	6.55284	0
199	G002-834	4	eOD	core-g28v2 monomer	7.51393	0
198	G002-834	2	eOD	core-g28v2-KO11b monomer	2.79588	0
194	G002-834	4	eOD	core-g28v2-KO11b monomer	5.85387	0
679	G002-480	4	eOD	core-g28v2-KO11b monomer	23.5902	0
192	G002-834	8	eOD	core-g28v2-KO11b monomer	11.8825	0
681	G002-480	8	eOD	core-g28v2-KO11b monomer	1.13583	0
118	G002-630	2	eOD	core-g28v2 monomer	17.9111	0
683	G002-480	2	eOD	core-g28v2 monomer	67.4506	0
191	G002-834	-5	eOD	core-g28v2-KO11b monomer	11.0961
116	G002-630	-5	eOD	core-g28v2-KO11b monomer	1.04846
797	G002-871	4	eOD	core-g28v2 monomer	7.33919	0
91	G002-516	2	eOD	core-g28v2 60mer	5.41702	0
684	G002-480	-5	eOD	core-g28v2 monomer	4.54331
114	G002-630	4	eOD	core-g28v2-KO11b monomer	5.67913	0
205	G002-834	-5	eOD	core-g28v2 monomer	16.4258
225	G002-820	-5	eOD	core-g28v2-KO11b monomer	8.64975
801	G002-871	-5	eOD	core-g28v2 monomer	14.4163
222	G002-820	4	eOD	core-g28v2-KO11b monomer	11.4456	0
221	G002-820	2	eOD	core-g28v2-KO11b monomer	9.78558	0
670	G002-931	8	eOD	core-g28v2 60mer	2967.56	1
113	G002-630	2	eOD	core-g28v2-KO11b monomer	20.5322	0
218	G002-820	8	eOD	core-g28v2-KO11b monomer	11.4456	0
672	G002-931	-5	eOD	core-g28v2 60mer	11.0961
26	G002-796	2	eOD	core-g28v2-KO11b monomer	0.0873713	0
216	G002-834	8	eOD	core-g28v2 60mer	1039.63	1
215	G002-834	2	eOD	core-g28v2 60mer	183.916	0
800	G002-871	2	eOD	core-g28v2 monomer	12.8436	0
673	G002-931	4	eOD	core-g28v2 60mer	1061.65	1
213	G002-834	4	eOD	core-g28v2 60mer	742.743	1
209	G002-834	-5	eOD	core-g28v2 60mer	7.33919
675	G002-480	2	eOD	core-g28v2-KO11b monomer	8.03816	0
794	G002-871	8	eOD	core-g28v2-KO11b monomer	11.8825	0
682	G002-480	8	eOD	core-g28v2 monomer	12.8436	0
28	G002-796	4	eOD	core-g28v2-KO11b monomer	0	0
790	G002-871	2	eOD	core-g28v2-KO11b monomer	5.7665	0
692	G002-480	8	eOD	core-g28v2 60mer	402.17	1
693	G002-480	2	eOD	core-g28v2 60mer	249.882	0
687	G002-480	4	eOD	core-g28v2 monomer	103.36	0
188	G002-855	-5	eOD	core-g28v2 60mer	108.515
793	G002-871	-5	eOD	core-g28v2-KO11b monomer	2.97062
690	G002-480	4	eOD	core-g28v2 60mer	325.545	0
788	G002-871	4	eOD	core-g28v2-KO11b monomer	10.0477	0
189	G002-855	2	eOD	core-g28v2 60mer	213.71	0
112	G002-630	16	eOD->core	core-g28v2-KO11b monomer	323.885	1
2075	G002-293	10	eOD->core	CD4bs core	2549.58	1
2132	G002-943	24	eOD->core	CD4bs core	1588.32	1
2068	G002-480	20	eOD->core	CD4bs core	297.674	1
2067	G002-480	24	eOD->core	CD4bs core	244.814	1
2018	G002-957	20	eOD->core	CD4bs core	6653.5	1
1471	G002-119	24	eOD->core	Lumazine Synthase	42084.5	1
120	G002-630	20	eOD->core	core-g28v2 monomer	2780.68	1
2065	G002-480	18	eOD->core	CD4bs core	282.034	1
2019	G002-957	24	eOD->core	CD4bs core	3515.03	1
2064	G002-480	10	eOD->core	CD4bs core	207.944	1
1489	G002-947	24	eOD->core	Lumazine Synthase	32994.3	1
2020	G002-957	16	eOD->core	CD4bs core	11087.1	1
2089	G002-145	10	eOD->core	CD4bs core	15767.3	1
1470	G002-119	16	eOD->core	Lumazine Synthase	48688.4	1
1413	G002-855	18	eOD->core	Lumazine Synthase	35094.4	1
139	G002-341	24	eOD->core	core-g28v2-KO11b monomer	2311.76	1
138	G002-341	20	eOD->core	core-g28v2-KO11b monomer	2250.16	1
1431	G002-820	18	eOD->core	Lumazine Synthase	56913.7	1
1429	G002-820	16	eOD->core	Lumazine Synthase	64134.5	1
1428	G002-820	10	eOD->core	Lumazine Synthase	71081.9	1
1427	G002-820	20	eOD->core	Lumazine Synthase	58215.9	1
142	G002-341	18	eOD->core	core-g28v2-KO11b monomer	1931.95	1
1587	G002-293	18	eOD->core	Lumazine Synthase	58977.1	1
119	G002-630	24	eOD->core	core-g28v2 monomer	1716.06	1
1475	G002-119	10	eOD->core	Lumazine Synthase	52961.7	1
1584	G002-480	10	eOD->core	Lumazine Synthase	55852.3	1
2070	G002-293	24	eOD->core	CD4bs core	1912.56	1
1472	G002-119	20	eOD->core	Lumazine Synthase	43024	1
111	G002-630	18	eOD->core	core-g28v2-KO11b monomer	337.166	1
2087	G002-145	24	eOD->core	CD4bs core	14229.4	1
1583	G002-480	20	eOD->core	Lumazine Synthase	44809.7	1
1590	G002-293	24	eOD->core	Lumazine Synthase	57511.5	1
1426	G002-820	24	eOD->core	Lumazine Synthase	57356.7	1
2074	G002-293	16	eOD->core	CD4bs core	2743.46	1
2069	G002-293	18	eOD->core	CD4bs core	2197.21	1
1579	G002-480	18	eOD->core	Lumazine Synthase	43863.7	1
404	G002-947	24	eOD->core	core-g28v2-KO11b monomer	45.5204	0
140	G002-341	10	eOD->core	core-g28v2-KO11b monomer	2084.15	1
2017	G002-957	18	eOD->core	CD4bs core	6818.02	1
1580	G002-480	24	eOD->core	Lumazine Synthase	43267.9	1
2015	G002-957	10	eOD->core	CD4bs core	17549	1
110	G002-630	20	eOD->core	core-g28v2-KO11b monomer	254.338	1
427	G002-947	10	eOD->core	core-g28v2 60mer	26936.6	1
130	G002-630	16	eOD->core	core-g28v2 60mer	17653.1	1
417	G002-947	24	eOD->core	core-g28v2 monomer	432.138	1
1497	G002-947	10	eOD->core	Lumazine Synthase	56400.9	1
1446	G002-136	20	eOD->core	Lumazine Synthase	41080.5	1
2090	G002-145	20	eOD->core	CD4bs core	15420.5	1
419	G002-947	10	eOD->core	core-g28v2 monomer	1254.91	1
1449	G002-136	18	eOD->core	Lumazine Synthase	41802.8	1
420	G002-947	16	eOD->core	core-g28v2 monomer	672.759	1
421	G002-947	18	eOD->core	core-g28v2 monomer	672.584	1
1450	G002-136	24	eOD->core	Lumazine Synthase	41620.8	1
422	G002-947	20	eOD->core	core-g28v2 60mer	10874.7	1
127	G002-630	10	eOD->core	core-g28v2 60mer	26351.7	1
429	G002-947	16	eOD->core	core-g28v2 60mer	13654.2	1
2080	G002-577	10	eOD->core	CD4bs core	15307	1
2079	G002-577	24	eOD->core	CD4bs core	8965.6	1
2078	G002-577	18	eOD->core	CD4bs core	13441.9	1
424	G002-947	24	eOD->core	core-g28v2 60mer	8336.7	1
2077	G002-577	20	eOD->core	CD4bs core	12016.4	1
125	G002-630	18	eOD->core	core-g28v2 monomer	4242.92	1
109	G002-630	24	eOD->core	core-g28v2-KO11b monomer	224.894	1
2093	G002-145	16	eOD->core	CD4bs core	15511.8	1
415	G002-947	20	eOD->core	core-g28v2 monomer	498.54	1
136	G002-341	16	eOD->core	core-g28v2-KO11b monomer	2063.71	1
2082	G002-577	16	eOD->core	CD4bs core	10674.3	1
1524	G002-957	24	eOD->core	Lumazine Synthase	58822.6	1
122	G002-630	10	eOD->core	core-g28v2 monomer	1097.73	1
135	G002-630	24	eOD->core	core-g28v2 60mer	11574.2	1
2076	G002-293	20	eOD->core	CD4bs core	2093.15	1
1443	G002-136	10	eOD->core	Lumazine Synthase	43560.4	1
1492	G002-947	18	eOD->core	Lumazine Synthase	40819.4	1
123	G002-630	16	eOD->core	core-g28v2 monomer	3116.71	1
409	G002-947	20	eOD->core	core-g28v2-KO11b monomer	51.4617	0
1494	G002-947	16	eOD->core	Lumazine Synthase	41895.2	1
133	G002-630	18	eOD->core	core-g28v2 60mer	17045.1	1
1445	G002-136	16	eOD->core	Lumazine Synthase	40954.7	1
1532	G002-957	20	eOD->core	Lumazine Synthase	63641.3	1
1495	G002-947	20	eOD->core	Lumazine Synthase	35410.3	1
1530	G002-957	10	eOD->core	Lumazine Synthase	74546.2	1
430	G002-947	18	eOD->core	core-g28v2 60mer	12843.4	1
115	G002-630	10	eOD->core	core-g28v2-KO11b monomer	61.9462	0
411	G002-947	18	eOD->core	core-g28v2-KO11b monomer	48.9279	0
1528	G002-957	18	eOD->core	Lumazine Synthase	65830.8	1
412	G002-947	10	eOD->core	core-g28v2-KO11b monomer	31.0168	0
1591	G002-293	16	eOD->core	Lumazine Synthase	62461	1
1525	G002-957	16	eOD->core	Lumazine Synthase	70064.7	1
131	G002-630	20	eOD->core	core-g28v2 60mer	14256.1	1
1469	G002-119	18	eOD->core	Lumazine Synthase	43843	1
228	G002-820	20	eOD->core	core-g28v2 monomer	12469.8	1
362	G002-119	24	eOD->core	core-g28v2 60mer	9781.47	1
1593	G002-293	10	eOD->core	Lumazine Synthase	70154.4	1
2116	G002-620	24	eOD->core	CD4bs core	2852.15	1
1914	G002-855	24	eOD->core	CD4bs core	1032.2	1
1913	G002-855	18	eOD->core	CD4bs core	1270.2	1
297	G002-136	16	eOD->core	core-g28v2 60mer	26143.7	1
185	G002-855	10	eOD->core	core-g28v2 60mer	15933.4	1
186	G002-855	18	eOD->core	core-g28v2 60mer	11429.6	1
1916	G002-855	20	eOD->core	CD4bs core	1564.12	1
2114	G002-620	18	eOD->core	CD4bs core	2912.35	1
187	G002-855	20	eOD->core	core-g28v2 60mer	11610.6	1
1909	G002-341	18	eOD->core	CD4bs core	14003.1	1
294	G002-136	24	eOD->core	core-g28v2 60mer	18417.8	1
293	G002-136	20	eOD->core	core-g28v2 60mer	23710.7	1
292	G002-136	10	eOD->core	core-g28v2 60mer	29531	1
291	G002-136	18	eOD->core	core-g28v2 60mer	25854.3	1
2113	G002-620	10	eOD->core	CD4bs core	547.206	1
1907	G002-341	20	eOD->core	CD4bs core	12425.2	1
1917	G002-855	10	eOD->core	CD4bs core	753.402	1
182	G002-855	16	eOD->core	core-g28v2 60mer	13239.4	1
1943	G002-136	20	eOD->core	CD4bs core	5976.46	1
176	G002-855	24	eOD->core	core-g28v2 monomer	1319.39	1
178	G002-855	20	eOD->core	core-g28v2 monomer	1892.29	1
179	G002-855	10	eOD->core	core-g28v2 monomer	972.529	1
1932	G002-820	18	eOD->core	CD4bs core	11652.1	1
180	G002-855	16	eOD->core	core-g28v2 monomer	1865.64	1
1918	G002-855	16	eOD->core	CD4bs core	1515.98	1
1930	G002-820	10	eOD->core	CD4bs core	13170.6	1
1928	G002-820	24	eOD->core	CD4bs core	11445.5	1
1927	G002-820	16	eOD->core	CD4bs core	13435.3	1
181	G002-855	24	eOD->core	core-g28v2 60mer	10079.8	1
1725	G002-493	24	eOD->core	Lumazine Synthase	70092.4	1
1726	G002-493	16	eOD->core	Lumazine Synthase	70142.9	1
1729	G002-493	10	eOD->core	Lumazine Synthase	70438.6	1
1929	G002-820	20	eOD->core	CD4bs core	11772.9	1
288	G002-136	24	eOD->core	core-g28v2 monomer	5092.35	1
286	G002-136	18	eOD->core	core-g28v2 monomer	8502.88	1
1906	G002-341	16	eOD->core	CD4bs core	13333	1
243	G002-820	20	eOD->core	core-g28v2 60mer	27487.1	1
240	G002-820	24	eOD->core	core-g28v2 60mer	27195.9	1
239	G002-820	10	eOD->core	core-g28v2 60mer	39478.9	1
238	G002-820	18	eOD->core	core-g28v2 60mer	26981	1
237	G002-820	16	eOD->core	core-g28v2 60mer	30177.9	1
217	G002-820	10	eOD->core	core-g28v2-KO11b monomer	1299.65	1
2109	G002-620	20	eOD->core	CD4bs core	3084.03	1
219	G002-820	24	eOD->core	core-g28v2-KO11b monomer	804.34	1
223	G002-820	18	eOD->core	core-g28v2-KO11b monomer	492.337	1
224	G002-820	20	eOD->core	core-g28v2-KO11b monomer	696.873	1
231	G002-820	18	eOD->core	core-g28v2 monomer	12144.4	1
226	G002-820	16	eOD->core	core-g28v2 monomer	14066.9	1
227	G002-820	24	eOD->core	core-g28v2 monomer	12249.8	1
229	G002-820	10	eOD->core	core-g28v2 monomer	14470.3	1
220	G002-820	16	eOD->core	core-g28v2-KO11b monomer	631.607	1
1881	G002-831	24	eOD->core	CD4bs core	3283.94	1
1883	G002-831	20	eOD->core	CD4bs core	3128.41	1
272	G002-136	10	eOD->core	core-g28v2-KO11b monomer	190.12	0
1905	G002-341	10	eOD->core	CD4bs core	18938.6	1
1904	G002-341	24	eOD->core	CD4bs core	11686.1	1
282	G002-136	16	eOD->core	core-g28v2 monomer	9568.2	1
281	G002-136	10	eOD->core	core-g28v2 monomer	9935.6	1
280	G002-136	20	eOD->core	core-g28v2 monomer	6805.78	1
279	G002-136	20	eOD->core	core-g28v2-KO11b monomer	829.328	1
278	G002-136	24	eOD->core	core-g28v2-KO11b monomer	1020.5	1
277	G002-136	16	eOD->core	core-g28v2-KO11b monomer	514.966	1
276	G002-136	18	eOD->core	core-g28v2-KO11b monomer	799.971	1
1901	G002-630	18	eOD->core	CD4bs core	3905.76	1
1900	G002-630	16	eOD->core	CD4bs core	2792.82	1
2112	G002-620	16	eOD->core	CD4bs core	2525.9	1
1899	G002-630	10	eOD->core	CD4bs core	1035.79	1
1897	G002-630	20	eOD->core	CD4bs core	2526.34	1
1896	G002-630	24	eOD->core	CD4bs core	1491.17	1
1696	G002-230	18	eOD->core	Lumazine Synthase	43059.1	1
1592	G002-293	20	eOD->core	Lumazine Synthase	58253.6	1
1695	G002-230	10	eOD->core	Lumazine Synthase	56007.9	1
1691	G002-230	24	eOD->core	Lumazine Synthase	38458.6	1
367	G002-119	20	eOD->core	core-g28v2 60mer	10494.7	1
1989	G002-947	10	eOD->core	CD4bs core	1223.9	1
1987	G002-947	24	eOD->core	CD4bs core	386.618	1
155	G002-341	20	eOD->core	core-g28v2 60mer	30517.3	1
2128	G002-943	16	eOD->core	CD4bs core	6330.75	1
1985	G002-947	20	eOD->core	CD4bs core	447.079	1
2130	G002-943	20	eOD->core	CD4bs core	2168.9	1
363	G002-119	18	eOD->core	core-g28v2 60mer	10917.9	1
359	G002-119	16	eOD->core	core-g28v2 60mer	12190.9	1
358	G002-119	24	eOD->core	core-g28v2 monomer	1009.75	1
1635	G002-620	18	eOD->core	Lumazine Synthase	52185.1	1
157	G002-341	24	eOD->core	core-g28v2 60mer	29332.5	1
159	G002-341	10	eOD->core	core-g28v2 60mer	41910.6	1
1637	G002-620	10	eOD->core	Lumazine Synthase	60593.1	1
360	G002-119	10	eOD->core	core-g28v2 60mer	12005.2	1
1638	G002-620	16	eOD->core	Lumazine Synthase	57710.3	1
1990	G002-947	16	eOD->core	CD4bs core	628.461	1
1615	G002-145	20	eOD->core	Lumazine Synthase	65153.1	1
1596	G002-577	16	eOD->core	Lumazine Synthase	71522.5	1
1598	G002-577	18	eOD->core	Lumazine Synthase	71660.1	1
1599	G002-577	10	eOD->core	Lumazine Synthase	76886.7	1
1600	G002-577	20	eOD->core	Lumazine Synthase	70575.4	1
147	G002-341	24	eOD->core	core-g28v2 monomer	13997.8	1
1602	G002-577	24	eOD->core	Lumazine Synthase	68805.6	1
1616	G002-145	16	eOD->core	Lumazine Synthase	70891.5	1
148	G002-341	10	eOD->core	core-g28v2 monomer	21022.7	1
150	G002-341	20	eOD->core	core-g28v2 monomer	14675.3	1
1609	G002-145	18	eOD->core	Lumazine Synthase	68027	1
1610	G002-145	10	eOD->core	Lumazine Synthase	70893.4	1
152	G002-341	18	eOD->core	core-g28v2 monomer	15935	1
1991	G002-947	18	eOD->core	CD4bs core	623.656	1
1613	G002-145	24	eOD->core	Lumazine Synthase	63885	1
149	G002-341	16	eOD->core	core-g28v2 monomer	15396.7	1
160	G002-341	16	eOD->core	core-g28v2 60mer	32122.7	1
356	G002-119	16	eOD->core	core-g28v2 monomer	1689.93	1
1640	G002-620	20	eOD->core	Lumazine Synthase	50413.5	1
1966	G002-119	10	eOD->core	CD4bs core	253.813	1
1661	G002-943	18	eOD->core	Lumazine Synthase	57303.7	1
168	G002-855	10	eOD->core	core-g28v2-KO11b monomer	219.127	0
341	G002-119	16	eOD->core	core-g28v2-KO11b monomer	115.505	1
169	G002-855	16	eOD->core	core-g28v2-KO11b monomer	349.66	0
171	G002-855	20	eOD->core	core-g28v2-KO11b monomer	328.166	0
165	G002-855	24	eOD->core	core-g28v2-KO11b monomer	287.189	0
1950	G002-136	24	eOD->core	CD4bs core	4071.85	1
2127	G002-943	18	eOD->core	CD4bs core	2055.15	1
2125	G002-943	10	eOD->core	CD4bs core	7523.89	1
174	G002-855	18	eOD->core	core-g28v2 monomer	1490.2	1
1945	G002-136	16	eOD->core	CD4bs core	9053.23	1
1688	G002-230	20	eOD->core	Lumazine Synthase	40509.9	1
1944	G002-136	10	eOD->core	CD4bs core	9745.48	1
1949	G002-136	18	eOD->core	CD4bs core	7702.91	1
1659	G002-943	24	eOD->core	Lumazine Synthase	57233.6	1
1658	G002-943	20	eOD->core	Lumazine Synthase	58947.5	1
344	G002-119	20	eOD->core	core-g28v2-KO11b monomer	99.079	1
1641	G002-620	24	eOD->core	Lumazine Synthase	46845.2	1
161	G002-341	18	eOD->core	core-g28v2 60mer	34759.2	1
354	G002-119	20	eOD->core	core-g28v2 monomer	1267.32	1
1973	G002-119	24	eOD->core	CD4bs core	917.398	1
352	G002-119	18	eOD->core	core-g28v2 monomer	1199.61	1
350	G002-119	10	eOD->core	core-g28v2 monomer	284.656	1
1971	G002-119	16	eOD->core	CD4bs core	1574.43	1
349	G002-119	24	eOD->core	core-g28v2-KO11b monomer	92.3514	1
347	G002-119	18	eOD->core	core-g28v2-KO11b monomer	88.6818	0
1653	G002-943	16	eOD->core	Lumazine Synthase	62702.6	1
1970	G002-119	20	eOD->core	CD4bs core	1168.24	1
164	G002-855	18	eOD->core	core-g28v2-KO11b monomer	220.001	0
1654	G002-943	10	eOD->core	Lumazine Synthase	70976.3	1
1968	G002-119	18	eOD->core	CD4bs core	1110.93	1
345	G002-119	10	eOD->core	core-g28v2-KO11b monomer	30.8421	0
1692	G002-230	16	eOD->core	Lumazine Synthase	46156.2	1
1410	G002-855	20	eOD->core	Lumazine Synthase	33206.5	1
410	G002-947	16	eOD->core	core-g28v2-KO11b monomer	44.2972	0
2091	G002-145	18	eOD->core	CD4bs core	16248.7	1
737	G002-577	10	eOD->core	core-g28v2 monomer	15419	1
736	G002-577	24	eOD->core	core-g28v2 monomer	9860.28	1
918	G002-943	24	eOD->core	core-g28v2 60mer	12990.8	1
919	G002-943	16	eOD->core	core-g28v2 60mer	21648.8	1
735	G002-577	18	eOD->core	core-g28v2 monomer	13991.6	1
921	G002-943	20	eOD->core	core-g28v2 60mer	15601.9	1
734	G002-577	20	eOD->core	core-g28v2 monomer	12750.2	1
733	G002-577	10	eOD->core	core-g28v2-KO11b monomer	112.01	1
731	G002-577	24	eOD->core	core-g28v2-KO11b monomer	894.682	1
730	G002-577	20	eOD->core	core-g28v2-KO11b monomer	733.744	1
728	G002-577	18	eOD->core	core-g28v2-KO11b monomer	549.74	1
725	G002-577	16	eOD->core	core-g28v2-KO11b monomer	480.804	1
724	G002-293	18	eOD->core	core-g28v2 60mer	22684.4	1
723	G002-293	16	eOD->core	core-g28v2 60mer	25363.4	1
720	G002-293	24	eOD->core	core-g28v2 60mer	18329.4	1
718	G002-293	20	eOD->core	core-g28v2 60mer	20590.8	1
717	G002-293	10	eOD->core	core-g28v2 60mer	30292.2	1
715	G002-293	20	eOD->core	core-g28v2 monomer	2159.38	1
714	G002-293	10	eOD->core	core-g28v2 monomer	2670.85	1
915	G002-943	18	eOD->core	core-g28v2 60mer	14746.5	1
914	G002-943	10	eOD->core	core-g28v2 60mer	33798.3	1
913	G002-943	24	eOD->core	core-g28v2 monomer	1865.11	1
911	G002-943	20	eOD->core	core-g28v2 monomer	2473.74	1
529	G002-957	16	eOD->core	core-g28v2 60mer	31269.6	1
762	G002-145	24	eOD->core	core-g28v2-KO11b monomer	348.174	1
530	G002-957	18	eOD->core	core-g28v2 60mer	28667.7	1
751	G002-577	10	eOD->core	core-g28v2 60mer	43579.3	1
750	G002-577	24	eOD->core	core-g28v2 60mer	28736.9	1
749	G002-577	20	eOD->core	core-g28v2 60mer	32422.3	1
531	G002-957	24	eOD->core	core-g28v2 60mer	25520.6	1
748	G002-577	18	eOD->core	core-g28v2 60mer	36740.6	1
532	G002-957	20	eOD->core	core-g28v2 60mer	27873.9	1
713	G002-293	16	eOD->core	core-g28v2 monomer	2837.21	1
745	G002-577	16	eOD->core	core-g28v2 60mer	34584.1	1
535	G002-957	10	eOD->core	core-g28v2 60mer	43787.2	1
898	G002-943	18	eOD->core	core-g28v2-KO11b monomer	279.501	1
899	G002-943	16	eOD->core	core-g28v2-KO11b monomer	762.751	1
902	G002-943	24	eOD->core	core-g28v2-KO11b monomer	276.792	1
904	G002-943	10	eOD->core	core-g28v2-KO11b monomer	222.797	1
905	G002-943	10	eOD->core	core-g28v2 monomer	7746.68	1
907	G002-943	18	eOD->core	core-g28v2 monomer	2334.65	1
908	G002-943	16	eOD->core	core-g28v2 monomer	7093.5	1
740	G002-577	16	eOD->core	core-g28v2 monomer	11155.1	1
897	G002-943	20	eOD->core	core-g28v2-KO11b monomer	304.838	1
1109	G002-493	16	eOD->core	core-g28v2-KO11b monomer	466.126	1
708	G002-293	24	eOD->core	core-g28v2 monomer	1965.24	1
707	G002-293	18	eOD->core	core-g28v2 monomer	2266.24	1
1018	G002-230	16	eOD->core	core-g28v2 monomer	2558.32	1
54	G002-831	20	eOD->core	core-g28v2-KO11b monomer	207.856	1
53	G002-831	24	eOD->core	core-g28v2-KO11b monomer	225.855	1
1019	G002-230	20	eOD->core	core-g28v2 60mer	13369	1
2187	G002-493	16	eOD->core	CD4bs core	2923.62	1
2189	G002-493	10	eOD->core	CD4bs core	174.306	1
1020	G002-230	10	eOD->core	core-g28v2 60mer	23638.1	1
1022	G002-230	16	eOD->core	core-g28v2 60mer	20116.4	1
676	G002-480	24	eOD->core	core-g28v2-KO11b monomer	15.3773	0
1017	G002-230	10	eOD->core	core-g28v2 monomer	572.806	1
1025	G002-230	18	eOD->core	core-g28v2 60mer	17834.2	1
1027	G002-230	24	eOD->core	core-g28v2 60mer	12621.1	1
2191	G002-493	24	eOD->core	CD4bs core	7908.41	1
1123	G002-493	16	eOD->core	core-g28v2 60mer	27088.9	1
1122	G002-493	10	eOD->core	core-g28v2 60mer	25441.6	1
1121	G002-493	24	eOD->core	core-g28v2 60mer	28433.5	1
1119	G002-493	24	eOD->core	core-g28v2 monomer	8923.31	1
1117	G002-493	10	eOD->core	core-g28v2 monomer	255.037	1
1108	G002-493	10	eOD->core	core-g28v2-KO11b monomer	80.731	0
1114	G002-493	16	eOD->core	core-g28v2 monomer	3389.74	1
674	G002-480	20	eOD->core	core-g28v2-KO11b monomer	22.367	0
764	G002-145	16	eOD->core	core-g28v2-KO11b monomer	335.768	1
1016	G002-230	20	eOD->core	core-g28v2 monomer	2164.97	1
678	G002-480	18	eOD->core	core-g28v2-KO11b monomer	16.4258	0
706	G002-293	20	eOD->core	core-g28v2-KO11b monomer	66.2274	0
702	G002-293	18	eOD->core	core-g28v2-KO11b monomer	69.0233	0
701	G002-293	16	eOD->core	core-g28v2-KO11b monomer	93.7494	1
700	G002-293	24	eOD->core	core-g28v2-KO11b monomer	52.6849	0
698	G002-293	10	eOD->core	core-g28v2-KO11b monomer	121.271	1
696	G002-480	20	eOD->core	core-g28v2 60mer	13516.8	1
695	G002-480	10	eOD->core	core-g28v2 60mer	17416.8	1
694	G002-480	24	eOD->core	core-g28v2 60mer	12075.1	1
691	G002-480	18	eOD->core	core-g28v2 60mer	12870.8	1
1015	G002-230	18	eOD->core	core-g28v2 monomer	4688.17	1
689	G002-480	20	eOD->core	core-g28v2 monomer	320.041	1
686	G002-480	18	eOD->core	core-g28v2 monomer	298.46	1
685	G002-480	10	eOD->core	core-g28v2 monomer	224.457	1
1003	G002-230	24	eOD->core	core-g28v2-KO11b monomer	81.43	1
1004	G002-230	10	eOD->core	core-g28v2-KO11b monomer	71.9065	0
1005	G002-230	16	eOD->core	core-g28v2-KO11b monomer	151.327	1
1006	G002-230	18	eOD->core	core-g28v2-KO11b monomer	169.675	1
1007	G002-230	20	eOD->core	core-g28v2-KO11b monomer	79.5952	1
1010	G002-230	24	eOD->core	core-g28v2 monomer	1970.31	1
680	G002-480	10	eOD->core	core-g28v2-KO11b monomer	16.5132	0
688	G002-480	24	eOD->core	core-g28v2 monomer	260.192	1
765	G002-145	18	eOD->core	core-g28v2-KO11b monomer	308.333	1
1110	G002-493	24	eOD->core	core-g28v2-KO11b monomer	1014.9	1
60	G002-831	24	eOD->core	core-g28v2 monomer	3509.79	1
847	G002-620	16	eOD->core	core-g28v2-KO11b monomer	190.469	1
848	G002-620	20	eOD->core	core-g28v2 monomer	3322.64	1
776	G002-145	16	eOD->core	core-g28v2 monomer	15847.6	1
852	G002-620	16	eOD->core	core-g28v2 monomer	2716.37	1
853	G002-620	10	eOD->core	core-g28v2 monomer	592.901	1
854	G002-620	18	eOD->core	core-g28v2 monomer	3128.5	1
774	G002-145	18	eOD->core	core-g28v2 monomer	16557	1
856	G002-620	24	eOD->core	core-g28v2 monomer	3110.68	1
857	G002-620	18	eOD->core	core-g28v2 60mer	18908.9	1
858	G002-620	16	eOD->core	core-g28v2 60mer	22404.8	1
773	G002-145	20	eOD->core	core-g28v2 monomer	15769.2	1
860	G002-620	10	eOD->core	core-g28v2 60mer	21171.9	1
861	G002-620	20	eOD->core	core-g28v2 60mer	18380.6	1
772	G002-145	10	eOD->core	core-g28v2 monomer	15964.3	1
863	G002-620	24	eOD->core	core-g28v2 60mer	18676.8	1
1371	G002-831	24	eOD->core	Lumazine Synthase	60906.8	1
1370	G002-831	20	eOD->core	Lumazine Synthase	60183.5	1
845	G002-620	10	eOD->core	core-g28v2-KO11b monomer	45.6952	0
770	G002-145	24	eOD->core	core-g28v2 monomer	14577.5	1
779	G002-145	24	eOD->core	core-g28v2 60mer	30553.7	1
843	G002-620	18	eOD->core	core-g28v2-KO11b monomer	216.156	1
1408	G002-855	10	eOD->core	Lumazine Synthase	48199.3	1
1407	G002-855	16	eOD->core	Lumazine Synthase	41825.8	1
1406	G002-855	24	eOD->core	Lumazine Synthase	29390	1
1403	G002-341	24	eOD->core	Lumazine Synthase	61701.3	1
1402	G002-341	10	eOD->core	Lumazine Synthase	76720	1
1399	G002-341	16	eOD->core	Lumazine Synthase	70166.7	1
1398	G002-341	20	eOD->core	Lumazine Synthase	65287.8	1
1397	G002-341	18	eOD->core	Lumazine Synthase	70372.1	1
1396	G002-630	10	eOD->core	Lumazine Synthase	57906.5	1
787	G002-145	10	eOD->core	core-g28v2 60mer	41318.1	1
1395	G002-630	16	eOD->core	Lumazine Synthase	43461.3	1
1394	G002-630	18	eOD->core	Lumazine Synthase	42249.7	1
785	G002-145	20	eOD->core	core-g28v2 60mer	31930.4	1
839	G002-620	20	eOD->core	core-g28v2-KO11b monomer	238.611	1
781	G002-145	18	eOD->core	core-g28v2 60mer	34306.8	1
841	G002-620	24	eOD->core	core-g28v2-KO11b monomer	258.532	1
1391	G002-630	20	eOD->core	Lumazine Synthase	41337.6	1
1390	G002-630	24	eOD->core	Lumazine Synthase	40467.5	1
2155	G002-230	24	eOD->core	CD4bs core	1888.88	1
784	G002-145	16	eOD->core	core-g28v2 60mer	37271.4	1
65	G002-831	24	eOD->core	core-g28v2 60mer	25246.7	1
62	G002-831	20	eOD->core	core-g28v2 monomer	3336.27	1
524	G002-957	16	eOD->core	core-g28v2 monomer	11655.8	1
768	G002-145	20	eOD->core	core-g28v2-KO11b monomer	348.699	1
523	G002-957	24	eOD->core	core-g28v2 monomer	3872.12	1
2161	G002-230	10	eOD->core	CD4bs core	500.899	1
522	G002-957	20	eOD->core	core-g28v2 monomer	7119.01	1
2160	G002-230	20	eOD->core	CD4bs core	2085.38	1
521	G002-957	18	eOD->core	core-g28v2 monomer	7173.35	1
2159	G002-230	18	eOD->core	CD4bs core	4518.49	1
519	G002-957	10	eOD->core	core-g28v2 monomer	18090.2	1
517	G002-957	18	eOD->core	core-g28v2-KO11b monomer	355.339	1
515	G002-957	10	eOD->core	core-g28v2-KO11b monomer	541.265	1
513	G002-957	16	eOD->core	core-g28v2-KO11b monomer	568.699	1
512	G002-957	20	eOD->core	core-g28v2-KO11b monomer	465.514	1
2162	G002-230	16	eOD->core	CD4bs core	2406.99	1
64	G002-831	20	eOD->core	core-g28v2 60mer	25052	1
767	G002-145	10	eOD->core	core-g28v2-KO11b monomer	197.022	1
510	G002-957	24	eOD->core	core-g28v2-KO11b monomer	357.086	1
2047	G002-371	16	eOD->eOD	CD4bs core	1.2232	0
1054	G002-997	10	eOD->eOD	core-g28v2 60mer	24246.1	1
37	G002-796	10	eOD->eOD	core-g28v2 monomer	6440.66	1
1057	G002-678	10	eOD->eOD	core-g28v2-KO11b monomer	0	0
1059	G002-678	24	eOD->eOD	core-g28v2-KO11b monomer	0	0
1061	G002-678	20	eOD->eOD	core-g28v2-KO11b monomer	0	0
1062	G002-678	16	eOD->eOD	core-g28v2-KO11b monomer	0	0
657	G002-931	10	eOD->eOD	core-g28v2 monomer	645.761	1
656	G002-931	16	eOD->eOD	core-g28v2 monomer	382.424	1
1065	G002-678	16	eOD->eOD	core-g28v2 monomer	2329.84	1
1067	G002-678	20	eOD->eOD	core-g28v2 monomer	1314.41	1
244	G002-546	10	eOD->eOD	core-g28v2-KO11b monomer	4.89279	0
245	G002-546	20	eOD->eOD	core-g28v2-KO11b monomer	18.6974	0
246	G002-546	24	eOD->eOD	core-g28v2-KO11b monomer	16.2511	0
1069	G002-678	10	eOD->eOD	core-g28v2 monomer	9674.79	1
1070	G002-678	24	eOD->eOD	core-g28v2 monomer	1142.12	1
249	G002-546	18	eOD->eOD	core-g28v2-KO11b monomer	24.5513	0
250	G002-546	16	eOD->eOD	core-g28v2-KO11b monomer	13.1931	0
1072	G002-678	10	eOD->eOD	core-g28v2 60mer	27218.2	1
1073	G002-678	16	eOD->eOD	core-g28v2 60mer	16949.6	1
253	G002-546	16	eOD->eOD	core-g28v2 monomer	267.793	1
2226	G002-619	16	eOD->eOD	CD4bs core	3605.11	1
2228	G002-616	20	eOD->eOD	CD4bs core	3137.85	1
2229	G002-616	10	eOD->eOD	CD4bs core	1639	1
1046	G002-997	16	eOD->eOD	core-g28v2 60mer	21760.5	1
206	G002-834	20	eOD->eOD	core-g28v2 monomer	53.6459	0
207	G002-834	10	eOD->eOD	core-g28v2 monomer	103.448	0
208	G002-834	10	eOD->eOD	core-g28v2 60mer	11218.8	1
866	G002-477	16	eOD->eOD	core-g28v2-KO11b monomer	0	0
210	G002-834	18	eOD->eOD	core-g28v2 60mer	5539.6	1
211	G002-834	16	eOD->eOD	core-g28v2 60mer	5879.04	1
212	G002-834	20	eOD->eOD	core-g28v2 60mer	4477.86	1
816	G002-810	16	eOD->eOD	core-g28v2-KO11b monomer	0.961084	0
214	G002-834	24	eOD->eOD	core-g28v2 60mer	4187.62	1
2238	G002-502	10	eOD->eOD	CD4bs core	937.581	1
2237	G002-502	24	eOD->eOD	CD4bs core	1062	1
1031	G002-997	10	eOD->eOD	core-g28v2-KO11b monomer	0	0
671	G002-931	16	eOD->eOD	core-g28v2 60mer	26067.1	1
814	G002-871	10	eOD->eOD	core-g28v2 60mer	11000.2	1
1035	G002-997	16	eOD->eOD	core-g28v2-KO11b monomer	0	0
669	G002-931	10	eOD->eOD	core-g28v2 60mer	27539.9	1
2234	G002-616	24	eOD->eOD	CD4bs core	2542.07	1
1040	G002-997	16	eOD->eOD	core-g28v2 monomer	3624.07	1
2233	G002-616	18	eOD->eOD	CD4bs core	2278.21	1
1042	G002-997	10	eOD->eOD	core-g28v2 monomer	2829.08	1
2232	G002-616	16	eOD->eOD	CD4bs core	1919.98	1
254	G002-546	18	eOD->eOD	core-g28v2 monomer	266.395	1
1074	G002-678	24	eOD->eOD	core-g28v2 60mer	12249.4	1
256	G002-546	20	eOD->eOD	core-g28v2 monomer	452.321	1
257	G002-546	10	eOD->eOD	core-g28v2 monomer	206.633	1
1099	G002-866	10	eOD->eOD	core-g28v2 60mer	24838.3	1
1787	G002-969	16	eOD->eOD	Lumazine Synthase	40719.5	1
1786	G002-502	10	eOD->eOD	Lumazine Synthase	51331.7	1
2212	G002-304	10	eOD->eOD	CD4bs core	464.291	1
1784	G002-502	24	eOD->eOD	Lumazine Synthase	44103.5	1
1782	G002-502	18	eOD->eOD	Lumazine Synthase	45316.4	1
1780	G002-502	20	eOD->eOD	Lumazine Synthase	44935.1	1
2209	G002-304	16	eOD->eOD	CD4bs core	517.5	1
638	G002-371	10	eOD->eOD	core-g28v2 60mer	4951.42	1
1777	G002-616	24	eOD->eOD	Lumazine Synthase	59655.2	1
641	G002-371	16	eOD->eOD	core-g28v2 60mer	1417.16	1
808	G002-871	16	eOD->eOD	core-g28v2 60mer	4206.31	1
802	G002-871	16	eOD->eOD	core-g28v2 monomer	8.8245	0
2255	G002-278	10	eOD->eOD	CD4bs core	715.221	1
873	G002-477	10	eOD->eOD	core-g28v2 monomer	474.688	1
1776	G002-616	10	eOD->eOD	Lumazine Synthase	65599.6	1
1105	G002-866	16	eOD->eOD	core-g28v2 60mer	16602.3	1
2026	G002-825	16	eOD->eOD	CD4bs core	96.3705	1
2103	G002-810	16	eOD->eOD	CD4bs core	21.3186	0
1773	G002-616	20	eOD->eOD	Lumazine Synthase	61616.1	1
1772	G002-616	16	eOD->eOD	Lumazine Synthase	62810.1	1
1771	G002-616	18	eOD->eOD	Lumazine Synthase	61538.1	1
2037	G002-988	10	eOD->eOD	CD4bs core	1864.5	1
817	G002-810	10	eOD->eOD	core-g28v2-KO11b monomer	0	0
1790	G002-969	24	eOD->eOD	Lumazine Synthase	41260.9	1
1794	G002-969	20	eOD->eOD	Lumazine Synthase	40561.1	1
651	G002-931	16	eOD->eOD	core-g28v2-KO11b monomer	7.07707	0
650	G002-931	10	eOD->eOD	core-g28v2-KO11b monomer	6.9897	0
1078	G002-678	20	eOD->eOD	core-g28v2 60mer	13019.5	1
261	G002-546	24	eOD->eOD	core-g28v2 monomer	538.731	1
262	G002-546	24	eOD->eOD	core-g28v2 60mer	9732.28	1
2222	G002-619	20	eOD->eOD	CD4bs core	2701.08	1
1080	G002-866	16	eOD->eOD	core-g28v2-KO11b monomer	20.3575	0
265	G002-546	16	eOD->eOD	core-g28v2 60mer	8202.24	1
2221	G002-619	24	eOD->eOD	CD4bs core	1830.6	1
267	G002-546	10	eOD->eOD	core-g28v2 60mer	8542.72	1
1792	G002-969	10	eOD->eOD	Lumazine Synthase	46155.2	1
268	G002-546	20	eOD->eOD	core-g28v2 60mer	9312.9	1
2220	G002-619	18	eOD->eOD	CD4bs core	3669.85	1
2219	G002-619	10	eOD->eOD	CD4bs core	5548.16	1
89	G002-516	24	eOD->eOD	core-g28v2 60mer	187.848	0
1084	G002-866	10	eOD->eOD	core-g28v2-KO11b monomer	37.1328	0
40	G002-796	16	eOD->eOD	core-g28v2 monomer	4473.32	1
1799	G002-278	10	eOD->eOD	Lumazine Synthase	52611.1	1
1798	G002-278	16	eOD->eOD	Lumazine Synthase	45288.7	1
1090	G002-866	10	eOD->eOD	core-g28v2 monomer	793.768	1
1093	G002-866	16	eOD->eOD	core-g28v2 monomer	406.801	1
1795	G002-969	18	eOD->eOD	Lumazine Synthase	41235.7	1
269	G002-546	18	eOD->eOD	core-g28v2 60mer	7305.98	1
796	G002-871	10	eOD->eOD	core-g28v2-KO11b monomer	30.4926	0
1873	G002-796	10	eOD->eOD	CD4bs core	6440.66	1
870	G002-477	10	eOD->eOD	core-g28v2-KO11b monomer	0	0
959	G002-905	24	eOD->eOD	core-g28v2 60mer	20270.6	1
1942	G002-546	24	eOD->eOD	CD4bs core	522.48	1
960	G002-905	18	eOD->eOD	core-g28v2 60mer	20468.4	1
2247	G002-969	24	eOD->eOD	CD4bs core	-12.9309	0
2054	G002-931	16	eOD->eOD	CD4bs core	375.347	1
1938	G002-546	10	eOD->eOD	CD4bs core	201.74	1
1937	G002-546	20	eOD->eOD	CD4bs core	433.624	1
1936	G002-546	18	eOD->eOD	CD4bs core	241.844	1
1935	G002-546	16	eOD->eOD	CD4bs core	254.6	1
2055	G002-931	10	eOD->eOD	CD4bs core	638.771	1
966	G002-884	16	eOD->eOD	core-g28v2-KO11b monomer	4.89279	0
2246	G002-969	20	eOD->eOD	CD4bs core	-8.56238	0
968	G002-884	10	eOD->eOD	core-g28v2-KO11b monomer	0.873713	0
1999	G002-813	24	eOD->eOD	CD4bs core	643.839	1
2245	G002-969	16	eOD->eOD	CD4bs core	-2.35902	0
971	G002-884	16	eOD->eOD	core-g28v2 monomer	1057.37	1
973	G002-884	10	eOD->eOD	core-g28v2 monomer	644.013	1
1926	G002-834	10	eOD->eOD	CD4bs core	103.448	0
1925	G002-834	20	eOD->eOD	CD4bs core	29.7936	0
1924	G002-834	16	eOD->eOD	CD4bs core	51.0248	0
2244	G002-969	18	eOD->eOD	CD4bs core	-8.64975	0
958	G002-905	16	eOD->eOD	core-g28v2 60mer	20066.5	1
2042	G002-988	16	eOD->eOD	CD4bs core	1096.07	1
2033	G002-509	24	eOD->eOD	CD4bs core	907.263	1
96	G002-516	20	eOD->eOD	core-g28v2 60mer	300.382	1
939	G002-905	10	eOD->eOD	core-g28v2-KO11b monomer	12.3193	0
940	G002-905	16	eOD->eOD	core-g28v2-KO11b monomer	2.4464	0
941	G002-905	18	eOD->eOD	core-g28v2-KO11b monomer	0.961084	0
942	G002-905	24	eOD->eOD	core-g28v2-KO11b monomer	0	0
943	G002-905	20	eOD->eOD	core-g28v2-KO11b monomer	0	0
1964	G002-758	10	eOD->eOD	CD4bs core	588.882	0
1963	G002-758	18	eOD->eOD	CD4bs core	412.829	0
2031	G002-509	18	eOD->eOD	CD4bs core	954.88	1
1961	G002-758	24	eOD->eOD	CD4bs core	584.164	0
945	G002-905	16	eOD->eOD	core-g28v2 monomer	162.947	1
1959	G002-758	16	eOD->eOD	CD4bs core	444.807	0
1958	G002-852	10	eOD->eOD	CD4bs core	1018.57	1
947	G002-905	10	eOD->eOD	core-g28v2 monomer	497.317	1
948	G002-905	24	eOD->eOD	core-g28v2 monomer	86.0607	0
1954	G002-852	24	eOD->eOD	CD4bs core	968.947	1
1953	G002-852	20	eOD->eOD	CD4bs core	898.788	1
1952	G002-852	16	eOD->eOD	CD4bs core	994.023	1
1951	G002-852	18	eOD->eOD	CD4bs core	979.344	1
950	G002-905	18	eOD->eOD	core-g28v2 monomer	108.69	0
951	G002-905	20	eOD->eOD	core-g28v2 monomer	93.3999	0
2050	G002-371	10	eOD->eOD	CD4bs core	6.81496	0
955	G002-905	20	eOD->eOD	core-g28v2 60mer	22179.4	1
1921	G002-834	18	eOD->eOD	CD4bs core	36.1717	0
1920	G002-834	24	eOD->eOD	CD4bs core	22.8913	0
29	G002-796	10	eOD->eOD	core-g28v2-KO11b monomer	0	0
196	G002-834	20	eOD->eOD	core-g28v2-KO11b monomer	23.8524	0
1890	G002-516	20	eOD->eOD	CD4bs core	16.0763	0
1889	G002-516	10	eOD->eOD	CD4bs core	50.1511	0
1888	G002-516	16	eOD->eOD	CD4bs core	3.66959	0
1887	G002-516	24	eOD->eOD	CD4bs core	15.1152	0
197	G002-834	24	eOD->eOD	core-g28v2-KO11b monomer	21.5807	0
832	G002-810	16	eOD->eOD	core-g28v2 60mer	1384.22	1
1884	G002-516	18	eOD->eOD	CD4bs core	9.96032	0
789	G002-871	16	eOD->eOD	core-g28v2-KO11b monomer	10.6593	0
829	G002-810	10	eOD->eOD	core-g28v2 60mer	11104.8	1
1982	G002-462	10	eOD->eOD	CD4bs core	2197.21	1
27	G002-796	16	eOD->eOD	core-g28v2-KO11b monomer	0	0
200	G002-834	24	eOD->eOD	core-g28v2 monomer	44.472	0
201	G002-834	18	eOD->eOD	core-g28v2 monomer	58.0145	0
883	G002-477	16	eOD->eOD	core-g28v2 60mer	11594.4	1
880	G002-477	10	eOD->eOD	core-g28v2 60mer	14056.5	1
823	G002-810	10	eOD->eOD	core-g28v2 monomer	397.801	1
2250	G002-278	16	eOD->eOD	CD4bs core	439.39	1
1876	G002-796	16	eOD->eOD	CD4bs core	4473.32	1
821	G002-810	16	eOD->eOD	core-g28v2 monomer	22.2797	0
90	G002-516	10	eOD->eOD	core-g28v2 60mer	2222.9	1
195	G002-834	18	eOD->eOD	core-g28v2-KO11b monomer	21.8428	0
2101	G002-871	10	eOD->eOD	CD4bs core	-9.08661	0
193	G002-834	16	eOD->eOD	core-g28v2-KO11b monomer	0	0
1981	G002-462	16	eOD->eOD	CD4bs core	1254.83	1
2242	G002-969	10	eOD->eOD	CD4bs core	3.58222	0
980	G002-884	10	eOD->eOD	core-g28v2 60mer	21914.2	1
981	G002-884	16	eOD->eOD	core-g28v2 60mer	15926.1	1
2001	G002-813	16	eOD->eOD	CD4bs core	395.792	1
2002	G002-813	20	eOD->eOD	CD4bs core	611.162	1
2241	G002-502	18	eOD->eOD	CD4bs core	399.811	1
2003	G002-813	10	eOD->eOD	CD4bs core	399.112	1
2239	G002-502	20	eOD->eOD	CD4bs core	1232.2	1
2004	G002-813	18	eOD->eOD	CD4bs core	495.482	1
2030	G002-509	20	eOD->eOD	CD4bs core	779.352	1
204	G002-834	16	eOD->eOD	core-g28v2 monomer	51.0248	0
2099	G002-871	16	eOD->eOD	CD4bs core	-1.8348	0
2008	G002-595	10	eOD->eOD	CD4bs core	597.357	1
1977	G002-632	10	eOD->eOD	CD4bs core	2726.16	1
1978	G002-632	16	eOD->eOD	CD4bs core	612.298	1
93	G002-516	16	eOD->eOD	core-g28v2 60mer	573.243	1
190	G002-834	10	eOD->eOD	core-g28v2-KO11b monomer	0	0
2011	G002-595	16	eOD->eOD	CD4bs core	426.546	1
2034	G002-509	10	eOD->eOD	CD4bs core	1159.68	1
872	G002-477	16	eOD->eOD	core-g28v2 monomer	584.164	1
2025	G002-825	10	eOD->eOD	CD4bs core	321.788	1
2104	G002-810	10	eOD->eOD	CD4bs core	397.801	1
92	G002-516	18	eOD->eOD	core-g28v2 60mer	386.006	1
957	G002-905	10	eOD->eOD	core-g28v2 60mer	27724.5	1
2146	G002-884	10	eOD->eOD	CD4bs core	643.14	1
2207	G002-302	16	eOD->eOD	CD4bs core	180.684	1
2138	G002-905	10	eOD->eOD	CD4bs core	484.998	1
1296	G002-502	24	eOD->eOD	core-g28v2 60mer	10812.3	1
1554	G002-988	16	eOD->eOD	Lumazine Synthase	72604.9	1
1556	G002-988	10	eOD->eOD	Lumazine Synthase	68875.6	1
1294	G002-502	10	eOD->eOD	core-g28v2 60mer	16041.9	1
1293	G002-502	18	eOD->eOD	core-g28v2 60mer	9646.57	1
1292	G002-502	20	eOD->eOD	core-g28v2 60mer	11295	1
1561	G002-371	10	eOD->eOD	Lumazine Synthase	29615.7	1
2136	G002-905	16	eOD->eOD	CD4bs core	160.501	1
395	G002-462	10	eOD->eOD	core-g28v2 monomer	2218.88	1
75	G002-516	10	eOD->eOD	core-g28v2-KO11b monomer	3.05799	0
394	G002-462	16	eOD->eOD	core-g28v2 monomer	1268.72	1
1567	G002-371	16	eOD->eOD	Lumazine Synthase	21073.9	0
1289	G002-502	18	eOD->eOD	core-g28v2 monomer	400.073	1
1287	G002-502	20	eOD->eOD	core-g28v2 monomer	1247.49	1
2139	G002-905	24	eOD->eOD	CD4bs core	86.0607	0
401	G002-462	10	eOD->eOD	core-g28v2 60mer	17991.9	1
542	G002-825	10	eOD->eOD	core-g28v2-KO11b monomer	0	0
403	G002-462	16	eOD->eOD	core-g28v2 60mer	12304.7	1
1307	G002-969	10	eOD->eOD	core-g28v2 monomer	6.55284	0
1533	G002-825	16	eOD->eOD	Lumazine Synthase	26221.1	1
2142	G002-905	20	eOD->eOD	CD4bs core	93.3999	0
539	G002-825	16	eOD->eOD	core-g28v2-KO11b monomer	2.27165	0
2141	G002-905	18	eOD->eOD	CD4bs core	107.729	0
1304	G002-969	18	eOD->eOD	core-g28v2-KO11b monomer	33.1137	0
1303	G002-969	16	eOD->eOD	core-g28v2-KO11b monomer	9.34872	0
77	G002-516	18	eOD->eOD	core-g28v2-KO11b monomer	31.2789	0
1302	G002-969	24	eOD->eOD	core-g28v2-KO11b monomer	32.7642	0
73	G002-516	20	eOD->eOD	core-g28v2-KO11b monomer	25.5998	0
1301	G002-969	10	eOD->eOD	core-g28v2-KO11b monomer	2.97062	0
1543	G002-509	18	eOD->eOD	Lumazine Synthase	57180.2	1
1299	G002-969	20	eOD->eOD	core-g28v2-KO11b monomer	32.6768	0
1545	G002-509	24	eOD->eOD	Lumazine Synthase	56357.9	1
1546	G002-509	20	eOD->eOD	Lumazine Synthase	57520.2	1
1547	G002-509	10	eOD->eOD	Lumazine Synthase	57134.6	1
1540	G002-825	10	eOD->eOD	Lumazine Synthase	39919.1	1
804	G002-871	10	eOD->eOD	core-g28v2 monomer	21.406	0
1286	G002-502	10	eOD->eOD	core-g28v2 monomer	954.531	1
549	G002-825	10	eOD->eOD	core-g28v2 monomer	321.788	1
1261	G002-616	16	eOD->eOD	core-g28v2 monomer	1919.98	1
380	G002-632	16	eOD->eOD	core-g28v2 60mer	9557.37	1
560	G002-825	16	eOD->eOD	core-g28v2 60mer	1586.14	1
379	G002-632	16	eOD->eOD	core-g28v2 monomer	612.472	1
1258	G002-616	10	eOD->eOD	core-g28v2 monomer	1639	1
1257	G002-616	20	eOD->eOD	core-g28v2 monomer	3144.58	1
1255	G002-616	20	eOD->eOD	core-g28v2-KO11b monomer	6.72759	0
378	G002-632	10	eOD->eOD	core-g28v2 monomer	2727.82	1
1253	G002-616	24	eOD->eOD	core-g28v2-KO11b monomer	1.57268	0
1252	G002-616	18	eOD->eOD	core-g28v2-KO11b monomer	3.58222	0
1768	G002-619	18	eOD->eOD	Lumazine Synthase	71368.9	1
1250	G002-616	10	eOD->eOD	core-g28v2-KO11b monomer	0	0
564	G002-509	18	eOD->eOD	core-g28v2-KO11b monomer	0.349485	0
373	G002-632	16	eOD->eOD	core-g28v2-KO11b monomer	0.174743	0
1248	G002-616	16	eOD->eOD	core-g28v2-KO11b monomer	0	0
1262	G002-616	18	eOD->eOD	core-g28v2 monomer	2281.79	1
1263	G002-616	24	eOD->eOD	core-g28v2 monomer	2543.64	1
1265	G002-616	16	eOD->eOD	core-g28v2 60mer	19377	1
1266	G002-616	18	eOD->eOD	core-g28v2 60mer	19837.8	1
550	G002-825	16	eOD->eOD	core-g28v2 monomer	98.6421	1
1575	G002-931	16	eOD->eOD	Lumazine Synthase	71138.7	1
1576	G002-931	10	eOD->eOD	Lumazine Synthase	67611	1
1280	G002-502	24	eOD->eOD	core-g28v2-KO11b monomer	12.6688	0
1279	G002-502	20	eOD->eOD	core-g28v2-KO11b monomer	15.29	0
1278	G002-502	10	eOD->eOD	core-g28v2-KO11b monomer	16.95	0
2172	G002-678	16	eOD->eOD	CD4bs core	2329.84	1
1285	G002-502	24	eOD->eOD	core-g28v2 monomer	1074.67	1
387	G002-462	10	eOD->eOD	core-g28v2-KO11b monomer	21.6681	0
1275	G002-502	18	eOD->eOD	core-g28v2-KO11b monomer	0.262114	0
1273	G002-616	20	eOD->eOD	core-g28v2 60mer	21533.3	1
554	G002-825	10	eOD->eOD	core-g28v2 60mer	7906.66	1
384	G002-632	10	eOD->eOD	core-g28v2 60mer	22142.4	1
1271	G002-616	10	eOD->eOD	core-g28v2 60mer	25993.1	1
1270	G002-616	24	eOD->eOD	core-g28v2 60mer	18653.2	1
2174	G002-678	20	eOD->eOD	CD4bs core	1314.41	1
386	G002-462	16	eOD->eOD	core-g28v2-KO11b monomer	13.892	0
1246	G002-619	10	eOD->eOD	core-g28v2 60mer	40388.9	1
2167	G002-997	10	eOD->eOD	CD4bs core	2829.08	1
1311	G002-969	16	eOD->eOD	core-g28v2 monomer	6.9897	0
494	G002-595	10	eOD->eOD	core-g28v2 monomer	612.647	1
467	G002-813	16	eOD->eOD	core-g28v2 monomer	404.791	1
497	G002-595	16	eOD->eOD	core-g28v2 monomer	445.768	1
1382	G002-516	10	eOD->eOD	Lumazine Synthase	30952.1	1
465	G002-813	24	eOD->eOD	core-g28v2 monomer	652.663	1
1381	G002-516	16	eOD->eOD	Lumazine Synthase	23778	1
463	G002-813	20	eOD->eOD	core-g28v2-KO11b monomer	5.06753	0
1454	G002-852	16	eOD->eOD	Lumazine Synthase	66435.8	1
1455	G002-852	20	eOD->eOD	Lumazine Synthase	59895	1
1456	G002-852	10	eOD->eOD	Lumazine Synthase	63216.3	1
1458	G002-852	24	eOD->eOD	Lumazine Synthase	58934.1	1
1459	G002-852	18	eOD->eOD	Lumazine Synthase	60807.6	1
1379	G002-516	20	eOD->eOD	Lumazine Synthase	17525.5	1
460	G002-813	10	eOD->eOD	core-g28v2-KO11b monomer	5.41702	0
1462	G002-758	18	eOD->eOD	Lumazine Synthase	33340	1
468	G002-813	20	eOD->eOD	core-g28v2 monomer	616.229	1
469	G002-813	10	eOD->eOD	core-g28v2 monomer	404.529	1
470	G002-813	18	eOD->eOD	core-g28v2 monomer	499.501	1
1440	G002-546	20	eOD->eOD	Lumazine Synthase	34503.6	1
1415	G002-834	16	eOD->eOD	Lumazine Synthase	40983.3	1
1418	G002-834	18	eOD->eOD	Lumazine Synthase	39268.9	1
479	G002-813	24	eOD->eOD	core-g28v2 60mer	14123.4	1
1420	G002-834	24	eOD->eOD	Lumazine Synthase	37994.6	1
1422	G002-834	10	eOD->eOD	Lumazine Synthase	43542.1	1
1423	G002-834	20	eOD->eOD	Lumazine Synthase	36515.4	1
477	G002-813	18	eOD->eOD	core-g28v2 60mer	13929.2	1
459	G002-813	18	eOD->eOD	core-g28v2-KO11b monomer	4.01908	0
476	G002-813	16	eOD->eOD	core-g28v2 60mer	13537	1
475	G002-813	10	eOD->eOD	core-g28v2 60mer	12250.7	1
474	G002-813	20	eOD->eOD	core-g28v2 60mer	14147.1	1
1433	G002-546	24	eOD->eOD	Lumazine Synthase	31646.5	1
1434	G002-546	16	eOD->eOD	Lumazine Synthase	41860.7	1
1435	G002-546	10	eOD->eOD	Lumazine Synthase	45896.2	1
1438	G002-546	18	eOD->eOD	Lumazine Synthase	33654.2	1
490	G002-595	16	eOD->eOD	core-g28v2-KO11b monomer	19.2217	0
70	G002-516	24	eOD->eOD	core-g28v2-KO11b monomer	12.8436	0
1310	G002-969	18	eOD->eOD	core-g28v2 monomer	24.464	0
1464	G002-758	10	eOD->eOD	Lumazine Synthase	45743	1
1466	G002-758	16	eOD->eOD	Lumazine Synthase	35704	1
1508	G002-813	20	eOD->eOD	Lumazine Synthase	61402.3	1
1324	G002-969	20	eOD->eOD	core-g28v2 60mer	5029.79	1
1512	G002-813	16	eOD->eOD	Lumazine Synthase	61472.6	1
1513	G002-813	18	eOD->eOD	Lumazine Synthase	62022.1	1
1514	G002-813	24	eOD->eOD	Lumazine Synthase	60954.1	1
1515	G002-595	10	eOD->eOD	Lumazine Synthase	45298.8	1
1322	G002-969	18	eOD->eOD	core-g28v2 60mer	6596.7	1
1518	G002-595	16	eOD->eOD	Lumazine Synthase	44949	1
2144	G002-884	16	eOD->eOD	CD4bs core	1052.47	1
72	G002-516	16	eOD->eOD	core-g28v2-KO11b monomer	6.72759	0
1319	G002-969	24	eOD->eOD	core-g28v2 60mer	3908.64	1
1317	G002-969	10	eOD->eOD	core-g28v2 60mer	13311.5	1
1316	G002-969	16	eOD->eOD	core-g28v2 60mer	6374.34	1
1313	G002-969	24	eOD->eOD	core-g28v2 monomer	19.8333	0
1312	G002-969	20	eOD->eOD	core-g28v2 monomer	24.1145	0
1507	G002-813	10	eOD->eOD	Lumazine Synthase	57372.9	1
1326	G002-278	16	eOD->eOD	core-g28v2-KO11b monomer	23.5029	0
2166	G002-997	16	eOD->eOD	CD4bs core	3624.07	1
1331	G002-278	10	eOD->eOD	core-g28v2-KO11b monomer	15.9016	0
1377	G002-516	24	eOD->eOD	Lumazine Synthase	14347.1	1
1376	G002-516	18	eOD->eOD	Lumazine Synthase	19533.5	1
501	G002-595	10	eOD->eOD	core-g28v2 60mer	17605.3	1
1367	G002-796	10	eOD->eOD	Lumazine Synthase	72522.3	1
456	G002-813	24	eOD->eOD	core-g28v2-KO11b monomer	8.8245	0
455	G002-813	16	eOD->eOD	core-g28v2-KO11b monomer	8.99924	0
506	G002-595	16	eOD->eOD	core-g28v2 60mer	14797.5	1
1465	G002-758	24	eOD->eOD	Lumazine Synthase	28718.6	1
1478	G002-632	16	eOD->eOD	Lumazine Synthase	32453.5	1
1360	G002-796	16	eOD->eOD	Lumazine Synthase	69329.5	1
1483	G002-462	16	eOD->eOD	Lumazine Synthase	40983.6	1
1485	G002-462	10	eOD->eOD	Lumazine Synthase	45152.5	1
1350	G002-278	10	eOD->eOD	core-g28v2 60mer	13916.2	1
1343	G002-278	16	eOD->eOD	core-g28v2 60mer	10081.3	1
1340	G002-278	10	eOD->eOD	core-g28v2 monomer	731.123	1
1335	G002-278	16	eOD->eOD	core-g28v2 monomer	462.893	1
1480	G002-632	10	eOD->eOD	Lumazine Synthase	42600.3	1
1245	G002-619	18	eOD->eOD	core-g28v2 60mer	29479.5	1
563	G002-509	20	eOD->eOD	core-g28v2-KO11b monomer	3.58222	0
1242	G002-619	24	eOD->eOD	core-g28v2 60mer	29931.9	1
1706	G002-678	20	eOD->eOD	Lumazine Synthase	45243.3	1
318	G002-852	10	eOD->eOD	core-g28v2 60mer	20115.1	1
317	G002-852	16	eOD->eOD	core-g28v2 60mer	16160.5	1
1709	G002-678	16	eOD->eOD	Lumazine Synthase	54626.5	1
2195	G002-427	10	eOD->eOD	CD4bs core	574.116	1
1146	G002-427	10	eOD->eOD	core-g28v2 60mer	12536	1
1704	G002-997	16	eOD->eOD	Lumazine Synthase	42113.6	1
1712	G002-678	10	eOD->eOD	Lumazine Synthase	58604	1
1714	G002-866	10	eOD->eOD	Lumazine Synthase	65539.1	1
84	G002-516	16	eOD->eOD	core-g28v2 monomer	10.3972	0
1716	G002-866	16	eOD->eOD	Lumazine Synthase	62192.4	1
314	G002-852	10	eOD->eOD	core-g28v2 monomer	1019.54	1
1143	G002-427	16	eOD->eOD	core-g28v2 monomer	189.159	1
85	G002-516	10	eOD->eOD	core-g28v2 monomer	53.2091	0
1713	G002-678	24	eOD->eOD	Lumazine Synthase	44552.1	1
86	G002-516	20	eOD->eOD	core-g28v2 monomer	41.6761	0
1150	G002-427	16	eOD->eOD	core-g28v2 60mer	4807.87	1
1154	G002-302	10	eOD->eOD	core-g28v2-KO11b monomer	0	0
1167	G002-302	10	eOD->eOD	core-g28v2 monomer	321.701	1
1165	G002-302	18	eOD->eOD	core-g28v2 monomer	189.683	1
[truncated: 312 more rows]

[truncated: 31 more sheets: figS19, figS20, figS21, figS22, figS23, figS24, figS25, figS26, figS27, figS28, figS29, figS30, figS31, figS32, figS33, figS34, figS35, figS36, figS39, figS40 …]
